# Supplementary material for: Robust extraction of functional signals from gene set analysis using a generalized threshold free scoring function
Source: BMC Bioinformatics. 2009 Sep 23;10:307. doi: 10.1186/1471-2105-10-307 (PMC2761411; doi:10.1186/1471-2105-10-307)
Supplement: Additional file 7 — Supplementary table S1: Top 100 GO classes reported by each scoring function from p53 dataset. This table presents 100 best scoring classes for each scoring function from p53 dataset. Table shows class rank, two combined empirical log-p-values, mean of expression values of GO class genes, mean of absolute expression values for GO class genes, class size and class name. In addition, we show four different empirical log-p-values and 7 percentiles (0, 5, 25, 50, 75, 95, 100) for the expression values of the class members. Empirical log-p-values are the ones used to calculate the combined log(p-value). Biologically relevant (positive) classes are shown in bold font and border cases are with underlined font. Results from each method is presented as a separate Excel worksheet. Furthermore, the first worksheet represents a summary of the results for each scoring function. [file 1471-2105-10-307-S7.XLS]

## Sheet: GSZ_new_p53
Top 100 classes for GSZ from p53 dataset
	Minimum Log(P-values)		Expression value statistics		Class information		Various empirical p-values
	Pooled data	Class data					col randomization		row randomization		seven expression data percentiles
Original Position	score 1	score 2	mean expr	abs mean expr	Class size	Class name	Pooled data	Class data	Pooled data	Class data	0	5	25	50	75	95	100
1	5.1095	3.30103	-1.9604	2.14371	6	BP::0001836::release of cytochrome c from mitochondria	5.1095	3.30103	6.90189	3.30103	-5.7364	-5.7364	-3.19685	-1.68954	0.171255	0.378663	0.378663
2	4.13252	3.30103	-1.6473	2.43568	6	BP::0051668::localization within membrane	4.13252	3.30103	5.29983	3.30103	-5.7364	-5.7364	-2.69793	-1.9073	0.04059	2.32454	2.32454
3	3.18622	3.30103	0.786132	1.30685	18	CC::0031903::microbody membrane	3.18622	3.30103	3.45443	3.30103	-1.38081	-1.3737	0.298319	0.855952	1.75094	2.65041	3.08514
4	3.18622	3.30103	0.786132	1.30685	18	CC::0005778::peroxisomal membrane	3.18622	3.30103	3.45443	3.30103	-1.38081	-1.3737	0.298319	0.855952	1.75094	2.65041	3.08514
5	3.46067	3	1.67244	1.96771	3	BP::0042787::protein ubiquitination during ubiquitin-dependent protein catabolic process	3.61814	3.30103	3.46067	3	-0.442895	-0.442895	0.29005	2.48888	2.85072	2.97134	2.97134
6	3.42651	3	-0.330369	1.5698	13	BP::0008637::apoptotic mitochondrial changes	3.51096	3.30103	3.42651	3	-5.7364	-5.35547	-1.20819	0.378663	1.24341	2.18739	2.32454
7	2.91899	3.30103	0.749017	1.24233	19	CC::0044438::microbody part	2.91899	3.30103	3.27968	3.30103	-1.38081	-1.37281	0.135296	0.751281	1.74953	2.59607	3.08514
8	2.91899	3.30103	0.749017	1.24233	19	CC::0044439::peroxisomal part	2.91899	3.30103	3.27968	3.30103	-1.38081	-1.37281	0.135296	0.751281	1.74953	2.59607	3.08514
9	3.1177	3	-2.06115	2.06115	5	CC::0009434::microtubule-based flagellum	3.1177	3.30103	3.20922	3	-2.82723	-2.82723	-2.79489	-2.29126	-1.37344	-0.857839	-0.857839
10	3.27968	2.69897	-1.12376	2.70051	3	BP::0051205::protein insertion into membrane	3.81625	3	3.27968	2.69897	-5.7364	-5.7364	-4.29216	0.04059	1.75355	2.32454	2.32454
11	3.27228	2.69897	1.55493	1.8418	4	BP::0046504::glycerol ether biosynthetic process	3.27228	2.69897	3.70324	3.30103	-0.573733	-0.573733	0.664031	1.91355	2.44584	2.96638	2.96638
12	3.27228	2.69897	1.55493	1.8418	4	BP::0045017::glycerolipid biosynthetic process	3.27228	2.69897	3.70324	3.30103	-0.573733	-0.573733	0.664031	1.91355	2.44584	2.96638	2.96638
13	2.90512	3	0.415058	1.20258	20	BP::0008643::carbohydrate transport	3.31486	3.30103	2.90512	3	-1.42703	-1.39869	-0.706591	0.149994	1.82607	2.7022	2.90357
14	2.80256	3	-0.716683	1.20097	21	BP::0008629::induction of apoptosis by intracellular signals	2.80256	3.30103	2.83134	3	-5.7364	-4.91223	-1.32693	-0.208713	0.420128	1.02886	1.03424
15	3.03102	2.69897	-1.07513	1.83713	4	BP::0008635::caspase activation via cytochrome c	3.41589	3	3.03102	2.69897	-5.7364	-5.7364	-2.91225	0.077626	0.762001	1.28065	1.28065
16	2.85987	2.69897	-1.9816	1.9816	5	BP::0030890::positive regulation of B cell proliferation	2.85987	2.69897	2.88729	2.69897	-4.2379	-4.2379	-3.01565	-1.17885	-0.963714	-0.897093	-0.897093
17	2.71055	2.69897	-1.80511	1.80511	6	CC::0019861::flagellum	2.71055	2.69897	2.89227	3.30103	-2.82723	-2.82723	-2.78411	-1.91828	-0.857839	-0.524926	-0.524926
18	2.56419	2.69897	1.43931	1.8218	3	BP::0046463::acylglycerol biosynthetic process	2.56419	3	2.87089	2.69897	-0.573733	-0.573733	0.051024	1.9253	2.70611	2.96638	2.96638
19	2.56419	2.69897	1.43931	1.8218	3	BP::0046460::neutral lipid biosynthetic process	2.56419	3	2.87089	2.69897	-0.573733	-0.573733	0.051024	1.9253	2.70611	2.96638	2.96638
20	2.36277	2.69897	-1.20318	1.30315	20	BP::0050962::detection of light stimulus during sensory perception	2.36277	2.69897	3.03102	3	-2.50844	-2.3894	-1.68206	-1.37478	-0.824958	0.499866	0.9154
21	2.36277	2.69897	-1.20318	1.30315	20	BP::0050908::detection of light stimulus during visual perception	2.36277	2.69897	3.03102	3	-2.50844	-2.3894	-1.68206	-1.37478	-0.824958	0.499866	0.9154
22	2.36277	2.69897	-1.20318	1.30315	20	BP::0007602::phototransduction	2.36277	2.69897	3.03102	3	-2.50844	-2.3894	-1.68206	-1.37478	-0.824958	0.499866	0.9154
23	2.36277	2.69897	-1.20318	1.30315	20	BP::0009584::detection of visible light	2.36277	2.69897	3.03102	3	-2.50844	-2.3894	-1.68206	-1.37478	-0.824958	0.499866	0.9154
24	2.62539	2.39794	1.39849	1.55697	4	MF::0019237::centromeric DNA binding	2.62539	2.39794	2.92637	2.52288	-0.316968	-0.316968	0.69663	1.8395	2.10035	2.23193	2.23193
25	2.48036	2.39794	1.28953	1.39766	7	MF::0033558::protein deacetylase activity	2.48036	2.39794	2.90503	2.69897	-0.378452	-0.378452	1.14094	1.38941	1.87647	2.02945	2.02945
26	2.48036	2.39794	1.28953	1.39766	7	MF::0004407::histone deacetylase activity	2.48036	2.39794	2.90503	2.69897	-0.378452	-0.378452	1.14094	1.38941	1.87647	2.02945	2.02945
27	2.51493	2.30103	-1.12154	1.6945	7	BP::0048041::focal adhesion formation	2.55789	2.39794	2.51493	2.30103	-2.89246	-2.89246	-2.52006	-1.77278	0.59144	1.06043	1.06043
28	2.29698	2.39794	-1.12986	1.25712	21	BP::0009583::detection of light stimulus	2.29698	2.39794	2.87716	3	-2.50844	-2.37749	-1.67625	-1.35023	-0.718648	0.597021	0.9154
29	2.2981	2.09691	0.802915	1.55364	7	BP::0016575::histone deacetylation	2.2981	2.09691	2.39135	2.22185	-2.62755	-2.62755	0.28458	1.38941	1.87647	2.02945	2.02945
30	2.08143	2.30103	0.227011	1.06215	30	MF::0019888::protein phosphatase regulator activity	2.13435	2.30103	2.08143	2.30103	-2.15927	-2.01206	-0.6537	0.046159	1.34312	2.32013	2.95899
31	2.29607	2.04576	-0.698258	1.42381	7	BP::0008634::negative regulation of survival gene product activity	2.52972	3	2.29607	2.04576	-5.7364	-5.7364	-0.704839	-0.32514	0.550961	1.60874	1.60874
32	2.09055	2.22185	0.782551	1.45467	7	CC::0016281::eukaryotic translation initiation factor 4F complex	2.09055	2.22185	2.46678	2.30103	-2.14826	-2.14826	-0.107401	1.21055	2.05728	2.39953	2.39953
33	2.20968	2.09691	-1.95283	1.95283	3	CC::0031594::neuromuscular junction	2.23258	2.22185	2.20968	2.09691	-2.25927	-2.25927	-2.17143	-1.90789	-1.74546	-1.69131	-1.69131
34	2.18404	2.09691	-0.995608	1.499	8	BP::0030888::regulation of B cell proliferation	2.35314	2.52288	2.18404	2.09691	-4.2379	-4.2379	-1.89355	-0.941507	0.154112	1.63492	1.63492
35	2.12127	2.09691	0.784103	1.30593	9	MF::0019213::deacetylase activity	2.12127	2.09691	2.24843	2.09691	-1.11789	-1.11789	-0.496806	1.15823	1.8164	2.02945	2.02945
36	1.91957	2.22185	-0.932189	0.978935	17	MF::0016849::phosphorus-oxygen lyase activity	1.91957	2.22185	2.73087	3.30103	-1.74065	-1.69526	-1.29623	-0.949618	-0.59737	0.156466	0.397343
37	2.09521	2.04576	-0.971892	1.25243	26	BP::0050906::detection of stimulus during sensory perception	2.09521	2.04576	2.79994	3.30103	-2.50844	-2.31797	-1.67044	-1.32617	-0.376968	1.1135	1.47833
38	2.1222	2	-1.80062	1.80062	3	BP::0005984::disaccharide metabolic process	2.1222	2	2.20845	2.09691	-3.34079	-3.34079	-3.01203	-2.02574	-0.532923	-0.035318	-0.035318
39	2.01164	2.09691	1.03268	1.51057	8	BP::0030032::lamellipodium biogenesis	2.01164	2.09691	2.84385	2.69897	-1.60416	-1.60416	0.202321	1.28582	2.04793	2.79343	2.79343
40	2.04588	2.04576	-1.44084	1.71037	6	CC::0000307::cyclin-dependent protein kinase holoenzyme complex	2.04588	2.04576	2.36169	2.39794	-4.2379	-4.2379	-2.39269	-1.04966	-0.723739	0.808583	0.808583
41	2.08404	2	0.643294	1.41869	8	BP::0006476::protein amino acid deacetylation	2.13829	2	2.08404	2	-2.62755	-2.62755	-0.236501	1.26229	1.84643	2.02945	2.02945
42	1.98195	2.09691	0.765471	0.940966	19	CC::0000118::histone deacetylase complex	1.98195	2.09691	2.67965	2.69897	-1.25756	-0.861961	0.082276	0.629637	1.54955	2.00709	2.02945
43	2.0909	1.95861	0.393283	1.66432	8	MF::0004861::cyclin-dependent protein kinase inhibitor activity	2.0909	1.95861	2.14719	2	-4.2379	-4.2379	-0.423114	0.847899	1.91113	2.71234	2.71234
44	2.04896	2	0.188869	1.05871	31	MF::0019208::phosphatase regulator activity	2.04896	2.09691	2.05282	2	-2.15927	-1.98176	-0.733957	0.025827	1.24534	2.31499	2.95899
45	2.03619	2	-1.03155	1.40385	22	MF::0015103::inorganic anion transmembrane transporter activity	2.03619	2	2.76663	3	-2.69497	-2.64351	-2.08549	-1.24495	-0.440017	1.27589	1.52058
46	1.9356	2.09691	-0.896528	1.30989	20	CC::0005626::insoluble fraction	2.2889	2.52288	1.9356	2.09691	-3.8897	-3.29381	-1.5806	-0.931873	-0.119659	1.2674	1.36142
47	2.06361	1.95861	-0.441774	1.56546	7	BP::0007006::mitochondrial membrane organization and biogenesis	2.06361	1.95861	2.29607	2.04576	-5.7364	-5.7364	-0.512122	-0.32514	1.03026	2.32454	2.32454
48	1.85296	2.09691	-0.571723	1.05195	131	BP::0050953::sensory perception of light stimulus	1.85296	2.09691	3.23575	3.30103	-3.25516	-2.10388	-1.45121	-0.747131	0.208445	1.27215	3.73031
49	1.85296	2.09691	-0.571723	1.05195	131	BP::0007601::visual perception	1.85296	2.09691	3.23575	3.30103	-3.25516	-2.10388	-1.45121	-0.747131	0.208445	1.27215	3.73031
50	2.02673	1.88606	-1.02259	1.52154	7	BP::0030317::sperm motility	2.13713	2.30103	2.02673	1.88606	-2.78411	-2.78411	-2.26196	-1.21079	0.27943	1.22566	1.22566
51	2.05784	1.85387	0.519807	1.89115	4	BP::0001837::epithelial to mesenchymal transition	2.05784	1.85387	2.227	2.30103	-2.74269	-2.74269	-1.17203	1.2246	2.21165	2.37272	2.37272
52	1.89215	2	1.12262	1.15978	6	MF::0005487::nucleocytoplasmic transporter activity	1.89215	2	2.42376	2.52288	-0.111475	-0.111475	0.198455	1.11768	1.77619	2.63716	2.63716
53	1.98831	1.85387	-0.470708	2.01621	4	BP::0045736::negative regulation of cyclin-dependent protein kinase activity	2.00546	1.85387	1.98831	2.04576	-4.2379	-4.2379	-2.48692	-0.178635	1.5455	2.71234	2.71234
54	2.06995	1.76955	-2.17084	2.17084	3	BP::0051665::lipid raft localization	2.06995	1.76955	2.8309	2.69897	-2.69793	-2.69793	-2.5112	-1.95101	-1.88544	-1.86359	-1.86359
55	2.06995	1.76955	-2.17084	2.17084	3	BP::0031580::lipid raft distribution	2.06995	1.76955	2.8309	2.69897	-2.69793	-2.69793	-2.5112	-1.95101	-1.88544	-1.86359	-1.86359
56	2.06995	1.76955	-2.17084	2.17084	3	BP::0001766::lipid raft polarization	2.06995	1.76955	2.8309	2.69897	-2.69793	-2.69793	-2.5112	-1.95101	-1.88544	-1.86359	-1.86359
57	2.06995	1.76955	-2.17084	2.17084	3	BP::0031579::lipid raft organization and biogenesis	2.06995	1.76955	2.8309	2.69897	-2.69793	-2.69793	-2.5112	-1.95101	-1.88544	-1.86359	-1.86359
58	1.79984	2	-0.956902	1.19797	17	BP::0046058::cAMP metabolic process	1.79984	2	2.61369	3.30103	-1.87681	-1.82915	-1.57154	-1.23926	-0.784589	0.969264	1.22029
59	1.91182	1.88606	0.287967	1.12291	13	BP::0015758::glucose transport	1.92166	1.92082	1.91182	1.88606	-1.42703	-1.41513	-0.961693	0.102057	1.30683	2.84316	2.90357
60	1.98665	1.79588	1.03475	1.71697	4	BP::0006458::'de novo' protein folding	1.98665	1.79588	2.2128	2.30103	-1.36444	-1.36444	-0.028523	1.58945	2.09802	2.32454	2.32454
61	1.98665	1.79588	1.03475	1.71697	4	BP::0051084::'de novo' posttranslational protein folding	1.98665	1.79588	2.2128	2.30103	-1.36444	-1.36444	-0.028523	1.58945	2.09802	2.32454	2.32454
62	1.82861	1.88606	-0.654068	1.13892	56	BP::0009314::response to radiation	1.82861	1.88606	2.38144	2.30103	-4.2379	-2.43702	-1.4617	-0.823489	0.14581	1.65316	2.48888
63	1.85782	1.85387	-1.36562	1.36562	4	MF::0001948::glycoprotein binding	1.85782	1.85387	1.89074	2	-2.60075	-2.60075	-2.4715	-1.38868	-0.259729	-0.084353	-0.084353
64	1.8666	1.82391	-0.7208	1.36031	10	BP::0045884::regulation of survival gene product activity	1.96325	1.82391	1.8666	1.82391	-5.7364	-5.7364	-0.782053	-0.482006	0.636571	1.60874	1.60874
65	1.79993	1.88606	0.728819	1.27759	10	CC::0031231::intrinsic to peroxisomal membrane	1.79993	1.88606	1.88923	1.88606	-1.38081	-1.38081	0.332508	0.73458	1.68941	3.08514	3.08514
66	1.79993	1.88606	0.728819	1.27759	10	CC::0005779::integral to peroxisomal membrane	1.79993	1.88606	1.88923	1.88606	-1.38081	-1.38081	0.332508	0.73458	1.68941	3.08514	3.08514
67	1.88781	1.79588	-0.77696	1.82975	5	MF::0015116::sulfate transmembrane transporter activity	1.88781	1.79588	1.95595	1.88606	-2.69497	-2.69497	-2.63064	-1.2126	1.21369	1.52058	1.52058
68	1.88781	1.79588	-0.77696	1.82975	5	MF::0008271::secondary active sulfate transmembrane transporter activity	1.88781	1.79588	1.95595	1.88606	-2.69497	-2.69497	-2.63064	-1.2126	1.21369	1.52058	1.52058
69	1.86463	1.79588	-0.140234	1.16916	22	CC::0005741::mitochondrial outer membrane	1.86463	1.79588	2.01863	2.09691	-5.7364	-4.21267	-0.757771	-0.17835	0.895139	2.25731	2.3368
70	1.76261	1.88606	-0.499477	1.21055	30	BP::0008624::induction of apoptosis by extracellular signals	1.76261	1.88606	1.92277	1.88606	-5.7364	-3.06837	-1.16705	-0.483353	0.378663	1.54678	2.56388
71	1.85217	1.79588	-1.70168	1.70168	5	BP::0018298::protein-chromophore linkage	1.89106	1.79588	1.85217	1.82391	-3.10977	-3.10977	-2.03027	-1.56334	-1.19226	-0.862724	-0.862724
72	1.86183	1.76955	-1.15601	1.44714	7	BP::0009988::cell-cell recognition	1.87496	1.85387	1.86183	1.76955	-3.02594	-3.02594	-2.0359	-1.57052	0.130099	0.679029	0.679029
73	1.88798	1.72125	1.62168	1.62168	3	BP::0045047::protein targeting to ER	1.88798	1.72125	2.15481	2.04576	1.25065	1.25065	1.29843	1.44179	1.9899	2.1726	2.1726
74	1.88798	1.72125	1.62168	1.62168	3	BP::0006614::SRP-dependent cotranslational protein targeting to membrane	1.88798	1.72125	2.15481	2.04576	1.25065	1.25065	1.29843	1.44179	1.9899	2.1726	2.1726
75	1.85835	1.74473	1.54153	1.54153	3	MF::0017134::fibroblast growth factor binding	1.85835	1.74473	1.96041	1.88606	0.754519	0.754519	1.04585	1.91986	1.94263	1.95022	1.95022
76	1.87037	1.72125	1.26556	1.4805	4	BP::0046339::diacylglycerol metabolic process	1.87037	1.72125	2.46665	2.39794	-0.429868	-0.429868	0.085284	1.26287	2.44584	2.96638	2.96638
77	1.81919	1.76955	0.401039	1.12177	13	MF::0008601::protein phosphatase type 2A regulator activity	1.91284	1.95861	1.81919	1.76955	-2.01206	-1.88124	-0.636523	0.066492	1.7295	2.29564	2.32013
78	1.76154	1.82391	-0.849369	1.18761	29	BP::0009581::detection of external stimulus	1.76154	1.82391	2.41999	2.69897	-2.50844	-2.28225	-1.67625	-1.12689	0.0999	1.04509	1.47833
79	1.6822	1.88606	0.421085	1.49378	9	BP::0000184::mRNA catabolic process\, nonsense-mediated decay	1.6822	1.88606	2.01377	1.95861	-2.95891	-2.95891	-0.64822	1.24444	1.81166	2.14741	2.14741
80	1.85644	1.69897	-1.84157	1.84157	5	BP::0006572::tyrosine catabolic process	1.85644	1.69897	2.33996	2.1549	-2.80206	-2.80206	-2.39276	-1.56953	-1.3994	-1.07107	-1.07107
81	1.75371	1.76955	0.169516	1.14058	14	BP::0015749::monosaccharide transport	1.96533	1.95861	1.75371	1.76955	-1.42703	-1.41569	-1.23926	-0.011291	1.0874	2.82303	2.90357
82	1.75371	1.76955	0.169516	1.14058	14	BP::0008645::hexose transport	1.96533	1.95861	1.75371	1.76955	-1.42703	-1.41569	-1.23926	-0.011291	1.0874	2.82303	2.90357
83	1.75699	1.74473	-0.738755	1.09196	43	BP::0051606::detection of stimulus	1.75699	1.74473	2.52861	2.69897	-2.50844	-2.15649	-1.62404	-0.862724	0.131034	1.07494	1.47833
84	1.67518	1.82391	-0.59631	0.919828	71	BP::0015674::di-\, tri-valent inorganic cation transport	1.67518	1.82391	1.96447	1.92082	-3.03988	-2.45641	-1.19596	-0.436063	0.138248	0.861559	1.50464
85	1.75224	1.74473	-1.36564	1.4817	9	BP::0050871::positive regulation of B cell activation	1.75224	1.74473	1.87952	1.82391	-4.2379	-4.2379	-1.90232	-0.98592	-0.645625	0.522286	0.522286
86	1.70064	1.79588	-1.11157	1.30728	6	BP::0007520::myoblast fusion	1.70064	1.79588	1.95255	1.88606	-2.92004	-2.92004	-2.66207	-0.798027	-0.078402	0.587127	0.587127
87	1.72665	1.76955	-0.950457	1.53973	11	BP::0009074::aromatic amino acid family catabolic process	1.72665	1.76955	1.94557	2.1549	-2.80206	-2.77477	-1.6973	-1.50884	-0.40757	2.51367	2.61291
88	1.67907	1.79588	-0.376641	0.979867	18	BP::0006289::nucleotide-excision repair	1.67907	1.79588	1.9451	1.95861	-4.25442	-3.91647	-0.819306	-0.04384	0.620524	1.26328	1.29913
89	1.74913	1.72125	-1.54187	1.54187	5	MF::0009881::photoreceptor activity	1.74913	1.85387	1.76258	1.72125	-2.27035	-2.27035	-1.83785	-1.67044	-1.21838	-0.675539	-0.675539
90	1.70081	1.76955	-0.939359	1.25033	24	MF::0008227::amine receptor activity	1.70081	1.76955	2.6738	3	-2.5993	-2.52382	-1.83611	-1.19359	0.131375	0.940373	1.67472
91	1.7637	1.69897	0.725948	1.52564	4	MF::0004865::type 1 serine/threonine specific protein phosphatase inhibitor activity	1.7637	1.69897	1.76883	1.85387	-1.4061	-1.4061	-0.799691	0.675455	2.25159	2.95899	2.95899
92	1.73354	1.72125	-0.680468	0.680468	12	MF::0005086::ARF guanyl-nucleotide exchange factor activity	1.84852	2.04576	1.73354	1.72125	-1.45092	-1.41495	-0.922941	-0.618663	-0.363879	-0.29391	-0.287355
93	1.73354	1.72125	-0.680468	0.680468	12	BP::0032012::regulation of ARF protein signal transduction	1.84852	2.04576	1.73354	1.72125	-1.45092	-1.41495	-0.922941	-0.618663	-0.363879	-0.29391	-0.287355
94	1.73354	1.72125	-0.680468	0.680468	12	BP::0032011::ARF protein signal transduction	1.84852	2.04576	1.73354	1.72125	-1.45092	-1.41495	-0.922941	-0.618663	-0.363879	-0.29391	-0.287355
95	1.66962	1.76955	-0.499029	0.911457	265	BP::0006812::cation transport	1.66962	1.76955	3.46067	3.30103	-3.03988	-2.27315	-1.17799	-0.435216	0.210134	1.06005	2.64105
96	1.73651	1.69897	-1.31485	1.35464	8	BP::0045453::bone resorption	1.73651	1.85387	1.825	1.69897	-2.48454	-2.48454	-1.97561	-1.21189	-0.909217	0.159177	0.159177
97	1.72751	1.69897	1.19366	1.46567	4	BP::0015780::nucleotide-sugar transport	1.72751	1.69897	1.96446	2	-0.544012	-0.544012	0.331195	1.6177	2.05612	2.08325	2.08325
98	1.72751	1.69897	1.19366	1.46567	4	BP::0015781::pyrimidine nucleotide-sugar transport	1.72751	1.69897	1.96446	2	-0.544012	-0.544012	0.331195	1.6177	2.05612	2.08325	2.08325
99	1.74687	1.67778	-1.84954	1.84954	3	BP::0045936::negative regulation of phosphate metabolic process	1.74687	1.67778	1.93285	1.88606	-2.306	-2.306	-2.13566	-1.62462	-1.61964	-1.61798	-1.61798
100	1.74687	1.67778	-1.84954	1.84954	3	BP::0042326::negative regulation of phosphorylation	1.74687	1.67778	1.93285	1.88606	-2.306	-2.306	-2.13566	-1.62462	-1.61964	-1.61798	-1.61798

## Sheet: t-test_new_p53
Top 100 classes for t-test from p53 dataset
	Minimum Log(P-values)		Expression value statistics		Class information		Various empirical p-values
	Pooled data	Class data					col randomization		row randomization		seven expression data percentiles
Original Position	score 1	score 2	mean expr	abs mean expr	Class size	Class name	Pooled data	Class data	Pooled data	Class data	0	95	100
1	3.81058	3	-2.06115	2.06115	5	CC::0009434::microtubule-based flagellum	-2.82723	-2.82723	-2.79489	-2.29126	-1.37344	-0.857839	-0.857839	3.81058	3.30103	4.00647	3
2	2.74263	3.30103	1.28953	1.39766	7	MF::0033558::protein deacetylase activity	-0.378452	-0.378452	1.14094	1.38941	1.87647	2.02945	2.02945	2.74263	3.30103	3.8993	3.30103
3	2.74263	3.30103	1.28953	1.39766	7	MF::0004407::histone deacetylase activity	-0.378452	-0.378452	1.14094	1.38941	1.87647	2.02945	2.02945	2.74263	3.30103	3.8993	3.30103
4	2.87897	3	0.786132	1.30685	18	CC::0031903::microbody membrane	-1.38081	-1.3737	0.298319	0.855952	1.75094	2.65041	3.08514	2.87897	3	3.78198	3.30103
5	2.87897	3	0.786132	1.30685	18	CC::0005778::peroxisomal membrane	-1.38081	-1.3737	0.298319	0.855952	1.75094	2.65041	3.08514	2.87897	3	3.78198	3.30103
6	3.11585	2.69897	-1.80511	1.80511	6	CC::0019861::flagellum	-2.82723	-2.82723	-2.78411	-1.91828	-0.857839	-0.524926	-0.524926	3.11585	2.69897	3.76265	3.30103
7	2.61021	3	0.749017	1.24233	19	CC::0044438::microbody part	-1.38081	-1.37281	0.135296	0.751281	1.74953	2.59607	3.08514	2.61021	3.30103	3.33182	3
8	2.61021	3	0.749017	1.24233	19	CC::0044439::peroxisomal part	-1.38081	-1.37281	0.135296	0.751281	1.74953	2.59607	3.08514	2.61021	3.30103	3.33182	3
9	2.75994	2.69897	-1.9816	1.9816	5	BP::0030890::positive regulation of B cell proliferation	-4.2379	-4.2379	-3.01565	-1.17885	-0.963714	-0.897093	-0.897093	2.75994	2.69897	3.25746	3
10	2.75626	2.69897	-1.20318	1.30315	20	BP::0050962::detection of light stimulus during sensory perception	-2.50844	-2.3894	-1.68206	-1.37478	-0.824958	0.499866	0.9154	2.75626	2.69897	5.13847	3.30103
11	2.75626	2.69897	-1.20318	1.30315	20	BP::0050908::detection of light stimulus during visual perception	-2.50844	-2.3894	-1.68206	-1.37478	-0.824958	0.499866	0.9154	2.75626	2.69897	5.13847	3.30103
12	2.75626	2.69897	-1.20318	1.30315	20	BP::0007602::phototransduction	-2.50844	-2.3894	-1.68206	-1.37478	-0.824958	0.499866	0.9154	2.75626	2.69897	5.13847	3.30103
13	2.75626	2.69897	-1.20318	1.30315	20	BP::0009584::detection of visible light	-2.50844	-2.3894	-1.68206	-1.37478	-0.824958	0.499866	0.9154	2.75626	2.69897	5.13847	3.30103
14	2.52998	2.69897	0.765471	0.940966	19	CC::0000118::histone deacetylase complex	-1.25756	-0.861961	0.082276	0.629637	1.54955	2.00709	2.02945	2.52998	2.69897	3.91334	3.30103
15	2.70401	2.52288	-1.70168	1.70168	5	BP::0018298::protein-chromophore linkage	-3.10977	-3.10977	-2.03027	-1.56334	-1.19226	-0.862724	-0.862724	2.70401	2.52288	2.93304	3
16	2.6504	2.52288	-1.12986	1.25712	21	BP::0009583::detection of light stimulus	-2.50844	-2.37749	-1.67625	-1.35023	-0.718648	0.597021	0.9154	2.6504	2.52288	3.96639	3.30103
17	2.72807	2.39794	-1.84157	1.84157	5	BP::0006572::tyrosine catabolic process	-2.80206	-2.80206	-2.39276	-1.56953	-1.3994	-1.07107	-1.07107	2.72807	2.39794	3.65099	3
18	2.44614	2.52288	-1.95283	1.95283	3	CC::0031594::neuromuscular junction	-2.25927	-2.25927	-2.17143	-1.90789	-1.74546	-1.69131	-1.69131	2.44614	2.52288	2.57014	2.69897
19	2.25163	2.69897	1.11126	1.11126	6	MF::0016018::cyclosporin A binding	0.781086	0.781086	0.797158	1.16753	1.26647	1.48776	1.48776	2.25163	2.69897	2.94524	3
20	2.42762	2.39794	-1.31485	1.35464	8	BP::0045453::bone resorption	-2.48454	-2.48454	-1.97561	-1.21189	-0.909217	0.159177	0.159177	2.42762	2.39794	2.53528	2.39794
21	2.52266	2.30103	-1.54187	1.54187	5	MF::0009881::photoreceptor activity	-2.27035	-2.27035	-1.83785	-1.67044	-1.21838	-0.675539	-0.675539	2.52266	2.30103	2.55021	2.30103
22	2.40927	2.30103	-1.9604	2.14371	6	BP::0001836::release of cytochrome c from mitochondria	-5.7364	-5.7364	-3.19685	-1.68954	0.171255	0.378663	0.378663	2.40927	2.30103	2.52444	2.52288
23	2.24818	2.30103	-0.59631	0.919828	71	BP::0015674::di-\, tri-valent inorganic cation transport	-3.03988	-2.45641	-1.19596	-0.436063	0.138248	0.861559	1.50464	2.24818	2.30103	2.88771	2.69897
24	2.24593	2.30103	-1.72441	1.72441	10	BP::0045058::T cell selection	-3.06837	-3.06837	-2.2455	-1.78183	-1.04673	-0.565791	-0.565791	2.24593	2.30103	5.90189	3.30103
25	2.23312	2.1549	-0.971892	1.25243	26	BP::0050906::detection of stimulus during sensory perception	-2.50844	-2.31797	-1.67044	-1.32617	-0.376968	1.1135	1.47833	2.23312	2.1549	3.73933	3.30103
26	2.16841	2.04576	-0.896528	1.30989	20	CC::0005626::insoluble fraction	-3.8897	-3.29381	-1.5806	-0.931873	-0.119659	1.2674	1.36142	3.2851	3.30103	2.16841	2.04576
27	2.20949	2	1.54153	1.54153	3	MF::0017134::fibroblast growth factor binding	0.754519	0.754519	1.04585	1.91986	1.94263	1.95022	1.95022	2.20949	2	2.39753	2.69897
28	2.2051	2	1.62168	1.62168	3	BP::0045047::protein targeting to ER	1.25065	1.25065	1.29843	1.44179	1.9899	2.1726	2.1726	2.2051	2	2.65328	3
29	2.2051	2	1.62168	1.62168	3	BP::0006614::SRP-dependent cotranslational protein targeting to membrane	1.25065	1.25065	1.29843	1.44179	1.9899	2.1726	2.1726	2.2051	2	2.65328	3
30	2.14616	2.04576	-0.646371	0.913665	57	BP::0006816::calcium ion transport	-3.03988	-2.64724	-1.18995	-0.531068	0.094776	0.819864	1.50464	2.14616	2.04576	2.70816	2.52288
31	2.08945	2.09691	-1.36564	1.4817	9	BP::0050871::positive regulation of B cell activation	-4.2379	-4.2379	-1.90232	-0.98592	-0.645625	0.522286	0.522286	2.08945	2.09691	2.49264	2.52288
32	2.00076	2.09691	-1.03155	1.40385	22	MF::0015103::inorganic anion transmembrane transporter activity	-2.69497	-2.64351	-2.08549	-1.24495	-0.440017	1.27589	1.52058	2.00076	2.09691	3.57638	3
33	1.98957	2.04576	1.01841	1.17659	6	BP::0043542::endothelial cell migration	-0.474538	-0.474538	0.530131	1.17773	1.68287	2.01653	2.01653	1.98957	2.04576	2.31136	2.22185
34	1.87225	2.09691	-1.69416	1.69416	7	BP::0033077::T cell differentiation in the thymus	-3.06837	-3.06837	-2.17187	-1.61266	-1.12732	-0.565791	-0.565791	1.87225	2.09691	3.93341	3.30103
35	1.87225	2.09691	-1.69416	1.69416	7	BP::0045061::thymic T cell selection	-3.06837	-3.06837	-2.17187	-1.61266	-1.12732	-0.565791	-0.565791	1.87225	2.09691	3.93341	3.30103
36	1.89238	2	1.39849	1.55697	4	MF::0019237::centromeric DNA binding	-0.316968	-0.316968	0.69663	1.8395	2.10035	2.23193	2.23193	1.89238	2	2.30118	2.30103
37	1.93309	1.92082	-1.50972	1.50972	4	MF::0008020::G-protein coupled photoreceptor activity	-2.27035	-2.27035	-1.98202	-1.54651	-1.03743	-0.675539	-0.675539	2.0452	2	1.93309	1.92082
38	1.99978	1.85387	-1.25478	1.25478	7	CC::0017053::transcriptional repressor complex	-1.92948	-1.92948	-1.69186	-1.33834	-0.861838	-0.34303	-0.34303	1.99978	1.85387	2.31854	2.22185
39	1.81733	2	-0.571723	1.05195	131	BP::0050953::sensory perception of light stimulus	-3.25516	-2.10388	-1.45121	-0.747131	0.208445	1.27215	3.73031	1.81733	2	4.00758	3.30103
40	1.81733	2	-0.571723	1.05195	131	BP::0007601::visual perception	-3.25516	-2.10388	-1.45121	-0.747131	0.208445	1.27215	3.73031	1.81733	2	4.00758	3.30103
41	1.85092	1.95861	0.722461	1.0965	17	BP::0007031::peroxisome organization and biogenesis	-1.38081	-1.23848	0.005076	0.751281	1.38698	2.60104	2.85358	1.85092	1.95861	3.24388	3.30103
42	1.9236	1.85387	-1.84954	1.84954	3	BP::0045936::negative regulation of phosphate metabolic process	-2.306	-2.306	-2.13566	-1.62462	-1.61964	-1.61798	-1.61798	1.9236	1.85387	2.33837	2.69897
43	1.9236	1.85387	-1.84954	1.84954	3	BP::0042326::negative regulation of phosphorylation	-2.306	-2.306	-2.13566	-1.62462	-1.61964	-1.61798	-1.61798	1.9236	1.85387	2.33837	2.69897
44	1.88179	1.88606	1.55493	1.8418	4	BP::0046504::glycerol ether biosynthetic process	-0.573733	-0.573733	0.664031	1.91355	2.44584	2.96638	2.96638	1.88179	1.88606	2.40067	2.52288
45	1.88179	1.88606	1.55493	1.8418	4	BP::0045017::glycerolipid biosynthetic process	-0.573733	-0.573733	0.664031	1.91355	2.44584	2.96638	2.96638	1.88179	1.88606	2.40067	2.52288
46	1.86862	1.88606	-0.849369	1.18761	29	BP::0009581::detection of external stimulus	-2.50844	-2.28225	-1.67625	-1.12689	0.0999	1.04509	1.47833	1.86862	1.88606	2.9975	3
47	1.90199	1.82391	0.695403	0.803277	11	MF::0008374::O-acyltransferase activity	-0.593306	-0.557578	0.211825	0.41039	1.46595	1.8909	1.90179	1.90199	1.82391	2.3091	2.22185
48	1.83945	1.88606	0.728819	1.27759	10	CC::0031231::intrinsic to peroxisomal membrane	-1.38081	-1.38081	0.332508	0.73458	1.68941	3.08514	3.08514	1.87464	1.92082	1.83945	1.88606
49	1.83945	1.88606	0.728819	1.27759	10	CC::0005779::integral to peroxisomal membrane	-1.38081	-1.38081	0.332508	0.73458	1.68941	3.08514	3.08514	1.87464	1.92082	1.83945	1.88606
50	1.83981	1.85387	-0.738755	1.09196	43	BP::0051606::detection of stimulus	-2.50844	-2.15649	-1.62404	-0.862724	0.131034	1.07494	1.47833	1.83981	1.85387	2.94804	2.69897
51	1.80389	1.85387	-2.17084	2.17084	3	BP::0051665::lipid raft localization	-2.69793	-2.69793	-2.5112	-1.95101	-1.88544	-1.86359	-1.86359	1.80389	1.85387	3.12519	3.30103
52	1.80389	1.85387	-2.17084	2.17084	3	BP::0031580::lipid raft distribution	-2.69793	-2.69793	-2.5112	-1.95101	-1.88544	-1.86359	-1.86359	1.80389	1.85387	3.12519	3.30103
53	1.80389	1.85387	-2.17084	2.17084	3	BP::0001766::lipid raft polarization	-2.69793	-2.69793	-2.5112	-1.95101	-1.88544	-1.86359	-1.86359	1.80389	1.85387	3.12519	3.30103
54	1.80389	1.85387	-2.17084	2.17084	3	BP::0031579::lipid raft organization and biogenesis	-2.69793	-2.69793	-2.5112	-1.95101	-1.88544	-1.86359	-1.86359	1.80389	1.85387	3.12519	3.30103
55	1.82668	1.82391	-1.26249	1.29014	7	BP::0042509::regulation of tyrosine phosphorylation of STAT protein	-2.60824	-2.60824	-1.65476	-1.47164	-0.72845	0.096763	0.096763	1.82668	1.82391	2.19266	2.04576
56	1.82668	1.82391	-1.26249	1.29014	7	BP::0046425::regulation of JAK-STAT cascade	-2.60824	-2.60824	-1.65476	-1.47164	-0.72845	0.096763	0.096763	1.82668	1.82391	2.19266	2.04576
57	1.7532	1.88606	-1.05562	1.16438	23	MF::0042923::neuropeptide binding	-3.33753	-3.03735	-1.67085	-1.05323	-0.373018	0.420027	0.493696	1.7532	1.88606	3.92877	3.30103
58	1.7532	1.88606	-1.05562	1.16438	23	MF::0008188::neuropeptide receptor activity	-3.33753	-3.03735	-1.67085	-1.05323	-0.373018	0.420027	0.493696	1.7532	1.88606	3.92877	3.30103
59	1.81369	1.82391	-0.935899	1.18094	13	BP::0048627::myoblast development	-2.92004	-2.88134	-1.64699	-0.736053	-0.090724	0.942851	1.00563	1.94848	1.88606	1.81369	1.82391
60	1.82301	1.74473	1.04971	1.04971	4	MF::0008171::O-methyltransferase activity	0.443997	0.443997	0.721009	1.17109	1.37842	1.41267	1.41267	1.84892	1.74473	1.82301	1.76955
61	1.79163	1.76955	-1.31983	1.31983	6	BP::0007172::signal complex assembly	-2.20809	-2.20809	-1.61266	-1.40771	-0.975385	-0.307418	-0.307418	1.79163	1.76955	2.21237	2.09691
62	1.78929	1.76955	-0.654068	1.13892	56	BP::0009314::response to radiation	-4.2379	-2.43702	-1.4617	-0.823489	0.14581	1.65316	2.48888	1.78929	1.76955	2.55172	2.52288
63	1.75222	1.79588	-0.703528	1.02067	43	BP::0018108::peptidyl-tyrosine phosphorylation	-2.60824	-2.41408	-1.38119	-0.873602	-0.088722	1.00807	1.50464	1.75222	1.79588	2.66606	2.52288
64	1.70445	1.82391	-0.499029	0.911457	265	BP::0006812::cation transport	-3.03988	-2.27315	-1.17799	-0.435216	0.210134	1.06005	2.64105	1.70445	1.82391	5.90189	3.30103
65	1.75507	1.76955	-1.44945	1.44945	4	BP::0030799::regulation of cyclic nucleotide metabolic process	-1.56821	-1.56821	-1.53536	-1.49516	-1.36354	-1.23926	-1.23926	1.75507	1.76955	1.91662	1.88606
66	1.75507	1.76955	-1.44945	1.44945	4	BP::0030814::regulation of cAMP metabolic process	-1.56821	-1.56821	-1.53536	-1.49516	-1.36354	-1.23926	-1.23926	1.75507	1.76955	1.91662	1.88606
67	1.77982	1.74473	0.784103	1.30593	9	MF::0019213::deacetylase activity	-1.11789	-1.11789	-0.496806	1.15823	1.8164	2.02945	2.02945	1.77982	1.74473	1.92942	1.95861
68	1.75388	1.76955	1.18533	1.18533	4	MF::0003706::ligand-regulated transcription factor activity	0.257918	0.257918	0.758502	1.39027	1.61216	1.70286	1.70286	1.75388	1.76955	2.05442	2.09691
69	1.7538	1.76955	-1.71338	1.71338	5	BP::0045060::negative thymic T cell selection	-3.06837	-3.06837	-2.23035	-1.61266	-1.16826	-0.565791	-0.565791	1.7538	1.76955	2.93015	3
70	1.7538	1.76955	-1.71338	1.71338	5	BP::0043383::negative T cell selection	-3.06837	-3.06837	-2.23035	-1.61266	-1.16826	-0.565791	-0.565791	1.7538	1.76955	2.93015	3
71	1.7938	1.72125	-1.0168	1.18497	13	BP::0048871::multicellular organismal homeostasis	-2.48454	-2.42302	-1.79206	-1.17885	-0.43989	0.492241	0.503066	1.7938	1.72125	2.29521	2.1549
72	1.7938	1.72125	-1.0168	1.18497	13	BP::0001894::tissue homeostasis	-2.48454	-2.42302	-1.79206	-1.17885	-0.43989	0.492241	0.503066	1.7938	1.72125	2.29521	2.1549
73	1.76562	1.74473	-1.64785	1.64785	3	BP::0009214::cyclic nucleotide catabolic process	-2.51574	-2.51574	-2.28219	-1.58154	-1.0301	-0.84628	-0.84628	1.8602	1.74473	1.76562	2
74	1.73626	1.76955	-1.16558	1.34206	8	MF::0051018::protein kinase A binding	-2.82723	-2.82723	-2.10617	-1.02694	-0.468559	0.705935	0.705935	1.73626	1.76955	1.83826	1.82391
75	1.75835	1.74473	-1.46482	1.46482	5	BP::0042506::tyrosine phosphorylation of Stat5 protein	-2.60824	-2.60824	-1.90232	-1.47951	-0.840879	-0.672236	-0.672236	1.75835	1.74473	2.28328	2.22185
76	1.75702	1.72125	-0.822195	1.14483	28	BP::0009582::detection of abiotic stimulus	-2.50844	-2.29416	-1.64103	-1.07563	0.028823	1.0679	1.47833	1.75702	1.72125	2.53521	2.22185
77	1.68512	1.76955	-0.99021	1.10427	19	BP::0030595::leukocyte chemotaxis	-2.60075	-2.38049	-1.70108	-0.95699	-0.374716	0.584948	0.973356	1.68512	1.76955	2.86383	3
78	1.65796	1.74473	1.04671	1.26251	8	CC::0048500::signal recognition particle	-0.863188	-0.863188	0.717379	1.1726	1.64217	2.1726	2.1726	1.65796	1.74473	2.93025	3
79	1.65796	1.74473	1.04671	1.26251	8	CC::0005786::signal recognition particle\, endoplasmic reticulum targeting	-0.863188	-0.863188	0.717379	1.1726	1.64217	2.1726	2.1726	1.65796	1.74473	2.93025	3
80	1.67784	1.72125	-1.65693	1.65693	3	MF::0016527::brain-specific angiogenesis inhibitor activity	-2.85747	-2.85747	-2.43886	-1.18301	-0.993486	-0.93031	-0.93031	1.78265	1.72125	1.67784	1.79588
81	1.65242	1.74473	-0.952553	1.21801	12	BP::0048628::myoblast maturation	-2.92004	-2.89424	-1.68848	-0.841529	-0.086617	0.963776	1.00563	1.85283	1.76955	1.65242	1.74473
82	1.6759	1.72125	-1.04072	1.288	9	MF::0015114::phosphate transmembrane transporter activity	-2.2844	-2.2844	-1.5878	-1.2773	-0.646535	1.11276	1.11276	1.67884	1.72125	1.6759	1.82391
83	1.74164	1.61979	-1.63977	1.63977	4	BP::0002762::negative regulation of myeloid leukocyte differentiation	-2.60824	-2.60824	-2.45712	-1.60155	-0.822411	-0.74773	-0.74773	1.74164	1.61979	2.09233	2.1549
84	1.6296	1.72125	1.44974	1.44974	3	BP::0006047::UDP-N-acetylglucosamine metabolic process	0.746655	0.746655	0.939817	1.5193	1.94226	2.08325	2.08325	1.6296	1.72125	2.19618	2.52288
85	1.69222	1.65758	0.054813	0.898233	238	BP::0009057::macromolecule catabolic process	-3.8897	-1.83638	-0.626163	0.119644	0.794847	1.92093	2.97134	1.69222	1.65758	3.19009	3.30103
86	1.69416	1.63827	-0.97846	1.28133	21	BP::0032946::positive regulation of mononuclear cell proliferation	-4.2379	-3.34159	-1.35663	-0.975385	-0.645625	1.58077	1.68279	1.69416	1.63827	2.66601	2.69897
87	1.69416	1.63827	-0.97846	1.28133	21	BP::0050671::positive regulation of lymphocyte proliferation	-4.2379	-3.34159	-1.35663	-0.975385	-0.645625	1.58077	1.68279	1.69416	1.63827	2.66601	2.69897
88	1.64415	1.67778	-1.05162	1.28198	13	BP::0050798::activated T cell proliferation	-2.60824	-2.60711	-1.79817	-0.897093	-0.550076	1.25366	1.49729	1.64415	1.67778	2.31136	2.22185
89	1.63211	1.65758	-1.43483	1.56587	11	BP::0006570::tyrosine metabolic process	-2.80206	-2.77477	-1.78174	-1.56953	-1.05757	0.632741	0.720718	1.63211	1.65758	3.94	3.30103
90	1.6422	1.63827	-0.744684	0.8723	44	MF::0001664::G-protein-coupled receptor binding	-2.24235	-2.08034	-1.403	-0.681816	-0.081376	0.383459	1.1453	1.6422	1.63827	3.76644	3.30103
91	1.65228	1.61979	1.67244	1.96771	3	BP::0042787::protein ubiquitination during ubiquitin-dependent protein catabolic process	-0.442895	-0.442895	0.29005	2.48888	2.85072	2.97134	2.97134	1.65228	1.61979	1.93667	2.22185
92	1.68489	1.56864	-1.57147	1.57147	5	CC::0042627::chylomicron	-2.21449	-2.21449	-2.20005	-1.86013	-0.995861	-0.389532	-0.389532	1.68489	1.56864	2.53528	2.30103
93	1.60907	1.63827	1.12262	1.15978	6	MF::0005487::nucleocytoplasmic transporter activity	-0.111475	-0.111475	0.198455	1.11768	1.77619	2.63716	2.63716	1.60907	1.63827	2.49004	2.39794
94	1.63999	1.58503	-1.33854	1.64798	5	MF::0042708::elastase activity	-2.78975	-2.78975	-2.04977	-1.60408	-0.758605	0.773604	0.773604	1.68191	1.69897	1.63999	1.58503
95	1.63435	1.56864	0.415058	1.20258	20	BP::0008643::carbohydrate transport	-1.42703	-1.39869	-0.706591	0.149994	1.82607	2.7022	2.90357	2.10608	2.1549	1.63435	1.56864
96	1.61141	1.58503	-0.86925	1.05573	14	BP::0007416::synaptogenesis	-3.1825	-2.95859	-1.30556	-0.66616	-0.391046	0.799395	0.897198	1.61141	1.58503	1.69036	1.72125
97	1.56988	1.61979	-0.932189	0.978935	17	MF::0016849::phosphorus-oxygen lyase activity	-1.74065	-1.69526	-1.29623	-0.949618	-0.59737	0.156466	0.397343	1.56988	1.61979	2.66631	3
98	1.54596	1.63827	0.056032	0.898592	620	BP::0006996::organelle organization and biogenesis	-5.7364	-1.70888	-0.707208	0.03435	0.8849	1.86042	2.99616	1.54596	1.63827	6.90189	3.30103
99	1.56099	1.58503	-0.058193	0.890655	1458	BP::0016043::cellular component organization and biogenesis	-5.7364	-1.7654	-0.838098	-0.050086	0.744631	1.6942	3.21908	1.56099	1.58503	6.90189	3.30103
100	1.57474	1.56864	-1.15601	1.44714	7	BP::0009988::cell-cell recognition	-3.02594	-3.02594	-2.0359	-1.57052	0.130099	0.679029	0.679029	1.61942	1.56864	1.57474	1.58503

## Sheet: KS_new_p53
Top 100 classes for KS from p53 dataset
	Minimum Log(P-values)		Expression value statistics		Class information		Various empirical p-values
	Pooled data	Class data					col randomization		row randomization		seven expression data percentiles 0
Original Position	score 1	score 2	mean expr	abs mean expr	Class size	Class name	Pooled data	Class data	Pooled data	Class data	0	5	25	50	75	95	100
1	3.12694	3.30103	-1.20318	1.30315	20	BP::0050962::detection of light stimulus during sensory perception	3.12694	3.30103	5.0098	3.30103	-2.50844	-2.3894	-1.68206	-1.37478	-0.824958	0.499866	0.9154
2	3.12694	3.30103	-1.20318	1.30315	20	BP::0050908::detection of light stimulus during visual perception	3.12694	3.30103	5.0098	3.30103	-2.50844	-2.3894	-1.68206	-1.37478	-0.824958	0.499866	0.9154
3	3.12694	3.30103	-1.20318	1.30315	20	BP::0007602::phototransduction	3.12694	3.30103	5.0098	3.30103	-2.50844	-2.3894	-1.68206	-1.37478	-0.824958	0.499866	0.9154
4	3.12694	3.30103	-1.20318	1.30315	20	BP::0009584::detection of visible light	3.12694	3.30103	5.0098	3.30103	-2.50844	-2.3894	-1.68206	-1.37478	-0.824958	0.499866	0.9154
5	2.88931	3.30103	-1.12986	1.25712	21	BP::0009583::detection of light stimulus	2.88931	3.30103	3.88403	3.30103	-2.50844	-2.37749	-1.67625	-1.35023	-0.718648	0.597021	0.9154
6	3.07999	3	1.11126	1.11126	6	MF::0016018::cyclosporin A binding	3.07999	3	3.76076	3.30103	0.781086	0.781086	0.797158	1.16753	1.26647	1.48776	1.48776
7	2.98957	3	-0.680468	0.680468	12	MF::0005086::ARF guanyl-nucleotide exchange factor activity	3.38417	3	2.98957	3	-1.45092	-1.41495	-0.922941	-0.618663	-0.363879	-0.29391	-0.287355
8	2.98957	3	-0.680468	0.680468	12	BP::0032012::regulation of ARF protein signal transduction	3.38417	3	2.98957	3	-1.45092	-1.41495	-0.922941	-0.618663	-0.363879	-0.29391	-0.287355
9	2.98957	3	-0.680468	0.680468	12	BP::0032011::ARF protein signal transduction	3.38417	3	2.98957	3	-1.45092	-1.41495	-0.922941	-0.618663	-0.363879	-0.29391	-0.287355
10	2.83326	2.69897	0.786132	1.30685	18	CC::0031903::microbody membrane	2.83326	2.69897	3.4793	3.30103	-1.38081	-1.3737	0.298319	0.855952	1.75094	2.65041	3.08514
11	2.83326	2.69897	0.786132	1.30685	18	CC::0005778::peroxisomal membrane	2.83326	2.69897	3.4793	3.30103	-1.38081	-1.3737	0.298319	0.855952	1.75094	2.65041	3.08514
12	2.81305	2.69897	1.28953	1.39766	7	MF::0033558::protein deacetylase activity	2.81305	2.69897	3.75206	3.30103	-0.378452	-0.378452	1.14094	1.38941	1.87647	2.02945	2.02945
13	2.81305	2.69897	1.28953	1.39766	7	MF::0004407::histone deacetylase activity	2.81305	2.69897	3.75206	3.30103	-0.378452	-0.378452	1.14094	1.38941	1.87647	2.02945	2.02945
14	2.27418	3	-1.95283	1.95283	3	CC::0031594::neuromuscular junction	2.27418	3	2.56748	3	-2.25927	-2.25927	-2.17143	-1.90789	-1.74546	-1.69131	-1.69131
15	2.67272	2.52288	0.486046	1.07605	17	MF::0005048::signal sequence binding	2.67272	2.52288	3.16137	3.30103	-1.67085	-1.58711	-0.342543	0.877828	1.14708	1.73398	1.81221
16	2.57967	2.52288	-0.571723	1.05195	131	BP::0050953::sensory perception of light stimulus	2.57967	2.52288	6.12374	3.30103	-3.25516	-2.10388	-1.45121	-0.747131	0.208445	1.27215	3.73031
17	2.57967	2.52288	-0.571723	1.05195	131	BP::0007601::visual perception	2.57967	2.52288	6.12374	3.30103	-3.25516	-2.10388	-1.45121	-0.747131	0.208445	1.27215	3.73031
18	2.45409	2.52288	-1.9816	1.9816	5	BP::0030890::positive regulation of B cell proliferation	2.45409	3	2.74275	2.52288	-4.2379	-4.2379	-3.01565	-1.17885	-0.963714	-0.897093	-0.897093
19	2.4526	2.52288	-1.84157	1.84157	5	BP::0006572::tyrosine catabolic process	2.4526	2.52288	3.24926	3	-2.80206	-2.80206	-2.39276	-1.56953	-1.3994	-1.07107	-1.07107
20	2.42171	2.52288	0.765471	0.940966	19	CC::0000118::histone deacetylase complex	2.42171	2.52288	3.47898	3	-1.25756	-0.861961	0.082276	0.629637	1.54955	2.00709	2.02945
21	2.24293	2.69897	0.336214	0.9329	16	BP::0032259::methylation	2.24293	2.69897	3.6236	3.30103	-3.85997	-2.90493	0.338681	0.49793	1.01272	1.31592	1.34417
22	2.24293	2.69897	0.336214	0.9329	16	BP::0043414::biopolymer methylation	2.24293	2.69897	3.6236	3.30103	-3.85997	-2.90493	0.338681	0.49793	1.01272	1.31592	1.34417
23	2.41896	2.52288	0.346805	0.77207	15	BP::0043407::negative regulation of MAP kinase activity	2.41896	2.69897	2.7357	2.52288	-3.05283	-2.31364	0.04121	0.41129	0.837155	1.7583	1.77734
24	2.19259	2.69897	-1.43483	1.56587	11	BP::0006570::tyrosine metabolic process	2.19259	2.69897	5.06938	3.30103	-2.80206	-2.77477	-1.78174	-1.56953	-1.05757	0.632741	0.720718
25	2.42527	2.39794	-0.787773	1.14398	41	BP::0002682::regulation of immune system process	2.42527	2.39794	5.06938	3.30103	-3.10977	-2.12813	-1.53475	-0.878365	-0.280708	1.48222	1.63492
26	2.42527	2.39794	-0.787773	1.14398	41	BP::0050776::regulation of immune response	2.42527	2.39794	5.06938	3.30103	-3.10977	-2.12813	-1.53475	-0.878365	-0.280708	1.48222	1.63492
27	2.41597	2.39794	-0.932189	0.978935	17	MF::0016849::phosphorus-oxygen lyase activity	2.41597	2.39794	3.66184	3.30103	-1.74065	-1.69526	-1.29623	-0.949618	-0.59737	0.156466	0.397343
28	2.56901	2.22185	-0.659572	0.968315	16	BP::0031347::regulation of defense response	2.56901	2.22185	3.10838	3	-2.02849	-1.92005	-1.02852	-0.703245	-0.611747	1.34184	1.50215
29	2.56901	2.22185	-0.659572	0.968315	16	BP::0050727::regulation of inflammatory response	2.56901	2.22185	3.10838	3	-2.02849	-1.92005	-1.02852	-0.703245	-0.611747	1.34184	1.50215
30	2.2499	2.52288	0.695403	0.803277	11	MF::0008374::O-acyltransferase activity	2.2499	2.52288	2.60906	3	-0.593306	-0.557578	0.211825	0.41039	1.46595	1.8909	1.90179
31	2.32798	2.39794	-1.70168	1.70168	5	BP::0018298::protein-chromophore linkage	2.32798	2.39794	2.60721	2.52288	-3.10977	-3.10977	-2.03027	-1.56334	-1.19226	-0.862724	-0.862724
32	2.3089	2.39794	-0.97846	1.28133	21	BP::0032946::positive regulation of mononuclear cell proliferation	2.3089	2.39794	3.62223	3.30103	-4.2379	-3.34159	-1.35663	-0.975385	-0.645625	1.58077	1.68279
33	2.3089	2.39794	-0.97846	1.28133	21	BP::0050671::positive regulation of lymphocyte proliferation	2.3089	2.39794	3.62223	3.30103	-4.2379	-3.34159	-1.35663	-0.975385	-0.645625	1.58077	1.68279
34	2.51715	2.1549	-1.44945	1.44945	4	BP::0030799::regulation of cyclic nucleotide metabolic process	2.51715	2.1549	2.57185	3	-1.56821	-1.56821	-1.53536	-1.49516	-1.36354	-1.23926	-1.23926
35	2.51715	2.1549	-1.44945	1.44945	4	BP::0030814::regulation of cAMP metabolic process	2.51715	2.1549	2.57185	3	-1.56821	-1.56821	-1.53536	-1.49516	-1.36354	-1.23926	-1.23926
36	2.54499	2.09691	-0.971892	1.25243	26	BP::0050906::detection of stimulus during sensory perception	2.54499	2.09691	3.65539	3	-2.50844	-2.31797	-1.67044	-1.32617	-0.376968	1.1135	1.47833
37	2.39138	2.22185	-0.956902	1.19797	17	BP::0046058::cAMP metabolic process	2.39138	2.22185	3.66586	3.30103	-1.87681	-1.82915	-1.57154	-1.23926	-0.784589	0.969264	1.22029
38	2.12182	2.39794	1.62168	1.62168	3	BP::0045047::protein targeting to ER	2.12182	2.39794	2.4944	3	1.25065	1.25065	1.29843	1.44179	1.9899	2.1726	2.1726
39	2.12182	2.39794	1.62168	1.62168	3	BP::0006614::SRP-dependent cotranslational protein targeting to membrane	2.12182	2.39794	2.4944	3	1.25065	1.25065	1.29843	1.44179	1.9899	2.1726	2.1726
40	2.28662	2.22185	-0.447181	1.01661	69	BP::0006725::aromatic compound metabolic process	2.28662	2.22185	3.42914	3.30103	-2.80206	-1.87139	-1.29416	-0.801417	0.505848	1.21074	2.61291
41	2.49386	2	-0.650315	0.924753	18	BP::0048583::regulation of response to stimulus	2.49386	2	2.99491	3	-2.02849	-1.8839	-1.00476	-0.703245	-0.609897	1.28841	1.50215
42	2.04974	2.39794	-1.84954	1.84954	3	BP::0045936::negative regulation of phosphate metabolic process	2.04974	2.39794	2.50077	3	-2.306	-2.306	-2.13566	-1.62462	-1.61964	-1.61798	-1.61798
43	2.04974	2.39794	-1.84954	1.84954	3	BP::0042326::negative regulation of phosphorylation	2.04974	2.39794	2.50077	3	-2.306	-2.306	-2.13566	-1.62462	-1.61964	-1.61798	-1.61798
44	2.20346	2.22185	0.802915	1.55364	7	BP::0016575::histone deacetylation	2.20346	2.22185	2.35964	2.39794	-2.62755	-2.62755	0.28458	1.38941	1.87647	2.02945	2.02945
45	2.19788	2.22185	0.784103	1.30593	9	MF::0019213::deacetylase activity	2.19788	2.22185	2.31291	2.39794	-1.11789	-1.11789	-0.496806	1.15823	1.8164	2.02945	2.02945
46	2.20487	2.1549	-0.794398	1.26118	12	MF::0015238::drug transporter activity	2.59513	2.69897	2.20487	2.1549	-3.05237	-2.91395	-1.29659	-0.970231	-0.2729	1.57041	1.65097
47	2.22414	2.04576	-0.467638	1.08179	21	BP::0007585::respiratory gaseous exchange	2.32578	2.22185	2.22414	2.04576	-1.76381	-1.64221	-1.18458	-0.928531	-0.197019	1.92332	2.04329
48	2.1466	2.09691	0.749017	1.24233	19	CC::0044438::microbody part	2.1466	2.09691	2.60139	2.39794	-1.38081	-1.37281	0.135296	0.751281	1.74953	2.59607	3.08514
49	2.1466	2.09691	0.749017	1.24233	19	CC::0044439::peroxisomal part	2.1466	2.09691	2.60139	2.39794	-1.38081	-1.37281	0.135296	0.751281	1.74953	2.59607	3.08514
50	2.14479	2.09691	-2.06115	2.06115	5	CC::0009434::microtubule-based flagellum	2.14479	2.09691	2.60221	2.52288	-2.82723	-2.82723	-2.79489	-2.29126	-1.37344	-0.857839	-0.857839
51	2.15395	2.04576	-1.31485	1.35464	8	BP::0045453::bone resorption	2.15395	2.1549	2.28347	2.04576	-2.48454	-2.48454	-1.97561	-1.21189	-0.909217	0.159177	0.159177
52	2.10225	2.09691	-0.747466	1.12328	36	BP::0002684::positive regulation of immune system process	2.10225	2.09691	3.91334	3	-2.17357	-2.07515	-1.55389	-0.873583	-0.179403	1.49241	1.63492
53	2.10225	2.09691	-0.747466	1.12328	36	BP::0050778::positive regulation of immune response	2.10225	2.09691	3.91334	3	-2.17357	-2.07515	-1.55389	-0.873583	-0.179403	1.49241	1.63492
54	2.08286	2.04576	0.183732	0.927231	31	BP::0051348::negative regulation of transferase activity	2.08286	2.04576	2.56748	2.22185	-4.2379	-2.96285	-0.082202	0.394877	0.922884	1.77353	2.71234
55	2.08286	2.04576	0.183732	0.927231	31	BP::0033673::negative regulation of kinase activity	2.08286	2.04576	2.56748	2.22185	-4.2379	-2.96285	-0.082202	0.394877	0.922884	1.77353	2.71234
56	2.08286	2.04576	0.183732	0.927231	31	BP::0006469::negative regulation of protein kinase activity	2.08286	2.04576	2.56748	2.22185	-4.2379	-2.96285	-0.082202	0.394877	0.922884	1.77353	2.71234
57	2.07325	2.04576	0.734029	1.17431	14	BP::0006612::protein targeting to membrane	2.07325	2.04576	3.82271	3.30103	-1.73964	-1.66018	0.513477	0.961073	1.31456	2.05262	2.1726
58	2.11644	2	-0.950457	1.53973	11	BP::0009074::aromatic amino acid family catabolic process	2.11644	2.04576	2.1395	2	-2.80206	-2.77477	-1.6973	-1.50884	-0.40757	2.51367	2.61291
59	2.15638	1.95861	-0.744684	0.8723	44	MF::0001664::G-protein-coupled receptor binding	2.15638	1.95861	3.87988	3.30103	-2.24235	-2.08034	-1.403	-0.681816	-0.081376	0.383459	1.1453
60	2.03862	2	-0.498263	0.929613	101	BP::0030005::cellular di-\, tri-valent inorganic cation homeostasis	2.03862	2	3.02985	3	-3.03988	-2.0085	-1.20912	-0.604104	0.114805	1.2907	2.96638
61	2.03862	2	-0.498263	0.929613	101	BP::0055066::di-\, tri-valent inorganic cation homeostasis	2.03862	2	3.02985	3	-3.03988	-2.0085	-1.20912	-0.604104	0.114805	1.2907	2.96638
62	1.97799	2.04576	-1.13254	1.13254	8	MF::0004016::adenylate cyclase activity	1.97799	2.04576	2.85144	2.69897	-1.74065	-1.74065	-1.46201	-1.02452	-0.909073	-0.528425	-0.528425
63	2.08432	1.92082	-0.962969	1.68319	9	BP::0006559::L-phenylalanine catabolic process	2.09886	1.92082	2.08432	2.39794	-2.80206	-2.80206	-1.869	-1.50884	-0.562969	2.61291	2.61291
64	2.08432	1.92082	-0.962969	1.68319	9	BP::0006558::L-phenylalanine metabolic process	2.09886	1.92082	2.08432	2.39794	-2.80206	-2.80206	-1.869	-1.50884	-0.562969	2.61291	2.61291
65	1.98949	2	-0.795894	1.2733	43	BP::0046651::lymphocyte proliferation	1.98949	2	4.63708	3.30103	-4.2379	-2.60337	-1.60868	-0.975385	-0.21455	1.65168	2.07484
66	1.98949	2	-0.795894	1.2733	43	BP::0032943::mononuclear cell proliferation	1.98949	2	4.63708	3.30103	-4.2379	-2.60337	-1.60868	-0.975385	-0.21455	1.65168	2.07484
67	1.64267	2.30103	-2.17084	2.17084	3	BP::0051665::lipid raft localization	1.64267	2.30103	2.76158	3.30103	-2.69793	-2.69793	-2.5112	-1.95101	-1.88544	-1.86359	-1.86359
68	1.64267	2.30103	-2.17084	2.17084	3	BP::0031580::lipid raft distribution	1.64267	2.30103	2.76158	3.30103	-2.69793	-2.69793	-2.5112	-1.95101	-1.88544	-1.86359	-1.86359
69	1.64267	2.30103	-2.17084	2.17084	3	BP::0001766::lipid raft polarization	1.64267	2.30103	2.76158	3.30103	-2.69793	-2.69793	-2.5112	-1.95101	-1.88544	-1.86359	-1.86359
70	1.64267	2.30103	-2.17084	2.17084	3	BP::0031579::lipid raft organization and biogenesis	1.64267	2.30103	2.76158	3.30103	-2.69793	-2.69793	-2.5112	-1.95101	-1.88544	-1.86359	-1.86359
71	2.00854	1.92082	-1.40541	1.40541	4	BP::0007365::periodic partitioning	2.00854	1.92082	2.28571	2.52288	-2.10433	-2.10433	-1.72645	-1.21749	-1.08437	-1.08233	-1.08233
72	2.00854	1.92082	-1.40541	1.40541	4	BP::0007367::segment polarity determination	2.00854	1.92082	2.28571	2.52288	-2.10433	-2.10433	-1.72645	-1.21749	-1.08437	-1.08233	-1.08233
73	1.93998	1.95861	-0.778446	1.28178	32	BP::0042098::T cell proliferation	1.93998	1.95861	3.87741	3.30103	-2.60824	-2.55984	-1.63984	-0.940764	-0.436605	1.67801	2.07484
74	2.00051	1.88606	-0.842371	1.34923	15	BP::0019439::aromatic compound catabolic process	2.00051	1.88606	2.07596	1.95861	-2.80206	-2.66563	-1.56837	-1.35528	0.096412	2.1167	2.61291
75	1.9125	1.95861	0.063921	0.947194	132	BP::0051338::regulation of transferase activity	1.9125	1.95861	2.34299	2.22185	-4.2379	-2.0179	-0.741831	0.068268	0.839401	1.90312	2.96638
76	1.9125	1.95861	0.063921	0.947194	132	BP::0043549::regulation of kinase activity	1.9125	1.95861	2.34299	2.22185	-4.2379	-2.0179	-0.741831	0.068268	0.839401	1.90312	2.96638
77	1.94567	1.92082	-0.654068	1.13892	56	BP::0009314::response to radiation	1.94567	1.92082	2.75969	2.69897	-4.2379	-2.43702	-1.4617	-0.823489	0.14581	1.65316	2.48888
78	1.98012	1.88606	-0.811357	1.03952	17	MF::0009975::cyclase activity	1.98012	1.88606	2.90033	2.69897	-1.74065	-1.69526	-1.29623	-0.949618	-0.59737	1.14139	1.54202
79	1.85761	1.95861	0.770469	0.770469	4	MF::0004017::adenylate kinase activity	2.00317	2	1.85761	1.95861	0.491119	0.491119	0.586044	0.741577	0.954895	1.1076	1.1076
80	1.87734	1.92082	0.062166	0.94111	129	BP::0045859::regulation of protein kinase activity	1.87734	1.92082	2.34244	2.39794	-4.2379	-2.053	-0.738882	0.066492	0.835851	1.91516	2.96638
81	1.86981	1.92082	-0.908427	1.14628	13	BP::0006171::cAMP biosynthetic process	1.86981	1.92082	3.0117	3	-1.74065	-1.71968	-1.50791	-1.09942	-0.784589	1.08611	1.22029
82	1.9328	1.85387	0.728819	1.27759	10	CC::0031231::intrinsic to peroxisomal membrane	1.93628	1.95861	1.9328	1.85387	-1.38081	-1.38081	0.332508	0.73458	1.68941	3.08514	3.08514
83	1.9328	1.85387	0.728819	1.27759	10	CC::0005779::integral to peroxisomal membrane	1.93628	1.95861	1.9328	1.85387	-1.38081	-1.38081	0.332508	0.73458	1.68941	3.08514	3.08514
84	1.85896	1.92082	0.604944	0.604944	6	BP::0016571::histone methylation	1.85896	1.92082	2.71072	3	0.350179	0.350179	0.456696	0.49793	0.79952	1.02741	1.02741
85	1.88824	1.88606	-1.03155	1.40385	22	MF::0015103::inorganic anion transmembrane transporter activity	1.88824	1.88606	2.96178	3	-2.69497	-2.64351	-2.08549	-1.24495	-0.440017	1.27589	1.52058
86	1.87302	1.88606	-0.849369	1.18761	29	BP::0009581::detection of external stimulus	1.87302	1.88606	2.57695	2.52288	-2.50844	-2.28225	-1.67625	-1.12689	0.0999	1.04509	1.47833
87	1.79978	1.95861	-1.41916	1.41916	4	MF::0004977::melanocortin receptor activity	1.79978	1.95861	2.34144	2.52288	-1.58072	-1.58072	-1.55061	-1.49686	-1.28771	-1.10219	-1.10219
88	1.79319	1.95861	-1.72441	1.72441	10	BP::0045058::T cell selection	1.79319	1.95861	4.58803	3.30103	-3.06837	-3.06837	-2.2455	-1.78183	-1.04673	-0.565791	-0.565791
89	1.86767	1.85387	-1.33854	1.64798	5	MF::0042708::elastase activity	1.86767	1.85387	1.89094	1.85387	-2.78975	-2.78975	-2.04977	-1.60408	-0.758605	0.773604	0.773604
90	1.81196	1.88606	1.12105	1.12105	3	BP::0051299::centrosome separation	1.92584	1.95861	1.81196	1.88606	0.775764	0.775764	0.780026	0.792812	1.54414	1.79458	1.79458
91	1.81196	1.88606	1.12105	1.12105	3	BP::0007100::mitotic centrosome separation	1.92584	1.95861	1.81196	1.88606	0.775764	0.775764	0.780026	0.792812	1.54414	1.79458	1.79458
92	1.83884	1.82391	-1.54187	1.54187	5	MF::0009881::photoreceptor activity	1.83884	1.82391	2.09513	1.95861	-2.27035	-2.27035	-1.83785	-1.67044	-1.21838	-0.675539	-0.675539
93	1.83735	1.82391	-0.893923	1.33877	14	BP::0042100::B cell proliferation	1.83735	1.82391	1.92288	2.04576	-4.2379	-3.91197	-1.17885	-0.941507	-0.07044	1.52801	1.63492
94	1.86385	1.79588	0.054813	0.898233	238	BP::0009057::macromolecule catabolic process	1.86385	1.79588	3.3396	3.30103	-3.8897	-1.83638	-0.626163	0.119644	0.794847	1.92093	2.97134
95	1.87696	1.76955	-0.506948	0.948693	81	BP::0006875::cellular metal ion homeostasis	1.87696	1.76955	3.11133	3	-3.03988	-2.04495	-1.23668	-0.604104	0.11106	1.56154	2.96638
96	1.87696	1.76955	-0.506948	0.948693	81	BP::0055065::metal ion homeostasis	1.87696	1.76955	3.11133	3	-3.03988	-2.04495	-1.23668	-0.604104	0.11106	1.56154	2.96638
97	1.7547	1.88606	-1.36564	1.4817	9	BP::0050871::positive regulation of B cell activation	1.7547	1.88606	1.9658	2.22185	-4.2379	-4.2379	-1.90232	-0.98592	-0.645625	0.522286	0.522286
98	1.85489	1.76955	-1.17436	1.17436	7	BP::0045191::regulation of isotype switching	1.85489	1.76955	2.60897	2.52288	-2.60824	-2.60824	-1.51549	-0.897093	-0.691493	-0.565791	-0.565791
99	1.85489	1.76955	-1.17436	1.17436	7	BP::0045190::isotype switching	1.85489	1.76955	2.60897	2.52288	-2.60824	-2.60824	-1.51549	-0.897093	-0.691493	-0.565791	-0.565791
100	1.85489	1.76955	-1.17436	1.17436	7	BP::0002204::somatic recombination of immunoglobulin genes during immune response	1.85489	1.76955	2.60897	2.52288	-2.60824	-2.60824	-1.51549	-0.897093	-0.691493	-0.565791	-0.565791

## Sheet: modKS_new_p53
Top 100 classes for modKS from p53 dataset
	Minimum Log(P-values)		Expression value statistics		Class information		Various empirical p-values
	Pooled data	Class data					col randomization		row randomization		seven expression data percentiles 0
Original Position	score 1	score 2	mean expr	abs mean expr	Class size	Class name	Pooled data	Class data	Pooled data	Class data	0	5	25	50	75	95	100
1	2.91881	3.30103	-1.9604	2.14371	6	BP::0001836::release of cytochrome c from mitochondria	2.91881	3.30103	3.08658	3.30103	-5.7364	-5.7364	-3.19685	-1.68954	0.171255	0.378663	0.378663
2	3.10283	3	-0.571723	1.05195	131	BP::0050953::sensory perception of light stimulus	3.10283	3	6.90189	3.30103	-3.25516	-2.10388	-1.45121	-0.747131	0.208445	1.27215	3.73031
3	3.10283	3	-0.571723	1.05195	131	BP::0007601::visual perception	3.10283	3	6.90189	3.30103	-3.25516	-2.10388	-1.45121	-0.747131	0.208445	1.27215	3.73031
4	3.0662	3	0.765471	0.940966	19	CC::0000118::histone deacetylase complex	3.0662	3	4.27453	3.30103	-1.25756	-0.861961	0.082276	0.629637	1.54955	2.00709	2.02945
5	2.71562	2.52288	-0.744684	0.8723	44	MF::0001664::G-protein-coupled receptor binding	2.71562	2.52288	5.15371	3.30103	-2.24235	-2.08034	-1.403	-0.681816	-0.081376	0.383459	1.1453
6	2.87121	2.30103	-0.59631	0.919828	71	BP::0015674::di-\, tri-valent inorganic cation transport	2.87121	2.30103	3.77092	3.30103	-3.03988	-2.45641	-1.19596	-0.436063	0.138248	0.861559	1.50464
7	2.33891	2.69897	1.28953	1.39766	7	MF::0033558::protein deacetylase activity	2.33891	2.69897	3.08871	3.30103	-0.378452	-0.378452	1.14094	1.38941	1.87647	2.02945	2.02945
8	2.33891	2.69897	1.28953	1.39766	7	MF::0004407::histone deacetylase activity	2.33891	2.69897	3.08871	3.30103	-0.378452	-0.378452	1.14094	1.38941	1.87647	2.02945	2.02945
9	2.73766	2.22185	-0.646371	0.913665	57	BP::0006816::calcium ion transport	2.73766	2.22185	3.73635	3.30103	-3.03988	-2.64724	-1.18995	-0.531068	0.094776	0.819864	1.50464
10	1.92161	3	1.39849	1.55697	4	MF::0019237::centromeric DNA binding	1.92161	3	2.19102	3	-0.316968	-0.316968	0.69663	1.8395	2.10035	2.23193	2.23193
11	2.496	2.22185	-0.996827	1.2026	9	MF::0030170::pyridoxal phosphate binding	2.496	2.22185	2.52168	2.52288	-2.88544	-2.88544	-1.75509	-1.35528	0.020044	0.859324	0.859324
12	2.48585	2.1549	-0.605465	0.897212	115	BP::0008015::circulation	2.48585	2.1549	6.90189	3.30103	-2.92004	-2.05469	-1.40825	-0.620352	0.097205	1.04458	1.50824
13	2.20029	2.39794	-0.678882	0.794009	5	BP::0035136::forelimb morphogenesis	2.38212	2.69897	2.20029	2.39794	-1.92948	-1.92948	-1.76393	-0.044009	0.122869	0.185986	0.185986
14	2.1985	2.39794	-1.15807	1.32693	6	BP::0015918::sterol transport	2.22044	2.52288	2.1985	2.39794	-2.21449	-2.21449	-1.92679	-1.65687	0.032782	0.473799	0.473799
15	2.1985	2.39794	-1.15807	1.32693	6	BP::0030301::cholesterol transport	2.22044	2.52288	2.1985	2.39794	-2.21449	-2.21449	-1.92679	-1.65687	0.032782	0.473799	0.473799
16	2.27636	2.30103	-1.12986	1.25712	21	BP::0009583::detection of light stimulus	2.27636	2.30103	3.75826	3	-2.50844	-2.37749	-1.67625	-1.35023	-0.718648	0.597021	0.9154
17	2.44864	2.04576	-0.447181	1.01661	69	BP::0006725::aromatic compound metabolic process	2.44864	2.04576	3.34223	2.69897	-2.80206	-1.87139	-1.29416	-0.801417	0.505848	1.21074	2.61291
18	2.36091	2.09691	-0.743932	0.895691	37	MF::0042379::chemokine receptor binding	2.36091	2.09691	4.52898	3.30103	-2.24235	-2.10993	-1.49036	-0.736892	0.005598	0.573395	1.1453
19	2.14602	2.30103	-1.20318	1.30315	20	BP::0050962::detection of light stimulus during sensory perception	2.14602	2.30103	3.9584	3.30103	-2.50844	-2.3894	-1.68206	-1.37478	-0.824958	0.499866	0.9154
20	2.14602	2.30103	-1.20318	1.30315	20	BP::0050908::detection of light stimulus during visual perception	2.14602	2.30103	3.9584	3.30103	-2.50844	-2.3894	-1.68206	-1.37478	-0.824958	0.499866	0.9154
21	2.14602	2.30103	-1.20318	1.30315	20	BP::0007602::phototransduction	2.14602	2.30103	3.9584	3.30103	-2.50844	-2.3894	-1.68206	-1.37478	-0.824958	0.499866	0.9154
22	2.14602	2.30103	-1.20318	1.30315	20	BP::0009584::detection of visible light	2.14602	2.30103	3.9584	3.30103	-2.50844	-2.3894	-1.68206	-1.37478	-0.824958	0.499866	0.9154
23	1.8746	2.52288	-1.36562	1.36562	4	MF::0001948::glycoprotein binding	1.8746	2.52288	1.97549	2.69897	-2.60075	-2.60075	-2.4715	-1.38868	-0.259729	-0.084353	-0.084353
24	2.13871	2.22185	0.503374	0.555202	5	CC::0005675::holo TFIIH complex	2.13871	2.22185	2.29599	2.69897	-0.101544	-0.101544	-0.046406	0.008326	1.26428	1.42861	1.42861
25	1.83552	2.52288	-1.80062	1.80062	3	BP::0005984::disaccharide metabolic process	1.87155	2.52288	1.83552	2.52288	-3.34079	-3.34079	-3.01203	-2.02574	-0.532923	-0.035318	-0.035318
26	2.00292	2.30103	-0.840817	1.06505	6	BP::0006098::pentose-phosphate shunt	2.00292	2.30103	2.17185	2.30103	-2.84917	-2.84917	-2.36755	-0.25045	0.28479	0.387919	0.387919
27	2.00292	2.30103	-0.840817	1.06505	6	BP::0006740::NADPH regeneration	2.00292	2.30103	2.17185	2.30103	-2.84917	-2.84917	-2.36755	-0.25045	0.28479	0.387919	0.387919
28	2.06323	2.22185	-0.74019	0.996926	79	MF::0001653::peptide receptor activity	2.06323	2.22185	6.90189	3.30103	-3.33753	-2.31032	-1.47043	-0.668471	-0.068094	1.04297	2.18187
29	2.06323	2.22185	-0.74019	0.996926	79	MF::0008528::peptide receptor activity\, G-protein coupled	2.06323	2.22185	6.90189	3.30103	-3.33753	-2.31032	-1.47043	-0.668471	-0.068094	1.04297	2.18187
30	2.19874	2.04576	-0.971892	1.25243	26	BP::0050906::detection of stimulus during sensory perception	2.19874	2.04576	3.583	3	-2.50844	-2.31797	-1.67044	-1.32617	-0.376968	1.1135	1.47833
31	2.27763	1.95861	-0.587596	0.998407	148	MF::0005125::cytokine activity	2.27763	1.95861	5.60086	3.30103	-2.78872	-2.29692	-1.394	-0.659144	0.107694	1.19145	2.26261
32	2.18825	2.04576	-0.849369	1.18761	29	BP::0009581::detection of external stimulus	2.18825	2.04576	3.78929	3.30103	-2.50844	-2.28225	-1.67625	-1.12689	0.0999	1.04509	1.47833
33	2.12973	2.09691	-0.783569	0.872956	20	BP::0035150::regulation of tube size	2.12973	2.09691	2.99223	2.52288	-2.05534	-2.05405	-1.45525	-0.885342	-0.046885	0.386807	0.508582
34	2.12973	2.09691	-0.783569	0.872956	20	BP::0050880::regulation of blood vessel size	2.12973	2.09691	2.99223	2.52288	-2.05534	-2.05405	-1.45525	-0.885342	-0.046885	0.386807	0.508582
35	1.97117	2.22185	-0.882875	1.09815	8	MF::0004935::adrenoceptor activity	1.97117	2.22185	2.56869	2.39794	-2.49147	-2.49147	-1.94452	-0.771782	0.176254	0.508582	0.508582
36	2.16963	2	-0.716683	1.20097	21	BP::0008629::induction of apoptosis by intracellular signals	2.52788	2.1549	2.16963	2	-5.7364	-4.91223	-1.32693	-0.208713	0.420128	1.02886	1.03424
37	1.74479	2.39794	1.55493	1.8418	4	BP::0046504::glycerol ether biosynthetic process	1.74479	2.39794	2.06206	2.69897	-0.573733	-0.573733	0.664031	1.91355	2.44584	2.96638	2.96638
38	1.74479	2.39794	1.55493	1.8418	4	BP::0045017::glycerolipid biosynthetic process	1.74479	2.39794	2.06206	2.69897	-0.573733	-0.573733	0.664031	1.91355	2.44584	2.96638	2.96638
39	1.88242	2.1549	-1.31485	1.35464	8	BP::0045453::bone resorption	1.88242	2.1549	2.28687	2.30103	-2.48454	-2.48454	-1.97561	-1.21189	-0.909217	0.159177	0.159177
40	1.94671	2.04576	-1.15601	1.44714	7	BP::0009988::cell-cell recognition	1.94671	2.04576	2.09018	2.09691	-3.02594	-3.02594	-2.0359	-1.57052	0.130099	0.679029	0.679029
41	2.15618	1.82391	-0.708462	0.864437	36	MF::0008009::chemokine activity	2.15618	1.82391	4.28489	3.30103	-2.24235	-2.11416	-1.39893	-0.653183	0.037647	0.600529	1.1453
42	2.05153	1.92082	-0.738755	1.09196	43	BP::0051606::detection of stimulus	2.05153	1.92082	3.53491	2.69897	-2.50844	-2.15649	-1.62404	-0.862724	0.131034	1.07494	1.47833
43	1.97192	1.95861	-0.939359	1.25033	24	MF::0008227::amine receptor activity	1.97192	1.95861	3.7735	3.30103	-2.5993	-2.52382	-1.83611	-1.19359	0.131375	0.940373	1.67472
44	2.00628	1.92082	-0.730778	0.852018	35	BP::0008217::blood pressure regulation	2.00628	1.92082	3.91155	3.30103	-2.52945	-1.9985	-1.45015	-0.798984	-0.071925	0.484034	0.530124
45	2.03091	1.88606	-0.703528	1.02067	43	BP::0018108::peptidyl-tyrosine phosphorylation	2.03091	1.88606	3.08871	2.69897	-2.60824	-2.41408	-1.38119	-0.873602	-0.088722	1.00807	1.50464
46	1.86343	2.04576	1.12262	1.15978	6	MF::0005487::nucleocytoplasmic transporter activity	1.86343	2.04576	2.6149	3.30103	-0.111475	-0.111475	0.198455	1.11768	1.77619	2.63716	2.63716
47	2.04254	1.79588	-0.499029	0.911457	265	BP::0006812::cation transport	2.04254	1.79588	5.15371	3.30103	-3.03988	-2.27315	-1.17799	-0.435216	0.210134	1.06005	2.64105
48	1.58066	2.22185	-0.64009	0.657894	3	MF::0004767::sphingomyelin phosphodiesterase activity	1.58066	2.22185	1.72135	2.22185	-1.94023	-1.94023	-1.45686	-0.006747	0.018343	0.026706	0.026706
49	1.84372	1.95861	1.11126	1.11126	6	MF::0016018::cyclosporin A binding	1.84372	1.95861	2.24624	2.52288	0.781086	0.781086	0.797158	1.16753	1.26647	1.48776	1.48776
50	1.86681	1.92082	-0.952553	1.21801	12	BP::0048628::myoblast maturation	2.0425	1.92082	1.86681	1.92082	-2.92004	-2.89424	-1.68848	-0.841529	-0.086617	0.963776	1.00563
51	1.9529	1.82391	-0.896528	1.30989	20	CC::0005626::insoluble fraction	2.42882	2.30103	1.9529	1.82391	-3.8897	-3.29381	-1.5806	-0.931873	-0.119659	1.2674	1.36142
52	1.82065	1.92082	-1.6473	2.43568	6	BP::0051668::localization within membrane	1.82065	1.92082	2.02653	2.30103	-5.7364	-5.7364	-2.69793	-1.9073	0.04059	2.32454	2.32454
53	1.99605	1.74473	-0.654068	1.13892	56	BP::0009314::response to radiation	1.99605	1.74473	2.90077	3	-4.2379	-2.43702	-1.4617	-0.823489	0.14581	1.65316	2.48888
54	1.95699	1.76955	-0.463103	0.917903	117	BP::0055082::cellular chemical homeostasis	1.95699	1.76955	2.80097	2.69897	-3.03988	-2.00114	-1.19654	-0.574912	0.137705	1.22969	2.96638
55	1.95699	1.76955	-0.463103	0.917903	117	BP::0006873::cellular ion homeostasis	1.95699	1.76955	2.80097	2.69897	-3.03988	-2.00114	-1.19654	-0.574912	0.137705	1.22969	2.96638
56	1.99387	1.72125	-0.578713	1.00963	49	MF::0005319::lipid transporter activity	1.99387	1.72125	2.79003	2.30103	-2.50844	-2.22669	-1.42451	-0.478092	0.15844	1.51498	2.76178
57	1.93989	1.74473	-0.39183	0.819613	32	MF::0008235::metalloexopeptidase activity	2.60387	2.09691	1.93989	1.74473	-2.55173	-2.29155	-1.16444	-0.146989	0.357939	0.877284	1.47914
58	1.99742	1.67778	-0.452868	1.10323	45	BP::0007498::mesoderm development	1.99742	1.67778	2.01508	1.76955	-2.54747	-2.26074	-1.57442	-0.232329	0.213468	2.11045	2.34936
59	1.92076	1.74473	-0.893817	0.91951	12	BP::0007589::fluid secretion	1.92076	1.74473	2.42382	2.39794	-1.82168	-1.82139	-1.37552	-1.11663	-0.207288	0.131951	0.154158
60	1.68949	1.95861	0.77277	0.87419	5	MF::0000339::RNA cap binding	1.68949	1.95861	2.49001	2.69897	-0.25355	-0.25355	-0.04631	0.182891	1.94864	1.97033	1.97033
61	1.96622	1.67778	-0.440372	0.942215	195	BP::0042592::homeostatic process	1.96622	1.67778	3.30972	3	-3.06837	-2.06101	-1.17573	-0.475488	0.154666	1.35811	2.96638
62	1.93969	1.69897	-0.436551	0.998831	234	BP::0007600::sensory perception	1.93969	1.69897	4.52168	3	-3.33753	-2.10277	-1.3	-0.505593	0.408183	1.37052	3.73031
63	1.87611	1.74473	-0.498263	0.929613	101	BP::0030005::cellular di-\, tri-valent inorganic cation homeostasis	1.87611	1.74473	2.82431	2.69897	-3.03988	-2.0085	-1.20912	-0.604104	0.114805	1.2907	2.96638
64	1.87611	1.74473	-0.498263	0.929613	101	BP::0055066::di-\, tri-valent inorganic cation homeostasis	1.87611	1.74473	2.82431	2.69897	-3.03988	-2.0085	-1.20912	-0.604104	0.114805	1.2907	2.96638
65	1.87082	1.74473	-0.443869	0.931792	143	BP::0048878::chemical homeostasis	1.87082	1.74473	2.90077	2.69897	-3.03988	-2.009	-1.18808	-0.475488	0.140934	1.25764	2.96638
66	1.69056	1.92082	-1.13611	1.183	5	BP::0006140::regulation of nucleotide metabolic process	1.69056	1.92082	1.94944	1.92082	-1.56821	-1.56821	-1.51893	-1.48781	-0.900143	0.117219	0.117219
67	1.56173	2.04576	-1.33627	1.33627	5	BP::0030299::cholesterol absorption	1.56173	2.04576	2.08753	2.04576	-2.19523	-2.19523	-1.9939	-1.82168	-0.501376	-0.103737	-0.103737
68	1.56173	2.04576	-1.33627	1.33627	5	BP::0044241::lipid digestion	1.56173	2.04576	2.08753	2.04576	-2.19523	-2.19523	-1.9939	-1.82168	-0.501376	-0.103737	-0.103737
69	1.61917	1.95861	1.67244	1.96771	3	BP::0042787::protein ubiquitination during ubiquitin-dependent protein catabolic process	1.61917	2.22185	1.64004	1.95861	-0.442895	-0.442895	0.29005	2.48888	2.85072	2.97134	2.97134
70	1.85376	1.72125	0.784103	1.30593	9	MF::0019213::deacetylase activity	1.85376	1.76955	1.93447	1.72125	-1.11789	-1.11789	-0.496806	1.15823	1.8164	2.02945	2.02945
71	1.85189	1.72125	0.415058	1.20258	20	BP::0008643::carbohydrate transport	2.57176	2.30103	1.85189	1.72125	-1.42703	-1.39869	-0.706591	0.149994	1.82607	2.7022	2.90357
72	1.67197	1.88606	-2.06115	2.06115	5	CC::0009434::microtubule-based flagellum	1.67197	1.88606	1.96076	1.95861	-2.82723	-2.82723	-2.79489	-2.29126	-1.37344	-0.857839	-0.857839
73	1.58779	1.95861	-1.95283	1.95283	3	CC::0031594::neuromuscular junction	1.58779	2.1549	1.64004	1.95861	-2.25927	-2.25927	-2.17143	-1.90789	-1.74546	-1.69131	-1.69131
74	1.86394	1.67778	-0.822195	1.14483	28	BP::0009582::detection of abiotic stimulus	1.86394	1.67778	2.90259	2.69897	-2.50844	-2.29416	-1.64103	-1.07563	0.028823	1.0679	1.47833
75	1.8387	1.69897	-0.53538	0.750652	8	BP::0001976::fast regulation of arterial pressure	1.8387	1.69897	2.06122	2.22185	-2.05534	-2.05534	-1.49751	-0.046885	0.176254	0.508582	0.508582
76	1.8387	1.69897	-0.53538	0.750652	8	BP::0001990::regulation of blood pressure by hormones	1.8387	1.69897	2.06122	2.22185	-2.05534	-2.05534	-1.49751	-0.046885	0.176254	0.508582	0.508582
77	1.8387	1.69897	-0.53538	0.750652	8	BP::0050886::endocrine process	1.8387	1.69897	2.06122	2.22185	-2.05534	-2.05534	-1.49751	-0.046885	0.176254	0.508582	0.508582
78	1.87856	1.63827	-0.478962	0.933466	111	BP::0030003::cellular cation homeostasis	1.87856	1.63827	2.61097	2.39794	-3.03988	-2.00241	-1.19899	-0.604104	0.131435	1.23156	2.96638
79	1.87856	1.63827	-0.478962	0.933466	111	BP::0055080::cation homeostasis	1.87856	1.63827	2.61097	2.39794	-3.03988	-2.00241	-1.19899	-0.604104	0.131435	1.23156	2.96638
80	1.8903	1.61979	-0.504303	1.17602	36	CC::0030016::myofibril	1.8903	1.61979	2.62342	2.30103	-3.00592	-2.03396	-1.59882	-0.513771	0.52865	1.75443	2.59308
81	1.74427	1.74473	-0.662802	1.16366	12	MF::0004182::carboxypeptidase A activity	1.74427	1.74473	2.03629	2.1549	-2.55173	-2.52693	-1.9624	-0.29688	0.452799	1.39327	1.47914
82	1.85744	1.61979	-0.427415	0.91309	453	MF::0005102::receptor binding	1.85744	1.61979	5.60086	3.30103	-3.28628	-2.15715	-1.21534	-0.389571	0.364653	1.21517	2.26261
83	1.82706	1.61979	-0.458272	0.92731	123	BP::0050801::ion homeostasis	1.82706	1.61979	2.52514	2.1549	-3.03988	-2.009	-1.18808	-0.574912	0.139456	1.23309	2.96638
84	1.71579	1.72125	-1.05562	1.16438	23	MF::0042923::neuropeptide binding	1.71579	1.72125	3.75826	3	-3.33753	-3.03735	-1.67085	-1.05323	-0.373018	0.420027	0.493696
85	1.71579	1.72125	-1.05562	1.16438	23	MF::0008188::neuropeptide receptor activity	1.71579	1.72125	3.75826	3	-3.33753	-3.03735	-1.67085	-1.05323	-0.373018	0.420027	0.493696
86	1.70298	1.72125	-0.882376	0.882376	8	MF::0015101::organic cation transmembrane transporter activity	1.70298	1.72125	1.91766	2	-2.05666	-2.05666	-1.46863	-0.897166	-0.10505	-0.06066	-0.06066
87	1.8356	1.58503	0.786132	1.30685	18	CC::0031903::microbody membrane	1.8356	1.58503	2.22766	2.1549	-1.38081	-1.3737	0.298319	0.855952	1.75094	2.65041	3.08514
88	1.8356	1.58503	0.786132	1.30685	18	CC::0005778::peroxisomal membrane	1.8356	1.58503	2.22766	2.1549	-1.38081	-1.3737	0.298319	0.855952	1.75094	2.65041	3.08514
89	1.57941	1.82391	-1.31272	1.31272	3	MF::0004946::bombesin receptor activity	1.60404	1.82391	1.57941	1.88606	-1.99685	-1.99685	-1.95463	-1.828	-0.541978	-0.113306	-0.113306
90	1.80077	1.60206	-0.685627	1.12231	15	BP::0002274::myeloid leukocyte activation	1.80077	1.60206	1.83191	1.67778	-3.05237	-2.84065	-1.75356	-0.608743	0.082	1.29767	1.34195
91	1.72415	1.65758	-0.935899	1.18094	13	BP::0048627::myoblast development	1.84633	1.65758	1.72415	1.67778	-2.92004	-2.88134	-1.64699	-0.736053	-0.090724	0.942851	1.00563
92	1.70236	1.67778	-1.03155	1.40385	22	MF::0015103::inorganic anion transmembrane transporter activity	1.70236	1.67778	2.87651	2.52288	-2.69497	-2.64351	-2.08549	-1.24495	-0.440017	1.27589	1.52058
93	1.38012	2	-2.17084	2.17084	3	BP::0051665::lipid raft localization	1.38012	2	1.78489	2.52288	-2.69793	-2.69793	-2.5112	-1.95101	-1.88544	-1.86359	-1.86359
94	1.38012	2	-2.17084	2.17084	3	BP::0031580::lipid raft distribution	1.38012	2	1.78489	2.52288	-2.69793	-2.69793	-2.5112	-1.95101	-1.88544	-1.86359	-1.86359
95	1.38012	2	-2.17084	2.17084	3	BP::0001766::lipid raft polarization	1.38012	2	1.78489	2.52288	-2.69793	-2.69793	-2.5112	-1.95101	-1.88544	-1.86359	-1.86359
96	1.38012	2	-2.17084	2.17084	3	BP::0031579::lipid raft organization and biogenesis	1.38012	2	1.78489	2.52288	-2.69793	-2.69793	-2.5112	-1.95101	-1.88544	-1.86359	-1.86359
97	1.7768	1.60206	-0.368066	0.873938	80	MF::0042803::protein homodimerization activity	2.35535	2.22185	1.7768	1.60206	-3.10977	-1.9913	-1.2415	-0.257039	0.281859	1.53451	1.76143
98	1.59546	1.76955	0.788581	0.826638	6	MF::0046875::ephrin receptor binding	1.59546	1.76955	2.18043	2.30103	-0.086427	-0.086427	-0.027743	0.610517	1.68279	1.94183	1.94183
99	1.67554	1.67778	-1.12154	1.6945	7	BP::0048041::focal adhesion formation	1.67554	1.67778	1.86917	1.88606	-2.89246	-2.89246	-2.52006	-1.77278	0.59144	1.06043	1.06043
100	1.73197	1.61979	-0.691378	1.03584	49	BP::0051240::positive regulation of multicellular organismal process	1.73197	1.61979	3.40691	3	-2.48454	-2.09508	-1.48262	-0.824198	0.057543	1.46591	1.63492

## Sheet: iGA_new_p53
Top 100 classes for iGA from p53 dataset
	Minimum Log(P-values)		Expression value statistics		Class information		Various empirical p-values
	Pooled data	Class data					col randomization		row randomization		seven expression data percentiles 0
Original Position	score 1	score 2	mean expr	abs mean expr	Class size	Class name	Pooled data	Class data	Pooled data	Class data	0	5	25	50	75	95	100
1	3.35758	3.30103	-1.9604	2.14371	6	BP::0001836::release of cytochrome c from mitochondria	3.35758	3.30103	3.78132	3.30103	-5.7364	-5.7364	-3.19685	-1.68954	0.171255	0.378663	0.378663	3.35758	3.30103	3.78132	3.30103
2	3.38735	3	0.786132	1.30685	18	CC::0031903::microbody membrane	3.38735	3	3.9419	3.30103	-1.38081	-1.3737	0.298319	0.855952	1.75094	2.65041	3.08514	3.38735	3	3.9419	3.30103
3	3.38735	3	0.786132	1.30685	18	CC::0005778::peroxisomal membrane	3.38735	3	3.9419	3.30103	-1.38081	-1.3737	0.298319	0.855952	1.75094	2.65041	3.08514	3.38735	3	3.9419	3.30103
4	3.02695	3	0.749017	1.24233	19	CC::0044438::microbody part	3.02695	3	3.65589	3	-1.38081	-1.37281	0.135296	0.751281	1.74953	2.59607	3.08514	3.02695	3	3.65589	3
5	3.02695	3	0.749017	1.24233	19	CC::0044439::peroxisomal part	3.02695	3	3.65589	3	-1.38081	-1.37281	0.135296	0.751281	1.74953	2.59607	3.08514	3.02695	3	3.65589	3
6	3.02487	3	1.67244	1.96771	3	BP::0042787::protein ubiquitination during ubiquitin-dependent protein catabolic process	3.02487	3.30103	3.29123	3	-0.442895	-0.442895	0.29005	2.48888	2.85072	2.97134	2.97134	3.02487	3.30103	3.29123	3
7	2.71005	3.30103	-0.571723	1.05195	131	BP::0050953::sensory perception of light stimulus	2.71005	3.30103	5.90189	3.30103	-3.25516	-2.10388	-1.45121	-0.747131	0.208445	1.27215	3.73031	2.71005	3.30103	5.90189	3.30103
8	2.71005	3.30103	-0.571723	1.05195	131	BP::0007601::visual perception	2.71005	3.30103	5.90189	3.30103	-3.25516	-2.10388	-1.45121	-0.747131	0.208445	1.27215	3.73031	2.71005	3.30103	5.90189	3.30103
9	3.00449	3	1.28953	1.39766	7	MF::0033558::protein deacetylase activity	3.00449	3	3.82271	3.30103	-0.378452	-0.378452	1.14094	1.38941	1.87647	2.02945	2.02945	3.00449	3	3.82271	3.30103
10	3.00449	3	1.28953	1.39766	7	MF::0004407::histone deacetylase activity	3.00449	3	3.82271	3.30103	-0.378452	-0.378452	1.14094	1.38941	1.87647	2.02945	2.02945	3.00449	3	3.82271	3.30103
11	2.86224	3	-2.06115	2.06115	5	CC::0009434::microtubule-based flagellum	2.86224	3	3.07999	3	-2.82723	-2.82723	-2.79489	-2.29126	-1.37344	-0.857839	-0.857839	2.86224	3	3.07999	3
12	2.62173	3	1.11126	1.11126	6	MF::0016018::cyclosporin A binding	2.62173	3	3.57351	3.30103	0.781086	0.781086	0.797158	1.16753	1.26647	1.48776	1.48776	2.62173	3	3.57351	3.30103
13	2.59044	3	1.39849	1.55697	4	MF::0019237::centromeric DNA binding	2.59044	3	3.00969	3	-0.316968	-0.316968	0.69663	1.8395	2.10035	2.23193	2.23193	2.59044	3	3.00969	3
14	2.84943	2.69897	-1.12376	2.70051	3	BP::0051205::protein insertion into membrane	3.22411	3	2.84943	2.69897	-5.7364	-5.7364	-4.29216	0.04059	1.75355	2.32454	2.32454	3.22411	3	2.84943	2.69897
15	2.84408	2.69897	1.55493	1.8418	4	BP::0046504::glycerol ether biosynthetic process	2.84408	2.69897	3.60304	3.30103	-0.573733	-0.573733	0.664031	1.91355	2.44584	2.96638	2.96638	2.84408	2.69897	3.60304	3.30103
16	2.84408	2.69897	1.55493	1.8418	4	BP::0045017::glycerolipid biosynthetic process	2.84408	2.69897	3.60304	3.30103	-0.573733	-0.573733	0.664031	1.91355	2.44584	2.96638	2.96638	2.84408	2.69897	3.60304	3.30103
17	2.49689	3	-1.12986	1.25712	21	BP::0009583::detection of light stimulus	2.49689	3	3.29038	3.30103	-2.50844	-2.37749	-1.67625	-1.35023	-0.718648	0.597021	0.9154	2.49689	3	3.29038	3.30103
18	2.78178	2.69897	-0.680468	0.680468	12	MF::0005086::ARF guanyl-nucleotide exchange factor activity	2.92399	3.30103	2.78178	2.69897	-1.45092	-1.41495	-0.922941	-0.618663	-0.363879	-0.29391	-0.287355	2.92399	3.30103	2.78178	2.69897
19	2.78178	2.69897	-0.680468	0.680468	12	BP::0032012::regulation of ARF protein signal transduction	2.92399	3.30103	2.78178	2.69897	-1.45092	-1.41495	-0.922941	-0.618663	-0.363879	-0.29391	-0.287355	2.92399	3.30103	2.78178	2.69897
20	2.78178	2.69897	-0.680468	0.680468	12	BP::0032011::ARF protein signal transduction	2.92399	3.30103	2.78178	2.69897	-1.45092	-1.41495	-0.922941	-0.618663	-0.363879	-0.29391	-0.287355	2.92399	3.30103	2.78178	2.69897
21	2.69886	2.69897	-1.20318	1.30315	20	BP::0050962::detection of light stimulus during sensory perception	2.69886	2.69897	3.92692	3.30103	-2.50844	-2.3894	-1.68206	-1.37478	-0.824958	0.499866	0.9154	2.69886	2.69897	3.92692	3.30103
22	2.69886	2.69897	-1.20318	1.30315	20	BP::0050908::detection of light stimulus during visual perception	2.69886	2.69897	3.92692	3.30103	-2.50844	-2.3894	-1.68206	-1.37478	-0.824958	0.499866	0.9154	2.69886	2.69897	3.92692	3.30103
23	2.69886	2.69897	-1.20318	1.30315	20	BP::0007602::phototransduction	2.69886	2.69897	3.92692	3.30103	-2.50844	-2.3894	-1.68206	-1.37478	-0.824958	0.499866	0.9154	2.69886	2.69897	3.92692	3.30103
24	2.69886	2.69897	-1.20318	1.30315	20	BP::0009584::detection of visible light	2.69886	2.69897	3.92692	3.30103	-2.50844	-2.3894	-1.68206	-1.37478	-0.824958	0.499866	0.9154	2.69886	2.69897	3.92692	3.30103
25	2.68891	2.69897	-1.95283	1.95283	3	CC::0031594::neuromuscular junction	2.68891	2.69897	2.72795	2.69897	-2.25927	-2.25927	-2.17143	-1.90789	-1.74546	-1.69131	-1.69131	2.68891	2.69897	2.72795	2.69897
26	2.96568	2.39794	-0.716683	1.20097	21	BP::0008629::induction of apoptosis by intracellular signals	2.96568	2.39794	3.12273	3.30103	-5.7364	-4.91223	-1.32693	-0.208713	0.420128	1.02886	1.03424	2.96568	2.39794	3.12273	3.30103
27	2.65191	2.69897	-1.07513	1.83713	4	BP::0008635::caspase activation via cytochrome c	2.88721	2.69897	2.65191	3	-5.7364	-5.7364	-2.91225	0.077626	0.762001	1.28065	1.28065	2.88721	2.69897	2.65191	3
28	2.73304	2.52288	0.415058	1.20258	20	BP::0008643::carbohydrate transport	3.01631	3.30103	2.73304	2.52288	-1.42703	-1.39869	-0.706591	0.149994	1.82607	2.7022	2.90357	3.01631	3.30103	2.73304	2.52288
29	2.70694	2.39794	-0.971892	1.25243	26	BP::0050906::detection of stimulus during sensory perception	2.70694	2.39794	3.63802	3.30103	-2.50844	-2.31797	-1.67044	-1.32617	-0.376968	1.1135	1.47833	2.70694	2.39794	3.63802	3.30103
30	2.44559	2.52288	-1.6473	2.43568	6	BP::0051668::localization within membrane	2.44559	2.52288	3.00044	3.30103	-5.7364	-5.7364	-2.69793	-1.9073	0.04059	2.32454	2.32454	2.44559	2.52288	3.00044	3.30103
31	2.38094	2.52288	-0.504303	1.17602	36	CC::0030016::myofibril	2.38094	2.52288	3.24426	3	-3.00592	-2.03396	-1.59882	-0.513771	0.52865	1.75443	2.59308	2.38094	2.52288	3.24426	3
32	2.38721	2.39794	0.784103	1.30593	9	MF::0019213::deacetylase activity	2.38721	2.39794	2.6591	2.39794	-1.11789	-1.11789	-0.496806	1.15823	1.8164	2.02945	2.02945	2.38721	2.39794	2.6591	2.39794
33	2.4314	2.30103	-0.744684	0.8723	44	MF::0001664::G-protein-coupled receptor binding	2.4314	2.30103	4.98808	3.30103	-2.24235	-2.08034	-1.403	-0.681816	-0.081376	0.383459	1.1453	2.4314	2.30103	4.98808	3.30103
34	2.30733	2.30103	0.802915	1.55364	7	BP::0016575::histone deacetylation	2.30733	2.39794	2.50629	2.30103	-2.62755	-2.62755	0.28458	1.38941	1.87647	2.02945	2.02945	2.30733	2.39794	2.50629	2.30103
35	2.38157	2.22185	-1.80511	1.80511	6	CC::0019861::flagellum	2.38157	2.22185	2.72766	3.30103	-2.82723	-2.82723	-2.78411	-1.91828	-0.857839	-0.524926	-0.524926	2.38157	2.22185	2.72766	3.30103
36	2.12809	2.30103	1.62168	1.62168	3	BP::0045047::protein targeting to ER	2.12809	2.30103	2.55609	2.69897	1.25065	1.25065	1.29843	1.44179	1.9899	2.1726	2.1726	2.12809	2.30103	2.55609	2.69897
37	2.12809	2.30103	1.62168	1.62168	3	BP::0006614::SRP-dependent cotranslational protein targeting to membrane	2.12809	2.30103	2.55609	2.69897	1.25065	1.25065	1.29843	1.44179	1.9899	2.1726	2.1726	2.12809	2.30103	2.55609	2.69897
38	2.17398	2.22185	0.734029	1.17431	14	BP::0006612::protein targeting to membrane	2.17398	2.22185	3.63802	3.30103	-1.73964	-1.66018	0.513477	0.961073	1.31456	2.05262	2.1726	2.17398	2.22185	3.63802	3.30103
39	2.19682	2.1549	0.486046	1.07605	17	MF::0005048::signal sequence binding	2.19682	2.1549	2.8281	3	-1.67085	-1.58711	-0.342543	0.877828	1.14708	1.73398	1.81221	2.19682	2.1549	2.8281	3
40	2.10915	2.22185	-0.932189	0.978935	17	MF::0016849::phosphorus-oxygen lyase activity	2.10915	2.22185	3.24255	3.30103	-1.74065	-1.69526	-1.29623	-0.949618	-0.59737	0.156466	0.397343	2.10915	2.22185	3.24255	3.30103
41	2.15029	2.1549	-0.447181	1.01661	69	BP::0006725::aromatic compound metabolic process	2.15029	2.1549	3.01733	3.30103	-2.80206	-1.87139	-1.29416	-0.801417	0.505848	1.21074	2.61291	2.15029	2.1549	3.01733	3.30103
42	2.1388	2.1549	-0.956902	1.19797	17	BP::0046058::cAMP metabolic process	2.1388	2.1549	3.28848	3.30103	-1.87681	-1.82915	-1.57154	-1.23926	-0.784589	0.969264	1.22029	2.1388	2.1549	3.28848	3.30103
43	2.1209	2.1549	-1.12154	1.6945	7	BP::0048041::focal adhesion formation	2.12697	2.22185	2.1209	2.1549	-2.89246	-2.89246	-2.52006	-1.77278	0.59144	1.06043	1.06043	2.12697	2.22185	2.1209	2.1549
44	2.11086	2.1549	0.005234	1.20126	23	BP::0006944::membrane fusion	2.15598	2.22185	2.11086	2.1549	-3.02594	-2.53444	-0.863691	-0.283008	1.25603	3.09002	3.21908	2.15598	2.22185	2.11086	2.1549
45	2.17093	2.04576	-0.849369	1.18761	29	BP::0009581::detection of external stimulus	2.17093	2.04576	2.90749	3	-2.50844	-2.28225	-1.67625	-1.12689	0.0999	1.04509	1.47833	2.17093	2.04576	2.90749	3
46	2.17058	2.04576	-1.84954	1.84954	3	BP::0045936::negative regulation of phosphate metabolic process	2.17058	2.04576	2.57128	2.69897	-2.306	-2.306	-2.13566	-1.62462	-1.61964	-1.61798	-1.61798	2.17058	2.04576	2.57128	2.69897
47	2.17058	2.04576	-1.84954	1.84954	3	BP::0042326::negative regulation of phosphorylation	2.17058	2.04576	2.57128	2.69897	-2.306	-2.306	-2.13566	-1.62462	-1.61964	-1.61798	-1.61798	2.17058	2.04576	2.57128	2.69897
48	2.0722	2.09691	-0.470708	2.01621	4	BP::0045736::negative regulation of cyclin-dependent protein kinase activity	2.0722	2.22185	2.07228	2.09691	-4.2379	-4.2379	-2.48692	-0.178635	1.5455	2.71234	2.71234	2.0722	2.22185	2.07228	2.09691
49	2.11213	2.04576	-2.17084	2.17084	3	BP::0051665::lipid raft localization	2.11213	2.04576	3.22795	3	-2.69793	-2.69793	-2.5112	-1.95101	-1.88544	-1.86359	-1.86359	2.11213	2.04576	3.22795	3
50	2.11213	2.04576	-2.17084	2.17084	3	BP::0031580::lipid raft distribution	2.11213	2.04576	3.22795	3	-2.69793	-2.69793	-2.5112	-1.95101	-1.88544	-1.86359	-1.86359	2.11213	2.04576	3.22795	3
51	2.11213	2.04576	-2.17084	2.17084	3	BP::0001766::lipid raft polarization	2.11213	2.04576	3.22795	3	-2.69793	-2.69793	-2.5112	-1.95101	-1.88544	-1.86359	-1.86359	2.11213	2.04576	3.22795	3
52	2.11213	2.04576	-2.17084	2.17084	3	BP::0031579::lipid raft organization and biogenesis	2.11213	2.04576	3.22795	3	-2.69793	-2.69793	-2.5112	-1.95101	-1.88544	-1.86359	-1.86359	2.11213	2.04576	3.22795	3
53	2.05757	2.09691	-0.787773	1.14398	41	BP::0002682::regulation of immune system process	2.05757	2.09691	3.82127	3.30103	-3.10977	-2.12813	-1.53475	-0.878365	-0.280708	1.48222	1.63492	2.05757	2.09691	3.82127	3.30103
54	2.05757	2.09691	-0.787773	1.14398	41	BP::0050776::regulation of immune response	2.05757	2.09691	3.82127	3.30103	-3.10977	-2.12813	-1.53475	-0.878365	-0.280708	1.48222	1.63492	2.05757	2.09691	3.82127	3.30103
55	2.02016	2.09691	0.643294	1.41869	8	BP::0006476::protein amino acid deacetylation	2.02433	2.1549	2.02016	2.09691	-2.62755	-2.62755	-0.236501	1.26229	1.84643	2.02945	2.02945	2.02433	2.1549	2.02016	2.09691
56	1.99854	2.09691	-1.31485	1.35464	8	BP::0045453::bone resorption	1.99854	2.1549	2.0269	2.09691	-2.48454	-2.48454	-1.97561	-1.21189	-0.909217	0.159177	0.159177	1.99854	2.1549	2.0269	2.09691
57	2.03832	2.04576	-0.330369	1.5698	13	BP::0008637::apoptotic mitochondrial changes	2.03832	2.30103	2.19122	2.04576	-5.7364	-5.35547	-1.20819	0.378663	1.24341	2.18739	2.32454	2.03832	2.30103	2.19122	2.04576
58	1.89575	2.1549	0.336214	0.9329	16	BP::0032259::methylation	1.89575	2.1549	2.82862	3	-3.85997	-2.90493	0.338681	0.49793	1.01272	1.31592	1.34417	1.89575	2.1549	2.82862	3
59	1.89575	2.1549	0.336214	0.9329	16	BP::0043414::biopolymer methylation	1.89575	2.1549	2.82862	3	-3.85997	-2.90493	0.338681	0.49793	1.01272	1.31592	1.34417	1.89575	2.1549	2.82862	3
60	2.03193	2	0.765471	0.940966	19	CC::0000118::histone deacetylase complex	2.03193	2	2.83864	2.52288	-1.25756	-0.861961	0.082276	0.629637	1.54955	2.00709	2.02945	2.03193	2	2.83864	2.52288
61	1.85868	2.1549	-0.376641	0.979867	18	BP::0006289::nucleotide-excision repair	1.85868	2.1549	2.27805	2.22185	-4.25442	-3.91647	-0.819306	-0.04384	0.620524	1.26328	1.29913	1.85868	2.1549	2.27805	2.22185
62	2.04403	1.95861	-1.44945	1.44945	4	BP::0030799::regulation of cyclic nucleotide metabolic process	2.04403	1.95861	2.37555	2.52288	-1.56821	-1.56821	-1.53536	-1.49516	-1.36354	-1.23926	-1.23926	2.04403	1.95861	2.37555	2.52288
63	2.04403	1.95861	-1.44945	1.44945	4	BP::0030814::regulation of cAMP metabolic process	2.04403	1.95861	2.37555	2.52288	-1.56821	-1.56821	-1.53536	-1.49516	-1.36354	-1.23926	-1.23926	2.04403	1.95861	2.37555	2.52288
64	1.99429	2	-0.225405	0.982898	162	BP::0008285::negative regulation of cell proliferation	1.99429	2	2.03749	2.1549	-4.2379	-2.28789	-0.966523	-0.169739	0.544524	1.71513	2.71234	1.99429	2	2.03749	2.1549
65	2.0181	1.95861	-0.698258	1.42381	7	BP::0008634::negative regulation of survival gene product activity	2.18904	2.39794	2.0181	1.95861	-5.7364	-5.7364	-0.704839	-0.32514	0.550961	1.60874	1.60874	2.18904	2.39794	2.0181	1.95861
66	1.98141	1.92082	-1.43483	1.56587	11	BP::0006570::tyrosine metabolic process	1.98141	1.92082	5.20292	3.30103	-2.80206	-2.77477	-1.78174	-1.56953	-1.05757	0.632741	0.720718	1.98141	1.92082	5.20292	3.30103
67	1.96219	1.92082	-1.84157	1.84157	5	BP::0006572::tyrosine catabolic process	1.96219	1.92082	2.57482	2.69897	-2.80206	-2.80206	-2.39276	-1.56953	-1.3994	-1.07107	-1.07107	1.96219	1.92082	2.57482	2.69897
68	1.88021	2	-0.393252	1.14695	43	CC::0043292::contractile fiber	1.88021	2	2.75869	2.69897	-3.00592	-1.93378	-1.58543	-0.472003	0.55895	2.06602	2.59308	1.88021	2	2.75869	2.69897
69	1.86686	2	0.346805	0.77207	15	BP::0043407::negative regulation of MAP kinase activity	1.86686	2	2.31056	2.30103	-3.05283	-2.31364	0.04121	0.41129	0.837155	1.7583	1.77734	1.86686	2	2.31056	2.30103
70	1.92557	1.92082	-1.03155	1.40385	22	MF::0015103::inorganic anion transmembrane transporter activity	1.92557	1.92082	2.75869	3.30103	-2.69497	-2.64351	-2.08549	-1.24495	-0.440017	1.27589	1.52058	1.92557	1.92082	2.75869	3.30103
71	1.91949	1.88606	-1.9816	1.9816	5	BP::0030890::positive regulation of B cell proliferation	1.91949	2.09691	2.05116	1.88606	-4.2379	-4.2379	-3.01565	-1.17885	-0.963714	-0.897093	-0.897093	1.91949	2.09691	2.05116	1.88606
72	1.8378	1.95861	-0.950457	1.53973	11	BP::0009074::aromatic amino acid family catabolic process	1.8378	1.95861	2.04014	2.09691	-2.80206	-2.77477	-1.6973	-1.50884	-0.40757	2.51367	2.61291	1.8378	1.95861	2.04014	2.09691
73	1.87452	1.88606	-1.02259	1.52154	7	BP::0030317::sperm motility	1.87452	2	1.95962	1.88606	-2.78411	-2.78411	-2.26196	-1.21079	0.27943	1.22566	1.22566	1.87452	2	1.95962	1.88606
74	1.8618	1.88606	-0.822195	1.14483	28	BP::0009582::detection of abiotic stimulus	1.8618	1.88606	2.36911	2.04576	-2.50844	-2.29416	-1.64103	-1.07563	0.028823	1.0679	1.47833	1.8618	1.88606	2.36911	2.04576
75	1.78914	1.95861	1.43931	1.8218	3	BP::0046463::acylglycerol biosynthetic process	1.78914	1.95861	2.07659	2.1549	-0.573733	-0.573733	0.051024	1.9253	2.70611	2.96638	2.96638	1.78914	1.95861	2.07659	2.1549
76	1.78914	1.95861	1.43931	1.8218	3	BP::0046460::neutral lipid biosynthetic process	1.78914	1.95861	2.07659	2.1549	-0.573733	-0.573733	0.051024	1.9253	2.70611	2.96638	2.96638	1.78914	1.95861	2.07659	2.1549
77	1.91814	1.82391	-1.54187	1.54187	5	MF::0009881::photoreceptor activity	1.91814	1.92082	2.00097	1.82391	-2.27035	-2.27035	-1.83785	-1.67044	-1.21838	-0.675539	-0.675539	1.91814	1.92082	2.00097	1.82391
78	1.80126	1.92082	0.695403	0.803277	11	MF::0008374::O-acyltransferase activity	1.80126	1.92082	2.1797	2.39794	-0.593306	-0.557578	0.211825	0.41039	1.46595	1.8909	1.90179	1.80126	1.92082	2.1797	2.39794
79	1.88846	1.82391	-1.70168	1.70168	5	BP::0018298::protein-chromophore linkage	1.88846	1.85387	1.99195	1.82391	-3.10977	-3.10977	-2.03027	-1.56334	-1.19226	-0.862724	-0.862724	1.88846	1.85387	1.99195	1.82391
80	1.85492	1.85387	-0.659572	0.968315	16	BP::0031347::regulation of defense response	1.85492	1.85387	2.3201	2.39794	-2.02849	-1.92005	-1.02852	-0.703245	-0.611747	1.34184	1.50215	1.85492	1.85387	2.3201	2.39794
81	1.85492	1.85387	-0.659572	0.968315	16	BP::0050727::regulation of inflammatory response	1.85492	1.85387	2.3201	2.39794	-2.02849	-1.92005	-1.02852	-0.703245	-0.611747	1.34184	1.50215	1.85492	1.85387	2.3201	2.39794
82	1.87688	1.82391	0.519807	1.89115	4	BP::0001837::epithelial to mesenchymal transition	1.87688	1.82391	1.95269	2	-2.74269	-2.74269	-1.17203	1.2246	2.21165	2.37272	2.37272	1.87688	1.82391	1.95269	2
83	1.78918	1.88606	-0.498263	0.929613	101	BP::0030005::cellular di-\, tri-valent inorganic cation homeostasis	1.78918	1.88606	2.62769	2.69897	-3.03988	-2.0085	-1.20912	-0.604104	0.114805	1.2907	2.96638	1.78918	1.88606	2.62769	2.69897
84	1.78918	1.88606	-0.498263	0.929613	101	BP::0055066::di-\, tri-valent inorganic cation homeostasis	1.78918	1.88606	2.62769	2.69897	-3.03988	-2.0085	-1.20912	-0.604104	0.114805	1.2907	2.96638	1.78918	1.88606	2.62769	2.69897
85	1.84755	1.82391	-0.97846	1.28133	21	BP::0032946::positive regulation of mononuclear cell proliferation	1.84755	1.82391	2.77563	2.69897	-4.2379	-3.34159	-1.35663	-0.975385	-0.645625	1.58077	1.68279	1.84755	1.82391	2.77563	2.69897
86	1.84755	1.82391	-0.97846	1.28133	21	BP::0050671::positive regulation of lymphocyte proliferation	1.84755	1.82391	2.77563	2.69897	-4.2379	-3.34159	-1.35663	-0.975385	-0.645625	1.58077	1.68279	1.84755	1.82391	2.77563	2.69897
87	1.81413	1.85387	-0.616246	1.18329	45	BP::0009416::response to light stimulus	1.81413	1.85387	2.41391	2.22185	-4.2379	-2.32987	-1.49877	-0.80439	0.152764	1.97759	2.48888	1.81413	1.85387	2.41391	2.22185
88	1.73567	1.88606	0.782551	1.45467	7	CC::0016281::eukaryotic translation initiation factor 4F complex	1.73567	1.88606	2.30181	2.30103	-2.14826	-2.14826	-0.107401	1.21055	2.05728	2.39953	2.39953	1.73567	1.88606	2.30181	2.30103
89	1.82458	1.79588	-0.794398	1.26118	12	MF::0015238::drug transporter activity	1.82458	1.95861	1.83703	1.79588	-3.05237	-2.91395	-1.29659	-0.970231	-0.2729	1.57041	1.65097	1.82458	1.95861	1.83703	1.79588
90	1.84035	1.76955	1.54153	1.54153	3	MF::0017134::fibroblast growth factor binding	1.84035	1.76955	2.05478	2.09691	0.754519	0.754519	1.04585	1.91986	1.94263	1.95022	1.95022	1.84035	1.76955	2.05478	2.09691
91	1.77945	1.82391	-0.77696	1.82975	5	MF::0015116::sulfate transmembrane transporter activity	1.77945	1.88606	1.99267	1.82391	-2.69497	-2.69497	-2.63064	-1.2126	1.21369	1.52058	1.52058	1.77945	1.88606	1.99267	1.82391
92	1.77945	1.82391	-0.77696	1.82975	5	MF::0008271::secondary active sulfate transmembrane transporter activity	1.77945	1.88606	1.99267	1.82391	-2.69497	-2.69497	-2.63064	-1.2126	1.21369	1.52058	1.52058	1.77945	1.88606	1.99267	1.82391
93	1.76807	1.82391	-0.7208	1.36031	10	BP::0045884::regulation of survival gene product activity	1.78789	1.92082	1.76807	1.82391	-5.7364	-5.7364	-0.782053	-0.482006	0.636571	1.60874	1.60874	1.78789	1.92082	1.76807	1.82391
94	1.73296	1.82391	-1.13254	1.13254	8	MF::0004016::adenylate cyclase activity	1.73296	1.82391	2.28443	2.22185	-1.74065	-1.74065	-1.46201	-1.02452	-0.909073	-0.528425	-0.528425	1.73296	1.82391	2.28443	2.22185
95	1.77337	1.76955	-0.650315	0.924753	18	BP::0048583::regulation of response to stimulus	1.77337	1.76955	2.19427	2.22185	-2.02849	-1.8839	-1.00476	-0.703245	-0.609897	1.28841	1.50215	1.77337	1.76955	2.19427	2.22185
96	1.72321	1.79588	-0.842371	1.34923	15	BP::0019439::aromatic compound catabolic process	1.72321	1.79588	1.89387	1.85387	-2.80206	-2.66563	-1.56837	-1.35528	0.096412	2.1167	2.61291	1.72321	1.79588	1.89387	1.85387
97	1.69095	1.82391	-0.730778	0.852018	35	BP::0008217::blood pressure regulation	1.69095	1.82391	3.06977	3.30103	-2.52945	-1.9985	-1.45015	-0.798984	-0.071925	0.484034	0.530124	1.69095	1.82391	3.06977	3.30103
98	1.72426	1.76955	-0.441774	1.56546	7	BP::0007006::mitochondrial membrane organization and biogenesis	1.72426	1.76955	2.0181	1.95861	-5.7364	-5.7364	-0.512122	-0.32514	1.03026	2.32454	2.32454	1.72426	1.76955	2.0181	1.95861
99	1.70648	1.76955	-1.36562	1.36562	4	MF::0001948::glycoprotein binding	1.70648	1.76955	1.79884	1.79588	-2.60075	-2.60075	-2.4715	-1.38868	-0.259729	-0.084353	-0.084353	1.70648	1.76955	1.79884	1.79588
100	1.75991	1.65758	-1.40541	1.40541	4	BP::0007365::periodic partitioning	1.75991	1.65758	1.98313	2	-2.10433	-2.10433	-1.72645	-1.21749	-1.08437	-1.08233	-1.08233	1.75991	1.65758	1.98313	2
