# Supplementary material for: Robust extraction of functional signals from gene set analysis using a generalized threshold free scoring function
Source: BMC Bioinformatics. 2009 Sep 23;10:307. doi: 10.1186/1471-2105-10-307 (PMC2761411; doi:10.1186/1471-2105-10-307)
Supplement: Additional file 8 — Supplementary table S2: Top 100 GO classes reported by each scoring function from ALL dataset. This table presents 100 best scoring classes for each scoring function from ALL dataset. Columns are similar to the columns in supplementary table S1 [see additional file 7]. Again each method's results are on separate sheet and the first sheet represents the summary. [file 1471-2105-10-307-S8.XLS]

## Sheet: Summary of the results
			Comparison of evaluated class scoring functions on ALL dataset
			Biological evaluation, focusing on the classes considered as relevant
			Relevant classes are represented with bold font, border cases are underlined.
			GSZ			t-test			iGA			modKS			KS
rank	label	cumsum		label	cumsum		label	cumsum		label	cumsum		status	cumsum
1	1	1	BP::0050857::positive regulation of antigen receptor-mediated signaling pathway	1	1	CC::0019815::B cell receptor complex	0	0	CC::0005771::multivesicular body	1	1	BP::0042113::B cell activation	0	0	BP::0021537::telencephalon development
2	1	2	CC::0001772::immunological synapse	1	2	CC::0019814::immunoglobulin complex	1	1	BP::0050856::regulation of T cell receptor signaling pathway	0	1	BP::0016126::sterol biosynthetic process	0.5	0.5	BP::0032615::interleukin-12 production
3	1	3	CC::0042105::alpha-beta T cell receptor complex	1	3	CC::0042105::alpha-beta T cell receptor complex	1	2	BP::0050853::B cell receptor signaling pathway	0	1	CC::0005773::vacuole	0	0.5	BP::0016358::dendrite development
4	1	4	CC::0042101::T cell receptor complex	1	4	MF::0032395::MHC class II receptor activity	0	2	CC::0000242::pericentriolar material	0	1	BP::0031960::response to corticosteroid stimulus	0.5	1	BP::0045084::positive regulation of interleukin-12 biosynthetic process
5	1	5	MF::0032395::MHC class II receptor activity	0	4	CC::0005771::multivesicular body	1	3	MF::0032395::MHC class II receptor activity	1	2	BP::0048002::antigen processing and presentation of peptide antigen	0	1	BP::0006766::vitamin metabolic process
6	1	6	BP::0002504::antigen processing and presentation of peptide or polysaccharide antigen via MHC class II	1	5	CC::0042613::MHC class II protein complex	1	4	BP::0050857::positive regulation of antigen receptor-mediated signaling pathway	0	2	BP::0006664::glycolipid metabolic process	0	1	BP::0006110::regulation of glycolysis
7	1	7	CC::0042613::MHC class II protein complex	1	6	BP::0002504::antigen processing and presentation of peptide or polysaccharide antigen via MHC class II	1	5	BP::0050854::regulation of antigen receptor-mediated signaling pathway	0	2	CC::0000323::lytic vacuole	1	2	BP::0042113::B cell activation
8	0	7	CC::0005771::multivesicular body	1	7	BP::0050857::positive regulation of antigen receptor-mediated signaling pathway	1	6	BP::0042100::B cell proliferation	0	2	CC::0005764::lysosome	0	2	MF::0005085::guanyl-nucleotide exchange factor activity
9	0	7	CC::0000242::pericentriolar material	0	7	BP::0042384::cilium biogenesis	1	7	BP::0030890::positive regulation of B cell proliferation	1	3	CC::0042101::T cell receptor complex	0	2	BP::0007242::intracellular signaling cascade
10	1	8	BP::0050854::regulation of antigen receptor-mediated signaling pathway	0.5	7.5	CC::0042611::MHC protein complex	0	7	CC::0009897::external side of plasma membrane	0.5	3.5	BP::0045086::positive regulation of interleukin-2 biosynthetic process	0	2	MF::0046582::Rap GTPase activator activity
11	1	9	BP::0050856::regulation of T cell receptor signaling pathway	1	8.5	BP::0002478::antigen processing and presentation of exogenous peptide antigen	1	8	BP::0045059::positive thymic T cell selection	1	4.5	BP::0019882::antigen processing and presentation	1	3	BP::0007516::hemocyte development
12	1	10	BP::0045061::thymic T cell selection	1	9.5	BP::0019886::antigen processing and presentation of exogenous peptide antigen via MHC class II	1	9	BP::0043368::positive T cell selection	1	5.5	BP::0002478::antigen processing and presentation of exogenous peptide antigen	1	4	MF::0042608::T cell receptor binding
13	0.5	10.5	CC::0042611::MHC protein complex	1	10.5	BP::0002495::antigen processing and presentation of peptide antigen via MHC class II	1	10	CC::0042613::MHC class II protein complex	1	6.5	BP::0019886::antigen processing and presentation of exogenous peptide antigen via MHC class II	0	4	MF::0030971::receptor tyrosine kinase binding
14	0	10.5	BP::0045665::negative regulation of neuron differentiation	1	11.5	MF::0042608::T cell receptor binding	1	11	CC::0001772::immunological synapse	1	7.5	BP::0002495::antigen processing and presentation of peptide antigen via MHC class II	0	4	BP::0007264::small GTPase mediated signal transduction
15	1	11.5	BP::0045059::positive thymic T cell selection	1	12.5	BP::0042113::B cell activation	1	12	BP::0002504::antigen processing and presentation of peptide or polysaccharide antigen via MHC class II	0	7.5	BP::0006687::glycosphingolipid metabolic process	0	4	BP::0000187::activation of MAPK activity
16	1	12.5	BP::0043368::positive T cell selection	1	13.5	BP::0048002::antigen processing and presentation of peptide antigen	0	12	BP::0007272::ensheathment of neurons	1	8.5	BP::0019884::antigen processing and presentation of exogenous antigen	0.5	4.5	BP::0045075::regulation of interleukin-12 biosynthetic process
17	0	12.5	CC::0009897::external side of plasma membrane	0	13.5	BP::0007028::cytoplasm organization and biogenesis	0	12	BP::0008366::axon ensheathment	0	8.5	BP::0007272::ensheathment of neurons	0.5	5	BP::0042090::interleukin-12 biosynthetic process
18	1	13.5	CC::0019815::B cell receptor complex	1	14.5	CC::0042101::T cell receptor complex	0	12	BP::0045665::negative regulation of neuron differentiation	0	8.5	BP::0008366::axon ensheathment	0	5	BP::0046479::glycosphingolipid catabolic process
19	1	14.5	CC::0019814::immunoglobulin complex	0	14.5	BP::0051665::lipid raft localization	0	12	BP::0001508::regulation of action potential	0	8.5	BP::0031579::lipid raft organization and biogenesis	1	6	BP::0002520::immune system development
20	0	14.5	CC::0043235::receptor complex	0	14.5	BP::0031580::lipid raft distribution	1	13	BP::0045061::thymic T cell selection	0	8.5	BP::0001508::regulation of action potential	0	6	BP::0042552::myelination
21	1	15.5	BP::0050853::B cell receptor signaling pathway	0	14.5	BP::0001766::lipid raft polarization	0	13	BP::0005976::polysaccharide metabolic process	0	8.5	CC::0030286::dynein complex	0	6	BP::0019321::pentose metabolic process
22	1	16.5	BP::0045058::T cell selection	0	14.5	BP::0031579::lipid raft organization and biogenesis	1	14	CC::0042101::T cell receptor complex	0	8.5	BP::0042552::myelination	0	6	BP::0051665::lipid raft localization
23	1	17.5	BP::0042110::T cell activation	0	14.5	MF::0046582::Rap GTPase activator activity	1	15	BP::0042113::B cell activation	0	8.5	BP::0007242::intracellular signaling cascade	0	6	BP::0031580::lipid raft distribution
24	1	18.5	BP::0042113::B cell activation	1	15.5	BP::0019884::antigen processing and presentation of exogenous antigen	0	15	BP::0021537::telencephalon development	0	8.5	BP::0021537::telencephalon development	0	6	BP::0001766::lipid raft polarization
25	1	19.5	BP::0050852::T cell receptor signaling pathway	0.5	16	BP::0045086::positive regulation of interleukin-2 biosynthetic process	0	15	BP::0044264::cellular polysaccharide metabolic process	0.5	9	CC::0042611::MHC protein complex	0	6	BP::0007272::ensheathment of neurons
26	1	20.5	BP::0002478::antigen processing and presentation of exogenous peptide antigen	1	17	BP::0019882::antigen processing and presentation	0	15	BP::0042552::myelination	0.5	9.5	BP::0042094::interleukin-2 biosynthetic process	0	6	BP::0008366::axon ensheathment
27	1	21.5	BP::0019886::antigen processing and presentation of exogenous peptide antigen via MHC class II	0	17	BP::0045665::negative regulation of neuron differentiation	1	16	BP::0019724::B cell mediated immunity	0.5	10	BP::0032623::interleukin-2 production	0	6	CC::0009434::microtubule-based flagellum
28	1	22.5	BP::0002495::antigen processing and presentation of peptide antigen via MHC class II	0	17	BP::0005976::polysaccharide metabolic process	1	17	BP::0016064::immunoglobulin mediated immune response	1	11	BP::0002504::antigen processing and presentation of peptide or polysaccharide antigen via MHC class II	0	6	CC::0000795::synaptonemal complex
29	1	23.5	BP::0046649::lymphocyte activation	0.5	17.5	BP::0045076::regulation of interleukin-2 biosynthetic process	0	17	BP::0007043::intercellular junction assembly	0.5	11.5	BP::0045076::regulation of interleukin-2 biosynthetic process	0	6	BP::0019722::calcium-mediated signaling
30	1	24.5	BP::0002429::immune response-activating cell surface receptor signaling pathway	0	17.5	BP::0021537::telencephalon development	0	17	BP::0046348::amino sugar catabolic process	0	11.5	MF::0008565::protein transporter activity	0	6	MF::0051219::phosphoprotein binding
31	1	25.5	BP::0002768::immune response-regulating cell surface receptor signaling pathway	0	17.5	BP::0006110::regulation of glycolysis	0	17	BP::0006043::glucosamine catabolic process	0	11.5	BP::0007264::small GTPase mediated signal transduction	0	6	BP::0043406::positive regulation of MAP kinase activity
32	1	26.5	BP::0019882::antigen processing and presentation	0	17.5	BP::0044264::cellular polysaccharide metabolic process	0.5	17.5	CC::0042611::MHC protein complex	0	11.5	BP::0040015::negative regulation of multicellular organism growth	0	6	BP::0001508::regulation of action potential
33	1	27.5	BP::0033077::T cell differentiation in the thymus	0.5	18	BP::0042094::interleukin-2 biosynthetic process	0	17.5	BP::0046479::glycosphingolipid catabolic process	0	11.5	BP::0007028::cytoplasm organization and biogenesis	0	6	MF::0004274::dipeptidyl-peptidase IV activity
34	0	27.5	CC::0005770::late endosome	0.5	18.5	BP::0032623::interleukin-2 production	0	17.5	BP::0009306::protein secretion	0	11.5	CC::0001527::microfibril	0	6	CC::0032432::actin filament bundle
35	1	28.5	MF::0042608::T cell receptor binding	1	19.5	BP::0050853::B cell receptor signaling pathway	1	18.5	BP::0050871::positive regulation of B cell activation	0	11.5	MF::0031418::L-ascorbic acid binding	0	6	CC::0001725::stress fiber
36	1	29.5	BP::0045321::leukocyte activation	0	19.5	BP::0030147::natriuresis	0	18.5	BP::0007242::intracellular signaling cascade	0	11.5	MF::0004563::beta-N-acetylhexosaminidase activity	0	6	BP::0007379::segment specification
37	1	30.5	BP::0050851::antigen receptor-mediated signaling pathway	0	19.5	BP::0043471::regulation of cellular carbohydrate catabolic process	1	19.5	MF::0042608::T cell receptor binding	0	11.5	BP::0016125::sterol metabolic process	0	6	BP::0007265::Ras protein signal transduction
38	1	31.5	BP::0016064::immunoglobulin mediated immune response	0	19.5	BP::0043470::regulation of carbohydrate catabolic process	1	20.5	MF::0042289::MHC class II protein binding	0	11.5	CC::0005771::multivesicular body	0	6	BP::0043507::positive regulation of JNK activity
39	0	31.5	BP::0050867::positive regulation of cell activation	0	19.5	BP::0051668::localization within membrane	1	21.5	BP::0045581::negative regulation of T cell differentiation	0	11.5	BP::0006695::cholesterol biosynthetic process	1	7	CC::0019815::B cell receptor complex
40	1	32.5	BP::0002696::positive regulation of leukocyte activation	0	19.5	BP::0033554::cellular response to stress	1	22.5	BP::0043030::regulation of macrophage activation	0	11.5	BP::0007009::plasma membrane organization and biogenesis	1	8	CC::0019814::immunoglobulin complex
41	1	33.5	BP::0050863::regulation of T cell activation	0	19.5	CC::0001527::microfibril	0	22.5	CC::0043235::receptor complex	0	11.5	BP::0007243::protein kinase cascade	0	8	MF::0016806::dipeptidyl-peptidase and tripeptidyl-peptidase activity
42	0	33.5	MF::0060090::molecular adaptor activity	0	19.5	BP::0016358::dendrite development	0	22.5	BP::0051665::lipid raft localization	0	11.5	MF::0003924::GTPase activity	0	8	MF::0008239::dipeptidyl-peptidase activity
43	1	34.5	BP::0002520::immune system development	0	19.5	CC::0043205::fibril	0	22.5	BP::0031580::lipid raft distribution	0	11.5	BP::0050789::regulation of biological process	0	8	BP::0042384::cilium biogenesis
44	1	35.5	BP::0002684::positive regulation of immune system process	0	19.5	MF::0016628::oxidoreductase activity\, acting on the CH-CH group of donors\, NAD or NADP as acceptor	0	22.5	BP::0001766::lipid raft polarization	0	11.5	CC::0009434::microtubule-based flagellum	0	8	BP::0030147::natriuresis
45	1	36.5	BP::0050870::positive regulation of T cell activation	1	20.5	BP::0045581::negative regulation of T cell differentiation	1	23.5	BP::0045058::T cell selection	0	11.5	BP::0016192::vesicle-mediated transport	0	8	BP::0045926::negative regulation of growth
46	1	37.5	BP::0019724::B cell mediated immunity	0	20.5	BP::0046479::glycosphingolipid catabolic process	1	24.5	CC::0019815::B cell receptor complex	0	11.5	BP::0050794::regulation of cellular process	0	8	BP::0043506::regulation of JNK activity
47	0	37.5	BP::0045664::regulation of neuron differentiation	0.5	21	BP::0032615::interleukin-12 production	1	25.5	CC::0019814::immunoglobulin complex	0	11.5	BP::0031325::positive regulation of cellular metabolic process	0	8	BP::0031960::response to corticosteroid stimulus
48	0	37.5	BP::0006882::cellular zinc ion homeostasis	0	21	CC::0030665::clathrin coated vesicle membrane	1	26.5	CC::0042105::alpha-beta T cell receptor complex	1	12.5	MF::0032395::MHC class II receptor activity	1	9	CC::0042105::alpha-beta T cell receptor complex
49	0	37.5	BP::0055069::zinc ion homeostasis	0	21	MF::0004115::3'\,5'-cyclic-AMP phosphodiesterase activity	1	27.5	MF::0030971::receptor tyrosine kinase binding	0	12.5	BP::0006366::transcription from RNA polymerase II promoter	0	9	BP::0050790::regulation of catalytic activity
50	1	38.5	BP::0042100::B cell proliferation	0	21	BP::0007274::neuromuscular synaptic transmission	0	27.5	BP::0009296::flagellum biogenesis	0	12.5	BP::0030099::myeloid cell differentiation	0	9	BP::0045639::positive regulation of myeloid cell differentiation
51	1	39.5	BP::0002757::immune response-activating signal transduction	0	21	MF::0030971::receptor tyrosine kinase binding	0	27.5	BP::0043064::flagellum organization and biogenesis	0	12.5	BP::0006672::ceramide metabolic process	0	9	CC::0000794::condensed nuclear chromosome
52	1	40.5	BP::0002764::immune response-regulating signal transduction	0	21	CC::0009434::microtubule-based flagellum	1	28.5	BP::0033077::T cell differentiation in the thymus	0	12.5	BP::0006898::receptor-mediated endocytosis	0	9	BP::0015791::polyol transport
53	0	40.5	BP::0001775::cell activation	0	21	BP::0016125::sterol metabolic process	1	29.5	BP::0030888::regulation of B cell proliferation	0	12.5	BP::0009893::positive regulation of metabolic process	1	10	BP::0048534::hemopoietic or lymphoid organ development
54	1	41.5	BP::0051249::regulation of lymphocyte activation	0	21	BP::0000187::activation of MAPK activity	0	29.5	BP::0016358::dendrite development	0	12.5	BP::0046519::sphingoid metabolic process	0	10	BP::0048341::paraxial mesoderm formation
55	0	41.5	BP::0050865::regulation of cell activation	1	22	BP::0030890::positive regulation of B cell proliferation	1	30.5	BP::0050863::regulation of T cell activation	0	12.5	CC::0030130::clathrin coat of trans-Golgi network vesicle	0	10	BP::0014047::glutamate secretion
56	1	42.5	BP::0002694::regulation of leukocyte activation	0	22	BP::0016126::sterol biosynthetic process	1	31.5	BP::0045576::mast cell activation	1	13.5	BP::0050853::B cell receptor signaling pathway	0	10	MF::0003688::DNA replication origin binding
57	1	43.5	BP::0030098::lymphocyte differentiation	0	22	BP::0050848::regulation of calcium-mediated signaling	0	31.5	BP::0045830::positive regulation of isotype switching	0	13.5	BP::0006643::membrane lipid metabolic process	0	10	MF::0015175::neutral amino acid transmembrane transporter activity
58	0	43.5	BP::0044264::cellular polysaccharide metabolic process	0	22	CC::0000242::pericentriolar material	0	31.5	BP::0045911::positive regulation of DNA recombination	0	13.5	MF::0017166::vinculin binding	0	10	BP::0002028::regulation of sodium ion transport
59	1	44.5	BP::0048002::antigen processing and presentation of peptide antigen	0	22	MF::0035091::phosphoinositide binding	0	31.5	BP::0050930::induction of positive chemotaxis	0	13.5	BP::0042384::cilium biogenesis	0	10	BP::0045778::positive regulation of ossification
60	1	45.5	BP::0019884::antigen processing and presentation of exogenous antigen	0	22	BP::0007044::cell-substrate junction assembly	1	32.5	BP::0019882::antigen processing and presentation	0	13.5	BP::0006694::steroid biosynthetic process	0	10	BP::0034105::positive regulation of tissue remodeling
61	1	46.5	BP::0030217::T cell differentiation	0	22	BP::0019722::calcium-mediated signaling	1	33.5	BP::0002684::positive regulation of immune system process	0	13.5	MF::0008047::enzyme activator activity	0	10	BP::0046852::positive regulation of bone remodeling
62	0	46.5	BP::0005976::polysaccharide metabolic process	0	22	CC::0030125::clathrin vesicle coat	1	34.5	BP::0042110::T cell activation	0	13.5	BP::0018205::peptidyl-lysine modification	0	10	BP::0007044::cell-substrate junction assembly
63	0.5	47	BP::0042094::interleukin-2 biosynthetic process	0	22	BP::0006694::steroid biosynthetic process	0	34.5	BP::0006766::vitamin metabolic process	1	14.5	MF::0042608::T cell receptor binding	0	10	MF::0008483::transaminase activity
64	0.5	47.5	BP::0032623::interleukin-2 production	0	22	BP::0019321::pentose metabolic process	0	34.5	BP::0050848::regulation of calcium-mediated signaling	0	14.5	MF::0005525::GTP binding	0	10	CC::0043204::perikaryon
65	0	47.5	BP::0050848::regulation of calcium-mediated signaling	0	22	CC::0030118::clathrin coat	0	34.5	CC::0005770::late endosome	0	14.5	BP::0046479::glycosphingolipid catabolic process	0	10	BP::0050927::positive regulation of positive chemotaxis
66	1	48.5	BP::0030890::positive regulation of B cell proliferation	0	22	MF::0032947::protein complex scaffold	0	34.5	BP::0006110::regulation of glycolysis	1	15.5	BP::0050856::regulation of T cell receptor signaling pathway	0	10	BP::0050926::regulation of positive chemotaxis
67	1	49.5	BP::0002443::leukocyte mediated immunity	0	22	MF::0030159::receptor signaling complex scaffold activity	1	35.5	BP::0050864::regulation of B cell activation	1	16.5	BP::0002520::immune system development	0	10	MF::0003810::protein-glutamine gamma-glutamyltransferase activity
68	1	50.5	BP::0002682::regulation of immune system process	0	22	CC::0030119::AP-type membrane coat adaptor complex	0	35.5	BP::0050865::regulation of cell activation	0	16.5	BP::0030149::sphingolipid catabolic process	0.5	10.5	BP::0045410::positive regulation of interleukin-6 biosynthetic process
69	1	51.5	BP::0051251::positive regulation of lymphocyte activation	0	22	BP::0006689::ganglioside catabolic process	1	36.5	BP::0002694::regulation of leukocyte activation	0	16.5	BP::0051384::response to glucocorticoid stimulus	0	10.5	BP::0006026::aminoglycan catabolic process
70	0	51.5	BP::0009296::flagellum biogenesis	0	22	BP::0007272::ensheathment of neurons	1	37.5	BP::0032615::interleukin-12 production	0	16.5	BP::0009966::regulation of signal transduction	0	10.5	BP::0006027::glycosaminoglycan catabolic process
71	0	51.5	BP::0043064::flagellum organization and biogenesis	0	22	BP::0008366::axon ensheathment	1	38.5	BP::0050776::regulation of immune response	0	16.5	BP::0065007::biological regulation	0	10.5	BP::0001704::formation of primary germ layer
72	1	52.5	MF::0042289::MHC class II protein binding	0	22	BP::0006672::ceramide metabolic process	0	38.5	MF::0005097::Rab GTPase activator activity	0	16.5	BP::0007040::lysosome organization and biogenesis	0	10.5	BP::0006929::substrate-bound cell migration
73	1	53.5	BP::0045581::negative regulation of T cell differentiation	0	22	BP::0048170::positive regulation of long-term neuronal synaptic plasticity	1	39.5	BP::0002682::regulation of immune system process	1	17.5	CC::0019815::B cell receptor complex	1	11.5	CC::0042613::MHC class II protein complex
74	1	54.5	BP::0043030::regulation of macrophage activation	0	22	BP::0006026::aminoglycan catabolic process	0	39.5	BP::0050927::positive regulation of positive chemotaxis	1	18.5	CC::0019814::immunoglobulin complex	0	11.5	BP::0009306::protein secretion
75	0	54.5	MF::0004697::protein kinase C activity	0	22	BP::0006027::glycosaminoglycan catabolic process	0	39.5	BP::0050926::regulation of positive chemotaxis	0	18.5	BP::0046513::ceramide biosynthetic process	0.5	12	CC::0042611::MHC protein complex
76	0	54.5	MF::0001565::phorbol ester receptor activity	0	22	CC::0012510::trans-Golgi network transport vesicle membrane	0	39.5	BP::0051240::positive regulation of multicellular organismal process	0.5	19	BP::0032615::interleukin-12 production	0	12	BP::0010324::membrane invagination
77	0	54.5	BP::0007272::ensheathment of neurons	0	22	BP::0031329::regulation of cellular catabolic process	1	40.5	BP::0002449::lymphocyte mediated immunity	0	19	BP::0005976::polysaccharide metabolic process	0	12	BP::0006897::endocytosis
78	0	54.5	BP::0008366::axon ensheathment	0	22	BP::0007043::intercellular junction assembly	0	40.5	CC::0005773::vacuole	0	19	BP::0007043::intercellular junction assembly	1	13	BP::0045061::thymic T cell selection
79	0	54.5	MF::0043548::phosphoinositide 3-kinase binding	0	22	BP::0046519::sphingoid metabolic process	0	40.5	BP::0048340::paraxial mesoderm morphogenesis	0	19	BP::0045786::negative regulation of cell cycle	0	13	BP::0051668::localization within membrane
80	1	55.5	BP::0045076::regulation of interleukin-2 biosynthetic process	0	22	BP::0006629::lipid metabolic process	0	40.5	BP::0048339::paraxial mesoderm development	0	19	MF::0030971::receptor tyrosine kinase binding	0	13	BP::0006637::acyl-CoA metabolic process

## Sheet: GSZ_new_ALL
Top 100 classes for GSZ from ALL dataset
	Minimum Log(P-values)		Expression value statistics		Class information		Various empirical p-values
	Pooled data	Class data					col randomization		row randomization		seven expression data percentiles
Original Position	score 1	score 2	mean expr	abs mean expr	Class size	Class name	Pooled data	Class data	Pooled data	Class data	0	5	25	50	75	95	100
1	6.67449	3.30103	-15.4869	15.4869	3	BP::0050857::positive regulation of antigen receptor-mediated signaling pathway	6.67449	3.30103	6.97552	3.30103	-24.5903	-24.5903	-23.1586	-18.8634	-6.97116	-3.00707	-3.00707
2	5.8294	3.30103	-4.13122	10.5612	20	CC::0001772::immunological synapse	5.8294	3.30103	6.97552	3.30103	-31.6632	-30.083	-12.3046	-1.10967	4.12468	18.1347	20.6762
3	5.8294	3.30103	-18.323	18.323	4	CC::0042105::alpha-beta T cell receptor complex	5.8294	3.30103	6.97552	3.30103	-31.6632	-31.6632	-26.2596	-17.1983	-10.3864	-7.23216	-7.23216
4	5.6331	3.30103	-8.69633	10.6506	11	CC::0042101::T cell receptor complex	5.6331	3.30103	6.97552	3.30103	-31.6632	-31.1229	-17.5327	-7.23216	-0.183437	8.24784	8.56713
5	5.4984	3.30103	14.2834	14.2834	8	MF::0032395::MHC class II receptor activity	5.4984	3.30103	6.97552	3.30103	1.84165	1.84165	7.42808	16.7439	20.9206	22.2406	22.2406
6	4.91862	3.30103	10.7681	10.8238	16	BP::0002504::antigen processing and presentation of peptide or polysaccharide antigen via MHC class II	4.91862	3.30103	6.97552	3.30103	-0.445538	-0.03672	3.65473	8.06997	18.7041	24.1219	24.9282
7	4.63707	3.30103	11.6537	11.6537	12	CC::0042613::MHC class II protein complex	4.63707	3.30103	6.97552	3.30103	0.91719	1.00964	5.17819	11.2039	18.7041	22.1906	22.2406
8	3.77632	3.30103	11.5078	13.1502	5	CC::0005771::multivesicular body	6.97552	3.30103	3.77632	3.30103	-4.10578	-4.10578	1.83559	15.5932	19.2127	24.9282	24.9282
9	3.77632	3.30103	-7.57368	10.1564	5	CC::0000242::pericentriolar material	6.37346	3.30103	3.77632	3.30103	-24.5903	-24.5903	-19.2352	-2.28464	3.11755	3.45001	3.45001
10	3.77632	3.30103	-4.08547	7.59777	8	BP::0050854::regulation of antigen receptor-mediated signaling pathway	5.4984	3.30103	3.77632	3.30103	-24.5903	-24.5903	-10.9353	-0.016395	3.79831	6.21315	6.21315
11	3.77632	3.30103	-4.23953	8.25358	7	BP::0050856::regulation of T cell receptor signaling pathway	6.67449	3.30103	3.77632	3.30103	-24.5903	-24.5903	-14.2156	0.239401	4.45858	6.21315	6.21315
12	3.69677	3.30103	-2.51258	11.0011	10	BP::0045061::thymic T cell selection	4.55064	3.30103	3.69677	3.30103	-31.6632	-31.6632	-7.23216	-5.05776	0.20664	24.9282	24.9282
13	3.89202	3	7.87355	8.71638	23	CC::0042611::MHC protein complex	3.89202	3	6.97552	3.30103	-8.192	-3.84258	1.95337	5.96765	14.8313	21.9156	22.2406
14	3.52282	3.30103	-8.30824	8.35826	5	BP::0045665::negative regulation of neuron differentiation	4.41922	3.30103	3.52282	3.30103	-19.0473	-19.0473	-17.8574	-2.8867	-1.67239	0.125056	0.125056
15	3.42652	3.30103	-1.12648	15.2739	6	BP::0045059::positive thymic T cell selection	5.13043	3.30103	3.42652	3.30103	-31.6632	-31.6632	-11.0685	-3.13144	17.3076	24.9282	24.9282
16	3.42652	3.30103	-1.12648	15.2739	6	BP::0043368::positive T cell selection	5.13043	3.30103	3.42652	3.30103	-31.6632	-31.6632	-11.0685	-3.13144	17.3076	24.9282	24.9282
17	3.40826	3.30103	2.44017	5.6159	62	CC::0009897::external side of plasma membrane	3.40826	3.30103	3.77632	3.30103	-14.8707	-7.50681	-2.49252	1.49432	5.14691	19.3532	24.9282
18	3.69677	3	14.9455	14.9455	3	CC::0019815::B cell receptor complex	4.32814	3.30103	3.69677	3	8.56713	8.56713	10.3236	15.5932	19.4054	20.6762	20.6762
19	3.69677	3	14.9455	14.9455	3	CC::0019814::immunoglobulin complex	4.32814	3.30103	3.69677	3	8.56713	8.56713	10.3236	15.5932	19.4054	20.6762	20.6762
20	3.32814	3.30103	-0.215082	5.1992	70	CC::0043235::receptor complex	3.32814	3.30103	3.69677	3.30103	-31.6632	-13.5406	-2.59355	0.589685	3.79298	9.3819	20.6762
21	3.49265	3	11.0874	13.0921	3	BP::0050853::B cell receptor signaling pathway	5.24313	3.30103	3.49265	3	-3.00707	-3.00707	1.643	15.5932	19.4054	20.6762	20.6762
22	3.49265	3	-2.5416	9.64873	12	BP::0045058::T cell selection	3.83002	3	3.49265	3.30103	-31.6632	-29.6038	-7.10733	-4.60992	0.203532	24.1661	24.9282
23	3.40034	3	-0.210691	5.50279	96	BP::0042110::T cell activation	3.40034	3	3.77632	3.30103	-31.6632	-10.9619	-3.4179	0.581938	4.24277	9.65534	24.9282
24	3.04366	3.30103	2.90029	5.47386	61	BP::0042113::B cell activation	3.67233	3.30103	3.04366	3.30103	-10.695	-7.39992	-1.06663	2.83939	5.69464	16.0256	22.1926
25	3.33345	3	-2.07605	6.54214	13	BP::0050852::T cell receptor signaling pathway	3.44584	3	3.33345	3.30103	-24.5903	-23.7313	-4.50952	0.239401	4.92893	6.48874	6.53737
26	3.33345	3	9.44386	9.57116	7	BP::0002478::antigen processing and presentation of exogenous peptide antigen	3.73848	3	3.33345	3	-0.445538	-0.445538	3.14756	6.53737	15.3813	24.9282	24.9282
27	3.33345	3	9.44386	9.57116	7	BP::0019886::antigen processing and presentation of exogenous peptide antigen via MHC class II	3.73848	3	3.33345	3	-0.445538	-0.445538	3.14756	6.53737	15.3813	24.9282	24.9282
28	3.33345	3	9.44386	9.57116	7	BP::0002495::antigen processing and presentation of peptide antigen via MHC class II	3.73848	3	3.33345	3	-0.445538	-0.445538	3.14756	6.53737	15.3813	24.9282	24.9282
29	3.03173	3.30103	1.113	5.50985	148	BP::0046649::lymphocyte activation	3.03173	3.30103	3.49956	3.30103	-31.6632	-10.49	-2.62284	2.03139	4.99202	12.4112	24.9282
30	3.10372	3	0.552202	7.61017	16	BP::0002429::immune response-activating cell surface receptor signaling pathway	3.24104	3	3.10372	3.30103	-24.5903	-22.8722	-1.7263	1.35859	5.666	19.1513	20.6762
31	3.10372	3	0.552202	7.61017	16	BP::0002768::immune response-regulating cell surface receptor signaling pathway	3.24104	3	3.10372	3.30103	-24.5903	-22.8722	-1.7263	1.35859	5.666	19.1513	20.6762
32	3.10325	3	5.43207	6.86913	44	BP::0019882::antigen processing and presentation	3.10325	3	6.97552	3.30103	-11.2509	-6.35928	0.800777	4.35492	6.64453	21.8906	24.9282
33	3.06704	3	-0.810291	9.44643	14	BP::0033077::T cell differentiation in the thymus	4.08232	3.30103	3.06704	3	-31.6632	-27.5443	-6.98249	-2.07612	5.30676	23.4041	24.9282
34	3.04366	3	4.38349	6.54605	15	CC::0005770::late endosome	3.4327	3	3.04366	3.30103	-4.10578	-4.10285	-2.68128	1.33807	6.32209	23.023	24.9282
35	3.33345	2.69897	-11.5192	11.5192	3	MF::0042608::T cell receptor binding	3.63906	2.69897	3.33345	3	-20.856	-20.856	-17.4501	-7.23216	-6.66017	-6.46951	-6.46951
36	2.97466	3	0.958605	5.40949	165	BP::0045321::leukocyte activation	2.97466	3	3.42652	3.30103	-31.6632	-10.1666	-2.89198	1.85538	4.89777	11.5811	24.9282
37	2.87938	3	0.618718	8.08781	15	BP::0050851::antigen receptor-mediated signaling pathway	3.4536	3	2.87938	3	-24.5903	-23.1586	-2.32335	2.47778	5.93957	19.4054	20.6762
38	2.55942	3.30103	1.85824	4.76994	66	BP::0016064::immunoglobulin mediated immune response	2.93453	3.30103	2.55942	3.30103	-11.1164	-7.27676	-2.41444	0.862201	5.2534	14.5615	24.9282
39	2.85383	3	0.603791	5.89939	51	BP::0050867::positive regulation of cell activation	3.08488	3	2.85383	3.30103	-28.5028	-10.911	-3.34771	1.04459	5.05554	16.4295	18.2181
40	2.85383	3	0.603791	5.89939	51	BP::0002696::positive regulation of leukocyte activation	3.08488	3	2.85383	3.30103	-28.5028	-10.911	-3.34771	1.04459	5.05554	16.4295	18.2181
41	3.11519	2.69897	-0.487509	5.52341	55	BP::0050863::regulation of T cell activation	3.11519	2.69897	3.20115	3.30103	-28.5028	-10.818	-3.79223	0.003319	3.66692	9.34371	24.9282
42	2.49817	3.30103	0.868795	5.89428	47	MF::0060090::molecular adaptor activity	2.74574	3.30103	2.49817	3.30103	-29.7998	-11.3859	-1.91682	2.25585	4.50515	12.9065	22.1926
43	2.485	3.30103	1.62822	4.67507	192	BP::0002520::immune system development	2.485	3.30103	2.58237	3.30103	-31.6632	-7.17741	-1.24752	1.88218	4.97501	9.67042	24.9282
44	2.77402	3	0.187491	5.34134	95	BP::0002684::positive regulation of immune system process	2.77402	3	3.33345	3.30103	-28.5028	-10.5556	-3.51231	0.239401	4.16067	15.2107	20.6762
45	3.04366	2.69897	-0.776397	5.39032	39	BP::0050870::positive regulation of T cell activation	3.25785	2.69897	3.04366	3.30103	-28.5028	-18.5055	-3.50778	0.20664	3.66692	8.12974	17.3076
46	2.34214	3.30103	1.82444	4.70481	67	BP::0019724::B cell mediated immunity	2.97779	3.30103	2.34214	3.30103	-11.1164	-7.25212	-2.3652	0.801365	5.1944	14.437	24.9282
47	2.49678	3	-2.28205	4.86106	16	BP::0045664::regulation of neuron differentiation	2.49678	3	2.55775	3	-19.0473	-18.5713	-3.19901	-1.47944	2.18486	7.0284	8.59511
48	3.04366	2.39794	-8.42351	9.85713	3	BP::0006882::cellular zinc ion homeostasis	3.44507	2.39794	3.04366	3	-24.5903	-24.5903	-19.1504	-2.83068	0.905164	2.15044	2.15044
49	3.04366	2.39794	-8.42351	9.85713	3	BP::0055069::zinc ion homeostasis	3.44507	2.39794	3.04366	3	-24.5903	-24.5903	-19.1504	-2.83068	0.905164	2.15044	2.15044
50	2.91634	2.52288	3.91986	6.42713	17	BP::0042100::B cell proliferation	3.89634	3.30103	2.91634	2.52288	-7.67088	-7.1601	-1.53764	3.02561	7.12809	17.6357	18.2181
51	2.84842	2.52288	0.800554	7.44334	17	BP::0002757::immune response-activating signal transduction	3.0498	3	2.84842	2.52288	-24.5903	-22.5859	-1.08592	2.47778	5.39242	18.8971	20.6762
52	2.84842	2.52288	0.800554	7.44334	17	BP::0002764::immune response-regulating signal transduction	3.0498	3	2.84842	2.52288	-24.5903	-22.5859	-1.08592	2.47778	5.39242	18.8971	20.6762
53	2.66564	2.69897	0.995112	5.32511	183	BP::0001775::cell activation	2.66564	2.69897	3.32	3.30103	-31.6632	-9.4811	-2.84598	1.8052	4.89357	11.6673	24.9282
54	2.83064	2.52288	0.685182	5.78092	69	BP::0051249::regulation of lymphocyte activation	2.83064	2.52288	2.91642	3.30103	-28.5028	-10.1165	-3.39621	0.807896	4.92893	16.5917	24.9282
55	2.80844	2.52288	0.417915	5.69388	73	BP::0050865::regulation of cell activation	2.80844	2.52288	3.18453	3	-28.5028	-9.93132	-3.55469	0.239401	4.79705	16.1804	24.9282
56	2.80844	2.52288	0.417915	5.69388	73	BP::0002694::regulation of leukocyte activation	2.80844	2.52288	3.18453	3	-28.5028	-9.93132	-3.55469	0.239401	4.79705	16.1804	24.9282
57	2.79978	2.52288	0.722202	5.66456	77	BP::0030098::lymphocyte differentiation	3.09323	2.52288	2.79978	3.30103	-31.6632	-10.6152	-3.35884	1.04459	4.89777	13.7812	24.9282
58	2.29291	3	-0.725102	3.91876	54	BP::0044264::cellular polysaccharide metabolic process	2.5859	3	2.29291	3	-14.8794	-9.91031	-3.70052	0.879952	3.34661	4.84298	5.65275
59	2.5771	2.69897	6.32687	6.52148	20	BP::0048002::antigen processing and presentation of peptide antigen	2.5771	2.69897	3.27952	3.30103	-1.50059	-0.973062	2.13042	5.67067	8.06997	21.1179	24.9282
60	2.73818	2.52288	7.75509	7.8541	9	BP::0019884::antigen processing and presentation of exogenous antigen	3.22194	3	2.73818	2.52288	-0.445538	-0.445538	1.74399	5.97025	11.5288	24.9282	24.9282
61	2.84887	2.39794	-0.322729	5.92437	47	BP::0030217::T cell differentiation	2.84887	2.39794	2.94687	3.30103	-31.6632	-13.0968	-3.61533	0.20664	3.45344	11.4498	24.9282
62	2.21658	3	-0.679528	3.95283	56	BP::0005976::polysaccharide metabolic process	2.54879	3	2.21658	3	-14.8794	-9.83583	-3.72579	0.879952	3.36447	4.96323	5.65275
63	2.46646	2.69897	-4.15601	5.21026	13	BP::0042094::interleukin-2 biosynthetic process	2.46646	2.69897	2.52098	3	-28.5028	-25.3413	-6.06437	-2.73176	0.263636	2.92473	2.9343
64	2.46646	2.69897	-4.15601	5.21026	13	BP::0032623::interleukin-2 production	2.46646	2.69897	2.52098	3	-28.5028	-25.3413	-6.06437	-2.73176	0.263636	2.92473	2.9343
65	2.62972	2.52288	-4.8964	7.34415	7	BP::0050848::regulation of calcium-mediated signaling	2.92283	3	2.62972	2.52288	-18.8634	-18.8634	-7.74712	-5.91575	-0.804872	8.56713	8.56713
66	2.62948	2.52288	5.82012	7.89421	7	BP::0030890::positive regulation of B cell proliferation	3.90586	3.30103	2.62948	2.52288	-6.2115	-6.2115	-0.029472	4.77419	13.7726	18.2181	18.2181
67	2.14524	3	1.62449	4.48955	83	BP::0002443::leukocyte mediated immunity	2.43302	3	2.14524	3	-11.1164	-7.35065	-2.3652	0.923038	4.76837	13.2527	24.9282
68	2.58949	2.52288	0.387958	5.34445	121	BP::0002682::regulation of immune system process	2.58949	2.52288	3.42505	3.30103	-28.5028	-9.57114	-3.49036	0.239401	4.4861	14.7518	24.9282
69	2.40135	2.69897	0.949585	5.96004	48	BP::0051251::positive regulation of lymphocyte activation	2.69577	2.69897	2.40135	3	-28.5028	-12.4207	-2.99488	2.1094	5.27355	16.6294	18.2181
70	2.53421	2.52288	-3.50712	7.78393	7	BP::0009296::flagellum biogenesis	3.34408	2.69897	2.53421	2.52288	-17.4502	-17.4502	-9.35692	-4.36234	4.61855	7.84393	7.84393
71	2.53421	2.52288	-3.50712	7.78393	7	BP::0043064::flagellum organization and biogenesis	3.34408	2.69897	2.53421	2.52288	-17.4502	-17.4502	-9.35692	-4.36234	4.61855	7.84393	7.84393
72	2.61516	2.39794	6.96415	9.65463	3	MF::0042289::MHC class II protein binding	4.0461	3	2.61516	2.39794	-3.88187	-3.88187	-2.94987	-0.153853	18.6577	24.9282	24.9282
73	2.61516	2.39794	9.63941	9.63941	3	BP::0045581::negative regulation of T cell differentiation	4.54739	3.30103	2.61516	2.39794	0.807896	0.807896	1.40146	3.18216	19.4917	24.9282	24.9282
74	2.61516	2.39794	5.50757	11.1112	3	BP::0043030::regulation of macrophage activation	4.11578	3	2.61516	2.39794	-4.75656	-4.75656	-4.47964	-3.6489	17.7839	24.9282	24.9282
75	2.47752	2.52288	-2.32906	5.88379	10	MF::0004697::protein kinase C activity	3.27777	3	2.47752	2.52288	-28.5028	-28.5028	-1.85616	0.046622	3.89935	6.60775	6.60775
76	2.47752	2.52288	-2.32906	5.88379	10	MF::0001565::phorbol ester receptor activity	3.27777	3	2.47752	2.52288	-28.5028	-28.5028	-1.85616	0.046622	3.89935	6.60775	6.60775
77	2.2943	2.69897	3.38538	5.28605	28	BP::0007272::ensheathment of neurons	2.4184	2.69897	2.2943	2.69897	-15.0915	-5.15534	-0.553279	4.48065	7.09137	10.1949	18.526
78	2.2943	2.69897	3.38538	5.28605	28	BP::0008366::axon ensheathment	2.4184	2.69897	2.2943	2.69897	-15.0915	-5.15534	-0.553279	4.48065	7.09137	10.1949	18.526
79	2.55772	2.39794	-3.88475	8.38251	5	MF::0043548::phosphoinositide 3-kinase binding	3.99689	3	2.55772	2.39794	-24.5903	-24.5903	-10.706	2.25546	4.17924	5.12493	5.12493
80	2.54697	2.39794	-4.90776	5.62019	11	BP::0045076::regulation of interleukin-2 biosynthetic process	2.66936	3	2.54697	2.39794	-28.5028	-27.449	-6.67645	-2.73176	-0.035974	2.77916	2.87046
81	2.64007	2.22185	-9.32782	9.32782	3	BP::0051665::lipid raft localization	2.64007	2.22185	2.72515	2.52288	-15.0915	-15.0915	-12.936	-6.46951	-6.4342	-6.42243	-6.42243
82	2.64007	2.22185	-9.32782	9.32782	3	BP::0031580::lipid raft distribution	2.64007	2.22185	2.72515	2.52288	-15.0915	-15.0915	-12.936	-6.46951	-6.4342	-6.42243	-6.42243
83	2.64007	2.22185	-9.32782	9.32782	3	BP::0001766::lipid raft polarization	2.64007	2.22185	2.72515	2.52288	-15.0915	-15.0915	-12.936	-6.46951	-6.4342	-6.42243	-6.42243
84	2.55942	2.30103	-8.1385	8.33567	3	CC::0001527::microfibril	3.07146	3	2.55942	2.30103	-16.0769	-16.0769	-14.2163	-8.63433	-1.93676	0.295761	0.295761
85	2.14658	2.69897	1.70444	4.42529	80	BP::0002449::lymphocyte mediated immunity	2.49846	3.30103	2.14658	2.69897	-11.1164	-7.08036	-2.31596	0.895047	4.875	13.4398	24.9282
86	2.40177	2.39794	3.83944	6.59961	17	BP::0050871::positive regulation of B cell activation	2.97552	3	2.40177	2.39794	-6.98249	-6.71265	-1.65119	3.26061	6.58129	17.6357	18.2181
87	2.23945	2.52288	4.4136	5.3804	19	BP::0007028::cytoplasm organization and biogenesis	2.5925	2.69897	2.23945	2.52288	-4.10578	-3.46918	0.165245	2.75969	7.61323	17.5053	18.526
88	2.42982	2.30103	-2.01509	5.11321	21	BP::0019722::calcium-mediated signaling	2.42982	2.30103	2.4942	3.30103	-18.8634	-14.0251	-5.34121	-2.21274	0.046696	9.89652	9.90648
89	2.31428	2.39794	0.377189	3.74489	460	BP::0006629::lipid metabolic process	2.31428	2.39794	2.86818	3.30103	-21.1421	-8.05133	-2.28135	0.474879	3.62766	7.67798	16.1797
90	2.52098	2.1549	-4.15926	6.40692	6	BP::0046348::amino sugar catabolic process	3.40662	3.30103	2.52098	2.1549	-14.8794	-14.8794	-14.1771	-1.32102	1.09025	5.65275	5.65275
91	2.52098	2.1549	-4.15926	6.40692	6	BP::0006043::glucosamine catabolic process	3.40662	3.30103	2.52098	2.1549	-14.8794	-14.8794	-14.1771	-1.32102	1.09025	5.65275	5.65275
92	2.3674	2.30103	-4.74193	5.61268	9	BP::0045086::positive regulation of interleukin-2 biosynthetic process	3.30195	3.30103	2.3674	2.30103	-28.5028	-28.5028	-6.06437	-2.46646	0.263636	2.87046	2.87046
93	2.23781	2.39794	3.99653	6.1233	10	BP::0030888::regulation of B cell proliferation	3.10653	2.69897	2.23781	2.39794	-6.2115	-6.2115	-1.04783	2.69259	5.42826	18.2181	18.2181
94	2.45693	2.1549	-4.72651	7.58222	6	BP::0050850::positive regulation of calcium-mediated signaling	2.81843	2.69897	2.45693	2.1549	-18.8634	-18.8634	-7.91878	-4.99505	-0.153853	8.56713	8.56713
95	2.17426	2.39794	0.254852	4.75135	60	BP::0006968::cellular defense response	2.17426	2.39794	2.87716	3	-29.7998	-11.5296	-2.2078	0.684419	3.41552	11.7973	24.7278
96	2.41385	2.1549	7.16329	11.9461	3	BP::0040023::establishment of nucleus localization	3.4362	3.30103	2.41385	2.1549	-7.17419	-7.17419	-3.24868	8.52784	17.2341	20.1362	20.1362
97	2.41385	2.1549	7.16329	11.9461	3	BP::0051647::nucleus localization	3.4362	3.30103	2.41385	2.1549	-7.17419	-7.17419	-3.24868	8.52784	17.2341	20.1362	20.1362
98	2.36623	2.1549	-4.21037	7.03427	6	MF::0001948::glycoprotein binding	3.00901	2.69897	2.36623	2.1549	-24.5903	-24.5903	-3.45472	-2.76753	-0.153853	8.47172	8.47172
99	2.36623	2.1549	-2.97849	7.627	6	BP::0051282::regulation of sequestering of calcium ion	3.66124	3	2.36623	2.1549	-24.5903	-24.5903	-4.21913	-0.049852	5.11885	5.91934	5.91934
100	2.36623	2.1549	-2.97849	7.627	6	BP::0051283::negative regulation of sequestering of calcium ion	3.66124	3	2.36623	2.1549	-24.5903	-24.5903	-4.21913	-0.049852	5.11885	5.91934	5.91934

## Sheet: t-test_new_ALL
Top 100 classes for t-test from ALL dataset
	Minimum Log(P-values)		Expression value statistics		Class information		Various empirical p-values
	Pooled data	Class data					col randomization		row randomization		seven expression data percentiles
Original Position	score 1	score 2	mean expr	abs mean expr	Class size	Class name	Pooled data	Class data	Pooled data	Class data	0	5	25	50	75	95	100
1	3.57275	3.30103	14.9455	14.9455	3	CC::0019815::B cell receptor complex	3.57275	3.30103	6.97552	3.30103	8.56713	8.56713	10.3236	15.5932	19.4054	20.6762	20.6762
2	3.57275	3.30103	14.9455	14.9455	3	CC::0019814::immunoglobulin complex	3.57275	3.30103	6.97552	3.30103	8.56713	8.56713	10.3236	15.5932	19.4054	20.6762	20.6762
3	3.12098	3	-18.323	18.323	4	CC::0042105::alpha-beta T cell receptor complex	3.12098	3	6.97552	3.30103	-31.6632	-31.6632	-26.2596	-17.1983	-10.3864	-7.23216	-7.23216
4	3.03441	3	14.2834	14.2834	8	MF::0032395::MHC class II receptor activity	3.03441	3	6.97552	3.30103	1.84165	1.84165	7.42808	16.7439	20.9206	22.2406	22.2406
5	2.91309	3	11.5078	13.1502	5	CC::0005771::multivesicular body	2.91309	3.30103	3.67623	3	-4.10578	-4.10578	1.83559	15.5932	19.2127	24.9282	24.9282
6	2.74898	3	11.6537	11.6537	12	CC::0042613::MHC class II protein complex	2.74898	3	6.97552	3.30103	0.91719	1.00964	5.17819	11.2039	18.7041	22.1906	22.2406
7	2.59647	3	10.7681	10.8238	16	BP::0002504::antigen processing and presentation of peptide or polysaccharide antigen via MHC class II	2.59647	3	6.97552	3.30103	-0.445538	-0.03672	3.65473	8.06997	18.7041	24.1219	24.9282
8	2.82538	2.69897	-15.4869	15.4869	3	BP::0050857::positive regulation of antigen receptor-mediated signaling pathway	2.82538	2.69897	6.37346	3.30103	-24.5903	-24.5903	-23.1586	-18.8634	-6.97116	-3.00707	-3.00707
9	2.42268	3	-6.75779	6.75779	5	BP::0042384::cilium biogenesis	2.42268	3	3.62566	3	-17.4502	-17.4502	-9.82128	-4.13153	-3.11234	-1.16873	-1.16873
10	2.40064	3	7.87355	8.71638	23	CC::0042611::MHC protein complex	2.40064	3	6.97552	3.30103	-8.192	-3.84258	1.95337	5.96765	14.8313	21.9156	22.2406
11	2.37741	3	9.44386	9.57116	7	BP::0002478::antigen processing and presentation of exogenous peptide antigen	2.37741	3	4.86831	3.30103	-0.445538	-0.445538	3.14756	6.53737	15.3813	24.9282	24.9282
12	2.37741	3	9.44386	9.57116	7	BP::0019886::antigen processing and presentation of exogenous peptide antigen via MHC class II	2.37741	3	4.86831	3.30103	-0.445538	-0.445538	3.14756	6.53737	15.3813	24.9282	24.9282
13	2.37741	3	9.44386	9.57116	7	BP::0002495::antigen processing and presentation of peptide antigen via MHC class II	2.37741	3	4.86831	3.30103	-0.445538	-0.445538	3.14756	6.53737	15.3813	24.9282	24.9282
14	2.47619	2.52288	-11.5192	11.5192	3	MF::0042608::T cell receptor binding	2.47619	2.52288	5.6331	3.30103	-20.856	-20.856	-17.4501	-7.23216	-6.66017	-6.46951	-6.46951
15	2.37425	2.52288	2.90029	5.47386	61	BP::0042113::B cell activation	2.37425	3	2.47923	2.52288	-10.695	-7.39992	-1.06663	2.83939	5.69464	16.0256	22.1926
16	2.13238	2.52288	6.32687	6.52148	20	BP::0048002::antigen processing and presentation of peptide antigen	2.13238	2.52288	5.7714	3.30103	-1.50059	-0.973062	2.13042	5.67067	8.06997	21.1179	24.9282
17	2.2	2.39794	4.4136	5.3804	19	BP::0007028::cytoplasm organization and biogenesis	2.2	2.39794	2.65563	3	-4.10578	-3.46918	0.165245	2.75969	7.61323	17.5053	18.526
18	2.16846	2.30103	-8.69633	10.6506	11	CC::0042101::T cell receptor complex	2.16846	2.30103	5.7714	3.30103	-31.6632	-31.1229	-17.5327	-7.23216	-0.183437	8.24784	8.56713
19	2.20301	2.22185	-9.32782	9.32782	3	BP::0051665::lipid raft localization	2.20301	2.22185	5.27655	3.30103	-15.0915	-15.0915	-12.936	-6.46951	-6.4342	-6.42243	-6.42243
20	2.20301	2.22185	-9.32782	9.32782	3	BP::0031580::lipid raft distribution	2.20301	2.22185	5.27655	3.30103	-15.0915	-15.0915	-12.936	-6.46951	-6.4342	-6.42243	-6.42243
21	2.20301	2.22185	-9.32782	9.32782	3	BP::0001766::lipid raft polarization	2.20301	2.22185	5.27655	3.30103	-15.0915	-15.0915	-12.936	-6.46951	-6.4342	-6.42243	-6.42243
22	2.07033	2.30103	-5.89815	5.90851	5	BP::0031579::lipid raft organization and biogenesis	2.07033	2.30103	3.05062	3	-15.0915	-15.0915	-8.62501	-6.42243	-1.14341	0.02591	0.02591
23	2.23592	2.09691	8.01993	8.01993	3	MF::0046582::Rap GTPase activator activity	2.23592	2.09691	2.62804	2.39794	5.5741	5.5741	5.97234	7.16708	10.2807	11.3186	11.3186
24	2.10083	2.22185	7.75509	7.8541	9	BP::0019884::antigen processing and presentation of exogenous antigen	2.10083	2.22185	4.24636	3.30103	-0.445538	-0.445538	1.74399	5.97025	11.5288	24.9282	24.9282
25	2.03613	2.1549	-4.74193	5.61268	9	BP::0045086::positive regulation of interleukin-2 biosynthetic process	2.03613	2.1549	2.50119	2.39794	-28.5028	-28.5028	-6.06437	-2.46646	0.263636	2.87046	2.87046
26	1.93927	2.22185	5.43207	6.86913	44	BP::0019882::antigen processing and presentation	1.93927	2.22185	6.97552	3.30103	-11.2509	-6.35928	0.800777	4.35492	6.64453	21.8906	24.9282
27	2.00569	2.1549	-8.30824	8.35826	5	BP::0045665::negative regulation of neuron differentiation	2.00569	2.1549	3.87378	3.30103	-19.0473	-19.0473	-17.8574	-2.8867	-1.67239	0.125056	0.125056
28	2.04016	2.09691	-0.679528	3.95283	56	BP::0005976::polysaccharide metabolic process	2.04016	2.09691	2.20547	2.22185	-14.8794	-9.83583	-3.72579	0.879952	3.36447	4.96323	5.65275
29	1.9469	2.1549	-4.90776	5.62019	11	BP::0045076::regulation of interleukin-2 biosynthetic process	1.9469	2.1549	3.41705	3	-28.5028	-27.449	-6.67645	-2.73176	-0.035974	2.77916	2.87046
30	1.93332	2.1549	-2.96773	2.96773	9	BP::0021537::telencephalon development	1.93332	2.1549	2.55726	2.52288	-7.17419	-7.17419	-4.49347	-2.8867	-0.513832	-0.128493	-0.128493
31	2.09952	1.92082	7.23688	7.23688	4	BP::0006110::regulation of glycolysis	2.09952	1.92082	2.6025	3	4.60276	4.60276	4.73029	6.27239	9.74346	11.8	11.8
32	1.98433	1.95861	-0.725102	3.91876	54	BP::0044264::cellular polysaccharide metabolic process	1.98433	1.95861	2.22906	2.30103	-14.8794	-9.91031	-3.70052	0.879952	3.34661	4.84298	5.65275
33	1.91342	1.92082	-4.15601	5.21026	13	BP::0042094::interleukin-2 biosynthetic process	1.91342	1.92082	3.3638	2.69897	-28.5028	-25.3413	-6.06437	-2.73176	0.263636	2.92473	2.9343
34	1.91342	1.92082	-4.15601	5.21026	13	BP::0032623::interleukin-2 production	1.91342	1.92082	3.3638	2.69897	-28.5028	-25.3413	-6.06437	-2.73176	0.263636	2.92473	2.9343
35	1.99276	1.82391	11.0874	13.0921	3	BP::0050853::B cell receptor signaling pathway	1.99276	1.82391	2.23302	2.22185	-3.00707	-3.00707	1.643	15.5932	19.4054	20.6762	20.6762
36	1.8689	1.92082	7.02372	7.02372	4	BP::0030147::natriuresis	1.8689	1.92082	2.31854	2.1549	3.69784	3.69784	3.93811	5.97152	10.1093	12.454	12.454
37	1.81992	1.92082	6.29577	6.29577	5	BP::0043471::regulation of cellular carbohydrate catabolic process	1.81992	1.92082	2.31124	2.30103	2.53135	2.53135	4.08491	4.85783	8.7152	11.8	11.8
38	1.81992	1.92082	6.29577	6.29577	5	BP::0043470::regulation of carbohydrate catabolic process	1.81992	1.92082	2.31124	2.30103	2.53135	2.53135	4.08491	4.85783	8.7152	11.8	11.8
39	1.86456	1.82391	-5.04841	5.90648	6	BP::0051668::localization within membrane	1.86456	1.82391	2.91717	3	-15.0915	-15.0915	-6.46951	-4.54544	-2.21274	2.57421	2.57421
40	1.81441	1.85387	-3.38079	4.28166	9	BP::0033554::cellular response to stress	1.81441	1.85387	2.69732	2.52288	-10.0593	-10.0593	-5.88161	-3.66445	-0.820186	2.83289	2.83289
41	1.83932	1.82391	-8.1385	8.33567	3	CC::0001527::microfibril	1.83932	1.82391	2.75536	2.69897	-16.0769	-16.0769	-14.2163	-8.63433	-1.93676	0.295761	0.295761
42	1.78094	1.82391	-1.493	3.55779	25	BP::0016358::dendrite development	1.78094	1.82391	2.27089	2.69897	-17.4502	-11.2503	-3.31013	-1.72508	2.77521	4.74763	4.86162
43	1.79005	1.79588	-6.79502	6.9429	4	CC::0043205::fibril	1.79005	1.79588	2.75495	3	-16.0769	-16.0769	-12.3556	-5.69947	-1.23442	0.295761	0.295761
44	1.7029	1.76955	-1.80152	4.00369	21	MF::0016628::oxidoreductase activity\, acting on the CH-CH group of donors\, NAD or NADP as acceptor	1.7029	1.76955	2.30949	2.30103	-12.4204	-10.6405	-4.09771	-1.90703	1.62531	5.12633	5.24362
45	1.66819	1.79588	9.63941	9.63941	3	BP::0045581::negative regulation of T cell differentiation	1.8119	1.85387	1.66819	1.79588	0.807896	0.807896	1.40146	3.18216	19.4917	24.9282	24.9282
46	1.69514	1.67778	6.0604	6.0604	5	BP::0046479::glycosphingolipid catabolic process	1.69514	1.67778	2.31665	2.30103	2.08229	2.08229	5.33268	7.15749	7.29522	7.3787	7.3787
47	1.62763	1.72125	5.36731	5.36731	10	BP::0032615::interleukin-12 production	1.62763	1.72125	3.14314	3.30103	0.127874	0.127874	4.60622	5.062	6.02456	12.2276	12.2276
48	1.6823	1.65758	3.58593	4.13115	21	CC::0030665::clathrin coated vesicle membrane	1.6823	1.65758	2.06888	2.1549	-2.58826	-2.38172	1.28952	2.63045	5.11548	13.9957	19.3645
49	1.68065	1.65758	5.77054	5.77054	5	MF::0004115::3'\,5'-cyclic-AMP phosphodiesterase activity	1.68065	1.65758	1.84557	1.79588	1.73472	1.73472	2.86885	5.18973	7.27068	13.4807	13.4807
50	1.67667	1.65758	5.26576	5.90957	6	BP::0007274::neuromuscular synaptic transmission	1.67667	1.65758	1.79726	1.85387	-1.93143	-1.93143	3.2847	4.65713	8.68369	12.2434	12.2434
51	1.64504	1.67778	6.85778	6.85778	3	MF::0030971::receptor tyrosine kinase binding	1.64504	1.67778	2.08345	2.1549	6.14509	6.14509	6.19137	6.33021	7.65609	8.09806	8.09806
52	1.70095	1.61979	5.86722	5.98024	7	CC::0009434::microtubule-based flagellum	1.70095	1.61979	2.77124	2.30103	-0.395584	-0.395584	4.61454	6.79994	8.15427	8.88703	8.88703
53	1.66979	1.63827	-1.0638	4.2294	63	BP::0016125::sterol metabolic process	1.66979	1.63827	3.27655	3	-15.7799	-12.1303	-4.03697	-0.325243	2.51479	6.70277	9.21046
54	1.7e-05	3.30103	0.997395	3.44118	7808	BP::0003673::Gene_Ontology	1.7e-05	3.30103	1.8e-05	3.30103	-31.6632	-5.99852	-1.57349	1.10724	3.59815	7.62393	29.4376
55	1.59859	1.65758	2.93328	4.09926	38	BP::0000187::activation of MAPK activity	1.59859	1.65758	2.37948	2.39794	-7.91878	-4.36415	0.326637	3.1684	5.44372	9.20244	9.69105
56	1.6553	1.58503	5.82012	7.89421	7	BP::0030890::positive regulation of B cell proliferation	1.6553	1.58503	1.67765	1.65758	-6.2115	-6.2115	-0.029472	4.77419	13.7726	18.2181	18.2181
57	1.61831	1.61979	-2.97226	4.58741	28	BP::0016126::sterol biosynthetic process	1.61831	1.61979	5.72025	3.30103	-15.7799	-12.7564	-7.82418	-0.879438	0.75205	5.44971	6.66099
58	1.57465	1.65758	-4.8964	7.34415	7	BP::0050848::regulation of calcium-mediated signaling	1.57465	1.65758	2.38344	2.22185	-18.8634	-18.8634	-7.74712	-5.91575	-0.804872	8.56713	8.56713
59	1.59125	1.56864	-7.57368	10.1564	5	CC::0000242::pericentriolar material	1.59125	1.56864	2.23666	2.1549	-24.5903	-24.5903	-19.2352	-2.28464	3.11755	3.45001	3.45001
60	1.58623	1.56864	3.02759	3.90356	31	MF::0035091::phosphoinositide binding	1.58623	1.56864	1.74999	1.82391	-5.83289	-1.56878	-0.66297	2.31283	4.82753	9.31254	24.9155
61	1.59097	1.55284	6.70959	7.78603	5	BP::0007044::cell-substrate junction assembly	1.59097	1.55284	2.20987	2.1549	-2.69111	-2.69111	3.87507	8.12971	10.2023	12.6636	12.6636
62	1.55557	1.58503	-2.01509	5.11321	21	BP::0019722::calcium-mediated signaling	1.55557	1.58503	2.20069	2.30103	-18.8634	-14.0251	-5.34121	-2.21274	0.046696	9.89652	9.90648
63	1.58092	1.55284	3.58063	4.15311	20	CC::0030125::clathrin vesicle coat	1.58092	1.55284	1.92074	1.95861	-2.58826	-2.4005	1.19816	2.45877	5.39729	14.4838	19.3645
64	1.56497	1.55284	-1.02025	3.81936	64	BP::0006694::steroid biosynthetic process	1.56497	1.55284	3.67623	3.30103	-15.7799	-12.108	-2.94056	-0.260905	2.1034	6.11699	8.37935
65	1.55486	1.5376	-3.81941	3.81941	4	BP::0019321::pentose metabolic process	1.55486	1.5376	1.84802	1.65758	-5.49462	-5.49462	-4.95601	-4.08071	-2.6828	-1.62158	-1.62158
66	1.57413	1.50864	3.52807	4.04851	22	CC::0030118::clathrin coat	1.57413	1.50864	2.12972	2.1549	-2.58826	-2.36295	1.01543	2.45877	5.37136	13.5076	19.3645
67	1.50836	1.50864	-2.10402	5.30936	16	MF::0032947::protein complex scaffold	1.50836	1.50864	1.86869	1.76955	-20.856	-17.2081	-5.92927	-2.12593	2.692	6.27817	6.93209
68	1.50836	1.50864	-2.10402	5.30936	16	MF::0030159::receptor signaling complex scaffold activity	1.50836	1.50864	1.86869	1.76955	-20.856	-17.2081	-5.92927	-2.12593	2.692	6.27817	6.93209
69	1.50188	1.49485	3.43039	4.03051	16	CC::0030119::AP-type membrane coat adaptor complex	1.50188	1.49485	1.51671	1.50864	-2.58826	-2.4756	0.824532	2.45877	4.18465	16.4361	19.3645
70	1.50878	1.46852	5.73083	5.73083	4	BP::0006689::ganglioside catabolic process	1.50878	1.46852	1.75247	1.63827	2.08229	2.08229	4.24922	6.78682	7.21244	7.2674	7.2674
71	1.42162	1.49485	3.38538	5.28605	28	BP::0007272::ensheathment of neurons	1.42162	1.49485	2.06557	2	-15.0915	-5.15534	-0.553279	4.48065	7.09137	10.1949	18.526
72	1.42162	1.49485	3.38538	5.28605	28	BP::0008366::axon ensheathment	1.42162	1.49485	2.06557	2	-15.0915	-5.15534	-0.553279	4.48065	7.09137	10.1949	18.526
73	1.47598	1.4318	2.85556	3.56502	25	BP::0006672::ceramide metabolic process	1.47598	1.4318	1.63245	1.55284	-3.75228	-2.26506	0.373121	2.82892	6.12809	7.29522	7.3787
74	1.47446	1.4318	6.19258	6.19258	3	BP::0048170::positive regulation of long-term neuronal synaptic plasticity	1.47446	1.4318	1.57823	1.65758	2.07246	2.07246	3.35509	7.203	8.77746	9.30228	9.30228
75	1.4525	1.4318	5.86395	5.86395	4	BP::0006026::aminoglycan catabolic process	1.4525	1.4318	1.73	1.61979	3.16119	3.16119	3.33271	4.74645	8.39518	10.8017	10.8017
76	1.4525	1.4318	5.86395	5.86395	4	BP::0006027::glycosaminoglycan catabolic process	1.4525	1.4318	1.73	1.61979	3.16119	3.16119	3.33271	4.74645	8.39518	10.8017	10.8017
77	1.43976	1.40894	4.18443	4.72476	13	CC::0012510::trans-Golgi network transport vesicle membrane	1.43976	1.40894	1.86152	2	-2.58826	-2.3386	0.781736	2.63045	6.51666	17.9003	19.3645
78	1.40195	1.4437	5.21094	5.21094	7	BP::0031329::regulation of cellular catabolic process	1.40195	1.4437	2.14643	2.04576	1.8156	1.8156	2.69406	4.60276	6.97967	11.8	11.8
79	1.41316	1.4318	4.55488	5.59047	9	BP::0007043::intercellular junction assembly	1.61645	1.63827	1.41316	1.4318	-4.10578	-4.10578	-0.191919	1.79661	7.12532	18.526	18.526
80	1.43546	1.40894	2.83208	3.51425	26	BP::0046519::sphingoid metabolic process	1.43546	1.40894	1.62809	1.67778	-3.75228	-2.16592	0.493034	2.7296	6.03207	7.28966	7.3787
81	1.43836	1.39794	0.377189	3.74489	460	BP::0006629::lipid metabolic process	1.43836	1.39794	2.50329	2.22185	-21.1421	-8.05133	-2.28135	0.474879	3.62766	7.67798	16.1797
82	1.37977	1.45593	2.79642	3.96863	44	BP::0043406::positive regulation of MAP kinase activity	1.37977	1.45593	2.45564	3	-7.91878	-3.90944	0.219234	3.1684	5.37169	9.11429	9.69105
83	1.37902	1.4437	5.87856	5.87856	4	BP::0002028::regulation of sodium ion transport	1.37902	1.4437	1.85698	1.65758	3.62562	3.62562	4.16989	5.80929	7.58723	8.27003	8.27003
84	1.41304	1.40894	5.52182	5.52182	6	BP::0019377::glycolipid catabolic process	1.41304	1.40894	2.31114	2.30103	2.08229	2.08229	2.82892	6.78682	7.2674	7.3787	7.3787
85	1.37509	1.4318	-4.15926	6.40692	6	BP::0046348::amino sugar catabolic process	1.37509	1.4318	1.76313	1.85387	-14.8794	-14.8794	-14.1771	-1.32102	1.09025	5.65275	5.65275
86	1.37509	1.4318	-4.15926	6.40692	6	BP::0006043::glucosamine catabolic process	1.37509	1.4318	1.76313	1.85387	-14.8794	-14.8794	-14.1771	-1.32102	1.09025	5.65275	5.65275
87	1.36289	1.4318	3.63333	4.09776	17	BP::0001755::neural crest cell migration	1.36289	1.4318	2.03771	2.09691	-2.9967	-2.28068	1.59002	3.18216	5.86829	8.17078	8.31005
88	1.3564	1.42022	-3.33281	4.41732	5	BP::0048524::positive regulation of viral reproduction	1.3564	1.42022	1.61656	1.55284	-7.4224	-7.4224	-7.09247	-4.97044	1.05157	1.96375	1.96375
89	1.38779	1.35655	4.22548	4.81083	12	CC::0030130::clathrin coat of trans-Golgi network vesicle	1.38779	1.35655	1.74223	1.79588	-2.58826	-2.42182	0.548043	2.45877	7.07243	18.3884	19.3645
90	1.36634	1.37675	-1.75947	4.12231	13	BP::0006692::prostanoid metabolic process	1.36634	1.37675	1.60602	1.63827	-10.3735	-10.1951	-5.49961	-0.008991	2.58706	3.72984	3.91048
91	1.36634	1.37675	-1.75947	4.12231	13	BP::0006693::prostaglandin metabolic process	1.36634	1.37675	1.60602	1.63827	-10.3735	-10.1951	-5.49961	-0.008991	2.58706	3.72984	3.91048
92	1.37407	1.36653	-6.34912	7.78653	3	BP::0045604::regulation of epidermal cell differentiation	1.37407	1.36653	1.67635	1.79588	-17.4608	-17.4608	-14.0312	-3.74272	0.681399	2.15611	2.15611
93	1.36121	1.37675	-1.38993	4.36563	20	BP::0048871::multicellular organismal homeostasis	1.36121	1.37675	1.5813	1.56864	-17.4502	-13.0005	-5.06876	-0.361954	2.74623	6.41052	6.78038
94	1.36121	1.37675	-1.38993	4.36563	20	BP::0001894::tissue homeostasis	1.36121	1.37675	1.5813	1.56864	-17.4502	-13.0005	-5.06876	-0.361954	2.74623	6.41052	6.78038
95	1.38157	1.34679	5.76132	5.76132	3	MF::0005547::phosphatidylinositol-3\,4\,5-triphosphate binding	1.38157	1.34679	1.44548	1.50864	2.45354	2.45354	3.58692	6.98708	7.62927	7.84334	7.84334
96	1.34845	1.37675	6.58276	8.19727	4	CC::0044440::endosomal part	1.34845	1.37675	1.46623	1.4437	-3.22903	-3.22903	1.30681	6.12625	11.8587	17.3076	17.3076
97	1.34845	1.37675	6.58276	8.19727	4	CC::0010008::endosome membrane	1.34845	1.37675	1.46623	1.4437	-3.22903	-3.22903	1.30681	6.12625	11.8587	17.3076	17.3076
98	1.34148	1.37675	-4.05312	4.05312	4	BP::0014047::glutamate secretion	1.34148	1.37675	1.8346	1.65758	-9.18372	-9.18372	-6.00773	-2.70955	-2.09852	-1.60967	-1.60967
99	1.35213	1.35655	2.40425	3.76717	40	BP::0006898::receptor-mediated endocytosis	1.35213	1.39794	1.42902	1.35655	-7.42615	-3.43757	-0.514688	2.92712	5.15389	8.92563	10.228
100	1.34712	1.35655	4.59578	4.95388	7	MF::0015145::monosaccharide transmembrane transporter activity	1.34712	1.35655	1.55468	1.58503	-1.25333	-1.25333	2.3631	2.84688	6.17615	13.3508	13.3508

## Sheet: KS_new_ALL
Top 100 classes for KS from ALL dataset
	Minimum Log(P-values)		Expression value statistics		Class information		Various empirical p-values
	Pooled data	Class data					col randomization		row randomization		seven expression data percentiles
Original Position	score 1	score 2	mean expr	abs mean expr	Class size	Class name	Pooled data	Class data	Pooled data	Class data	0	5	25	50	75	95	100
1	2.68424	3.30103	-2.96773	2.96773	9	BP::0021537::telencephalon development	2.68424	3.30103	3.628	3.30103	-7.17419	-7.17419	-4.49347	-2.8867	-0.513832	-0.128493	-0.128493
2	2.47765	3.30103	5.36731	5.36731	10	BP::0032615::interleukin-12 production	2.47765	3.30103	4.51916	3.30103	0.127874	0.127874	4.60622	5.062	6.02456	12.2276	12.2276
3	2.82458	2.69897	-1.493	3.55779	25	BP::0016358::dendrite development	2.82458	2.69897	3.18962	2.69897	-17.4502	-11.2503	-3.31013	-1.72508	2.77521	4.74763	4.86162
4	2.33488	2.69897	5.24301	5.24301	6	BP::0045084::positive regulation of interleukin-12 biosynthetic process	2.33488	2.69897	3.73001	3.30103	3.66983	3.66983	4.67133	5.27747	6.02456	6.53737	6.53737
5	2.55646	2.39794	-0.771277	3.60943	38	BP::0006766::vitamin metabolic process	2.55646	2.39794	3.78129	3.30103	-10.5607	-7.43217	-3.55842	-1.76469	2.29341	6.21486	14.0549
6	2.25834	2.30103	7.23688	7.23688	4	BP::0006110::regulation of glycolysis	2.25834	2.30103	2.84224	3.30103	4.60276	4.60276	4.73029	6.27239	9.74346	11.8	11.8
7	2.33205	2.1549	2.90029	5.47386	61	BP::0042113::B cell activation	2.33205	2.1549	2.86574	3	-10.695	-7.39992	-1.06663	2.83939	5.69464	16.0256	22.1926
8	2.37636	2.09691	2.1669	4.46186	73	MF::0005085::guanyl-nucleotide exchange factor activity	2.37636	2.09691	2.66876	3	-8.67617	-5.1289	-1.72196	2.96903	5.39294	10.69	14.8808
9	2.23343	2.1549	1.42575	4.00573	960	BP::0007242::intracellular signaling cascade	2.23343	2.1549	6.97552	3.30103	-29.7998	-6.90316	-1.4472	1.69585	4.46696	8.78042	29.4376
10	2.14386	2.22185	8.01993	8.01993	3	MF::0046582::Rap GTPase activator activity	2.14386	2.22185	2.35227	2.69897	5.5741	5.5741	5.97234	7.16708	10.2807	11.3186	11.3186
11	2.12414	2.22185	5.02109	9.33295	7	BP::0007516::hemocyte development	2.12414	2.22185	2.48864	2.22185	-15.0915	-15.0915	4.09959	5.22173	7.31418	22.1926	22.1926
12	1.80405	2.52288	-11.5192	11.5192	3	MF::0042608::T cell receptor binding	1.80405	2.52288	3.03015	3.30103	-20.856	-20.856	-17.4501	-7.23216	-6.66017	-6.46951	-6.46951
13	2.07517	2.1549	6.85778	6.85778	3	MF::0030971::receptor tyrosine kinase binding	2.07517	2.1549	2.55978	3	6.14509	6.14509	6.19137	6.33021	7.65609	8.09806	8.09806
14	2.25041	1.95861	1.9825	4.15982	256	BP::0007264::small GTPase mediated signal transduction	2.25041	1.95861	5.44405	3.30103	-24.5903	-6.39479	-0.682083	2.25054	5.01282	8.89043	29.4376
15	2.04287	2.09691	2.93328	4.09926	38	BP::0000187::activation of MAPK activity	2.04287	2.09691	2.88867	2.69897	-7.91878	-4.36415	0.326637	3.1684	5.44372	9.20244	9.69105
16	1.92375	2.1549	4.52402	4.52402	8	BP::0045075::regulation of interleukin-12 biosynthetic process	1.92375	2.1549	3.02917	2.52288	0.127874	0.127874	4.13802	4.77097	5.85445	6.53737	6.53737
17	1.92375	2.1549	4.52402	4.52402	8	BP::0042090::interleukin-12 biosynthetic process	1.92375	2.1549	3.02917	2.52288	0.127874	0.127874	4.13802	4.77097	5.85445	6.53737	6.53737
18	2.02045	2.04576	6.0604	6.0604	5	BP::0046479::glycosphingolipid catabolic process	2.02045	2.04576	2.27378	2.22185	2.08229	2.08229	5.33268	7.15749	7.29522	7.3787	7.3787
19	1.90717	2.1549	1.62822	4.67507	192	BP::0002520::immune system development	1.90717	2.1549	2.62652	2.52288	-31.6632	-7.17741	-1.24752	1.88218	4.97501	9.67042	24.9282
20	2.0586	2	3.25381	5.30069	26	BP::0042552::myelination	2.0586	2	2.42009	2.69897	-15.0915	-6.25936	-0.978066	4.48065	7.02525	11.1206	18.526
21	2.02804	2	-3.81941	3.81941	4	BP::0019321::pentose metabolic process	2.02804	2	2.16427	2.39794	-5.49462	-5.49462	-4.95601	-4.08071	-2.6828	-1.62158	-1.62158
22	1.70438	2.30103	-9.32782	9.32782	3	BP::0051665::lipid raft localization	1.70438	2.30103	3.02652	3.30103	-15.0915	-15.0915	-12.936	-6.46951	-6.4342	-6.42243	-6.42243
23	1.70438	2.30103	-9.32782	9.32782	3	BP::0031580::lipid raft distribution	1.70438	2.30103	3.02652	3.30103	-15.0915	-15.0915	-12.936	-6.46951	-6.4342	-6.42243	-6.42243
24	1.70438	2.30103	-9.32782	9.32782	3	BP::0001766::lipid raft polarization	1.70438	2.30103	3.02652	3.30103	-15.0915	-15.0915	-12.936	-6.46951	-6.4342	-6.42243	-6.42243
25	2.02035	1.95861	3.38538	5.28605	28	BP::0007272::ensheathment of neurons	2.02035	1.95861	2.90291	2.69897	-15.0915	-5.15534	-0.553279	4.48065	7.09137	10.1949	18.526
26	2.02035	1.95861	3.38538	5.28605	28	BP::0008366::axon ensheathment	2.02035	1.95861	2.90291	2.69897	-15.0915	-5.15534	-0.553279	4.48065	7.09137	10.1949	18.526
27	1.92997	2.04576	5.86722	5.98024	7	CC::0009434::microtubule-based flagellum	1.92997	2.04576	3.00249	2.52288	-0.395584	-0.395584	4.61454	6.79994	8.15427	8.88703	8.88703
28	1.9834	1.95861	-2.38849	2.97051	8	CC::0000795::synaptonemal complex	1.9834	1.95861	3.04376	2.52288	-5.51753	-5.51753	-3.72018	-2.48711	-1.75195	2.32807	2.32807
29	1.91591	2	-2.01509	5.11321	21	BP::0019722::calcium-mediated signaling	1.91591	2	2.79317	2.39794	-18.8634	-14.0251	-5.34121	-2.21274	0.046696	9.89652	9.90648
30	1.86768	2.04576	3.20529	5.81446	11	MF::0051219::phosphoprotein binding	1.86768	2.04576	2.08005	2.09691	-8.54556	-8.32549	-0.350903	4.99521	6.31262	12.3762	12.6866
31	1.86856	2	2.79642	3.96863	44	BP::0043406::positive regulation of MAP kinase activity	1.86856	2	2.97137	2.69897	-7.91878	-3.90944	0.219234	3.1684	5.37169	9.11429	9.69105
32	1.96092	1.88606	2.63351	5.00982	34	BP::0001508::regulation of action potential	1.96092	1.88606	2.05263	2.09691	-15.0915	-4.02806	-1.56969	2.87665	7.02525	9.25747	18.526
33	1.87674	1.95861	-3.46022	3.46022	5	MF::0004274::dipeptidyl-peptidase IV activity	1.87674	1.95861	2.55501	2.52288	-6.17274	-6.17274	-4.38246	-3.17614	-2.33703	-1.57572	-1.57572
34	1.95272	1.85387	2.43822	3.94826	12	CC::0032432::actin filament bundle	2.11354	1.85387	1.95272	1.92082	-7.17419	-6.64538	2.37229	3.20161	4.07108	7.35383	7.62254
35	1.95272	1.85387	2.43822	3.94826	12	CC::0001725::stress fiber	2.11354	1.85387	1.95272	1.92082	-7.17419	-6.64538	2.37229	3.20161	4.07108	7.35383	7.62254
36	1.62692	2.1549	-4.56886	4.56886	5	BP::0007379::segment specification	1.62692	2.1549	3.15598	3.30103	-7.53002	-7.53002	-5.49425	-4.13153	-3.48679	-2.57704	-2.57704
37	1.88309	1.85387	1.79981	4.0825	127	BP::0007265::Ras protein signal transduction	1.88309	1.85387	3.74355	3	-24.5903	-5.49115	-0.847509	2.59524	4.97918	8.18901	14.8808
38	1.91	1.82391	2.99502	4.97798	13	BP::0043507::positive regulation of JNK activity	1.91	1.82391	1.96505	1.85387	-7.91878	-7.47653	2.44746	3.16015	6.31771	9.06151	9.31998
39	1.5677	2.1549	14.9455	14.9455	3	CC::0019815::B cell receptor complex	1.5677	2.1549	3.05686	3.30103	8.56713	8.56713	10.3236	15.5932	19.4054	20.6762	20.6762
40	1.5677	2.1549	14.9455	14.9455	3	CC::0019814::immunoglobulin complex	1.5677	2.1549	3.05686	3.30103	8.56713	8.56713	10.3236	15.5932	19.4054	20.6762	20.6762
41	1.86471	1.85387	-2.54823	5.48513	7	MF::0016806::dipeptidyl-peptidase and tripeptidyl-peptidase activity	1.86471	1.85387	2.31715	2	-10.8156	-10.8156	-5.57598	-3.17614	-1.82949	10.2791	10.2791
42	1.86471	1.85387	-2.54823	5.48513	7	MF::0008239::dipeptidyl-peptidase activity	1.86471	1.85387	2.31715	2	-10.8156	-10.8156	-5.57598	-3.17614	-1.82949	10.2791	10.2791
43	1.82341	1.88606	-6.75779	6.75779	5	BP::0042384::cilium biogenesis	1.82341	1.88606	2.27089	2.22185	-17.4502	-17.4502	-9.82128	-4.13153	-3.11234	-1.16873	-1.16873
44	1.77858	1.85387	7.02372	7.02372	4	BP::0030147::natriuresis	1.77858	1.85387	2.18935	2.39794	3.69784	3.69784	3.93811	5.97152	10.1093	12.454	12.454
45	1.84231	1.76955	2.20532	4.51353	40	BP::0045926::negative regulation of growth	1.92021	1.79588	1.84231	1.76955	-13.7104	-6.80255	-0.289737	3.19435	4.84071	11.8863	20.1362
46	1.8399	1.69897	2.83791	5.04222	15	BP::0043506::regulation of JNK activity	1.8399	1.69897	1.88909	2.04576	-7.91878	-7.18169	1.98708	3.16015	6.93621	8.88919	9.31998
47	1.76053	1.76955	3.71891	3.82395	10	BP::0031960::response to corticosteroid stimulus	1.76053	1.76955	2.15257	2.04576	-0.525192	-0.525192	0.399233	4.46594	5.37882	7.49253	7.49253
48	1.48371	2.04576	-18.323	18.323	4	CC::0042105::alpha-beta T cell receptor complex	1.48371	2.04576	4.09016	3.30103	-31.6632	-31.6632	-26.2596	-17.1983	-10.3864	-7.23216	-7.23216
49	1.71294	1.79588	1.41274	3.96661	284	BP::0050790::regulation of catalytic activity	1.71294	1.79588	2.23557	2.1549	-24.5903	-6.29826	-1.70195	2.01996	4.54059	8.65324	18.2181
50	1.80769	1.69897	3.34636	4.45599	13	BP::0045639::positive regulation of myeloid cell differentiation	1.80769	1.79588	1.85037	1.69897	-5.57429	-4.92134	1.81686	4.31109	5.85754	8.31285	8.65161
51	1.72929	1.76955	-1.77889	3.14365	22	CC::0000794::condensed nuclear chromosome	1.72929	1.76955	4.55064	3.30103	-7.63347	-6.39549	-3.81859	-2.16984	0.957699	4.33008	4.95466
52	1.68746	1.79588	-4.34343	4.34343	3	BP::0015791::polyol transport	1.68746	1.79588	2.05931	2.30103	-5.14541	-5.14541	-5.12926	-5.0808	-3.37326	-2.80408	-2.80408
53	1.70397	1.76955	1.54398	4.60327	181	BP::0048534::hemopoietic or lymphoid organ development	1.70397	1.76955	2.31744	2.30103	-31.6632	-7.19803	-1.23441	1.90898	4.89777	9.07954	24.9282
54	1.4865	1.92082	6.50794	6.50794	3	BP::0048341::paraxial mesoderm formation	1.4865	1.92082	2.58842	3	6.17822	6.17822	6.27497	6.56523	6.72659	6.78038	6.78038
55	1.70502	1.69897	-4.05312	4.05312	4	BP::0014047::glutamate secretion	1.70502	1.69897	2.16276	2.39794	-9.18372	-9.18372	-6.00773	-2.70955	-2.09852	-1.60967	-1.60967
56	1.66786	1.69897	-3.2433	3.2433	7	MF::0003688::DNA replication origin binding	1.66786	1.69897	3.13667	2.52288	-7.65703	-7.65703	-5.07562	-2.55445	-1.07102	-0.861883	-0.861883
57	1.6609	1.69897	1.32823	4.51737	12	MF::0015175::neutral amino acid transmembrane transporter activity	1.6609	1.69897	1.71096	1.69897	-12.0828	-11.5798	1.80367	3.15418	4.27729	4.9099	4.92076
58	1.6029	1.74473	5.87856	5.87856	4	BP::0002028::regulation of sodium ion transport	1.6029	1.74473	2.1626	2.39794	3.62562	3.62562	4.16989	5.80929	7.58723	8.27003	8.27003
59	1.68945	1.61979	3.43841	4.53613	7	BP::0045778::positive regulation of ossification	1.68945	1.61979	1.80436	1.72125	-3.3168	-3.3168	0.784617	5.04885	5.97593	6.73008	6.73008
60	1.68945	1.61979	3.43841	4.53613	7	BP::0034105::positive regulation of tissue remodeling	1.68945	1.61979	1.80436	1.72125	-3.3168	-3.3168	0.784617	5.04885	5.97593	6.73008	6.73008
61	1.68945	1.61979	3.43841	4.53613	7	BP::0046852::positive regulation of bone remodeling	1.68945	1.61979	1.80436	1.72125	-3.3168	-3.3168	0.784617	5.04885	5.97593	6.73008	6.73008
62	1.64823	1.65758	6.70959	7.78603	5	BP::0007044::cell-substrate junction assembly	1.64823	1.65758	2.1782	2.09691	-2.69111	-2.69111	3.87507	8.12971	10.2023	12.6636	12.6636
63	1.9e-05	3.30103	0.997395	3.44118	7808	BP::0003673::Gene_Ontology	3e-05	3.30103	1.9e-05	3.30103	-31.6632	-5.99852	-1.57349	1.10724	3.59815	7.62393	29.4376
64	1.68017	1.60206	-0.070824	2.16717	18	MF::0008483::transaminase activity	1.7657	1.65758	1.68017	1.60206	-8.11468	-6.30456	-1.47823	0.287133	0.949621	5.5848	6.66078
65	1.53357	1.72125	5.10018	5.10018	4	CC::0043204::perikaryon	1.53357	1.72125	2.08101	2.30103	3.48775	3.48775	3.77443	4.6988	6.42591	7.51534	7.51534
66	1.59159	1.65758	-2.67596	6.18713	8	BP::0050927::positive regulation of positive chemotaxis	1.59159	1.65758	2.04128	1.82391	-8.8069	-8.8069	-8.50379	-4.81895	3.89131	6.26209	6.26209
67	1.59159	1.65758	-2.67596	6.18713	8	BP::0050926::regulation of positive chemotaxis	1.59159	1.65758	2.04128	1.82391	-8.8069	-8.8069	-8.50379	-4.81895	3.89131	6.26209	6.26209
68	1.66758	1.56864	3.46914	3.46914	9	MF::0003810::protein-glutamine gamma-glutamyltransferase activity	1.66758	1.56864	2.14464	2.09691	1.22869	1.22869	1.81762	3.26022	4.25394	7.6703	7.6703
69	1.64629	1.58503	4.93896	5.66867	6	BP::0045410::positive regulation of interleukin-6 biosynthetic process	1.64629	1.58503	2.61034	3.30103	-2.18912	-2.18912	4.67133	5.44802	6.53737	9.71813	9.71813
70	1.60702	1.61979	5.86395	5.86395	4	BP::0006026::aminoglycan catabolic process	1.60702	1.61979	1.8688	2.09691	3.16119	3.16119	3.33271	4.74645	8.39518	10.8017	10.8017
71	1.60702	1.61979	5.86395	5.86395	4	BP::0006027::glycosaminoglycan catabolic process	1.60702	1.61979	1.8688	2.09691	3.16119	3.16119	3.33271	4.74645	8.39518	10.8017	10.8017
72	1.62355	1.60206	3.09529	3.96705	25	BP::0001704::formation of primary germ layer	1.62355	1.60206	2.16569	2.04576	-4.12286	-3.66928	1.1737	2.92909	6.19552	10.925	11.3656
73	1.6133	1.60206	-1.91533	4.4404	8	BP::0006929::substrate-bound cell migration	1.6133	1.60206	1.72823	1.69897	-7.17419	-7.17419	-5.65248	-2.64308	1.21948	6.00371	6.00371
74	1.50984	1.69897	11.6537	11.6537	12	CC::0042613::MHC class II protein complex	1.50984	1.69897	5.56055	3.30103	0.91719	1.00964	5.17819	11.2039	18.7041	22.1906	22.2406
75	1.59715	1.60206	1.80457	4.84656	38	BP::0009306::protein secretion	1.87843	1.76955	1.59715	1.60206	-8.82442	-8.35249	-2.73176	2.07911	6.14612	9.29871	16.554
76	1.55096	1.61979	7.87355	8.71638	23	CC::0042611::MHC protein complex	1.55096	1.61979	5.59531	3.30103	-8.192	-3.84258	1.95337	5.96765	14.8313	21.9156	22.2406
77	1.59538	1.55284	1.8633	3.90006	138	BP::0010324::membrane invagination	1.59538	1.55284	2.1127	2.1549	-11.1623	-5.49856	-0.958672	2.46091	4.71415	9.51835	24.9155
78	1.59538	1.55284	1.8633	3.90006	138	BP::0006897::endocytosis	1.59538	1.55284	2.1127	2.1549	-11.1623	-5.49856	-0.958672	2.46091	4.71415	9.51835	24.9155
79	1.52735	1.61979	-2.51258	11.0011	10	BP::0045061::thymic T cell selection	1.52735	1.61979	1.91519	1.95861	-31.6632	-31.6632	-7.23216	-5.05776	0.20664	24.9282	24.9282
80	1.55504	1.58503	-5.04841	5.90648	6	BP::0051668::localization within membrane	1.55504	1.58503	2.26687	2.69897	-15.0915	-15.0915	-6.46951	-4.54544	-2.21274	2.57421	2.57421
81	1.47457	1.63827	5.44104	5.44104	3	BP::0006637::acyl-CoA metabolic process	1.47457	1.63827	1.99439	2.22185	4.55507	4.55507	4.66523	4.9957	6.32817	6.77233	6.77233
82	1.46853	1.61979	0.015293	8.2941	6	BP::0045060::negative thymic T cell selection	1.46853	1.61979	1.60252	1.63827	-7.23216	-7.23216	-6.98249	-5.05776	-0.506232	24.9282	24.9282
83	1.46853	1.61979	0.015293	8.2941	6	BP::0043383::negative T cell selection	1.46853	1.61979	1.60252	1.63827	-7.23216	-7.23216	-6.98249	-5.05776	-0.506232	24.9282	24.9282
84	1.51379	1.56864	-3.38079	4.28166	9	BP::0033554::cellular response to stress	1.51379	1.56864	2.22978	2.30103	-10.0593	-10.0593	-5.88161	-3.66445	-0.820186	2.83289	2.83289
85	1.54142	1.5376	5.76264	5.76264	5	MF::0004680::casein kinase activity	1.54142	1.5376	2.14529	2.09691	3.05929	3.05929	3.5815	5.00357	8.185	9.12209	9.12209
86	1.59699	1.48149	2.18853	4.67812	44	MF::0005088::Ras guanyl-nucleotide exchange factor activity	1.59699	1.48149	1.70362	1.65758	-8.11065	-5.57634	-1.80569	2.97421	5.5703	11.1767	12.5398
87	1.52936	1.52288	-1.75146	4.37044	13	BP::0006775::fat-soluble vitamin metabolic process	1.52936	1.52288	1.7888	1.65758	-10.5607	-9.85029	-5.18009	-2.27442	1.44521	6.43657	6.5696
88	1.49758	1.55284	4.48275	4.6019	7	BP::0045648::positive regulation of erythrocyte differentiation	1.49758	1.55284	1.87173	1.82391	-0.417021	-0.417021	3.20428	4.31109	6.22982	8.65161	8.65161
89	1.54086	1.49485	2.51866	3.90348	60	BP::0007266::Rho protein signal transduction	1.54086	1.49485	3.10302	3	-5.19356	-4.13629	-0.144579	3.01733	5.63178	7.74299	11.6765
90	1.49257	1.5376	-2.13433	2.13433	5	MF::0016778::diphosphotransferase activity	1.49257	1.5376	1.71251	1.69897	-4.17765	-4.17765	-3.59276	-1.85603	-0.820128	-0.219975	-0.219975
91	1.49257	1.5376	-2.13433	2.13433	5	MF::0004749::ribose phosphate diphosphokinase activity	1.49257	1.5376	1.71251	1.69897	-4.17765	-4.17765	-3.59276	-1.85603	-0.820128	-0.219975	-0.219975
92	1.5484	1.48149	-4.24121	4.24121	3	BP::0002053::positive regulation of mesenchymal cell proliferation	1.5484	1.48149	1.84229	1.95861	-7.44844	-7.44844	-6.35546	-3.07654	-2.41813	-2.19867	-2.19867
93	1.5484	1.48149	-4.24121	4.24121	3	BP::0010464::regulation of mesenchymal cell proliferation	1.5484	1.48149	1.84229	1.95861	-7.44844	-7.44844	-6.35546	-3.07654	-2.41813	-2.19867	-2.19867
94	1.5484	1.48149	-4.24121	4.24121	3	BP::0010463::mesenchymal cell proliferation	1.5484	1.48149	1.84229	1.95861	-7.44844	-7.44844	-6.35546	-3.07654	-2.41813	-2.19867	-2.19867
95	1.49056	1.5376	5.03223	5.38828	4	MF::0004563::beta-N-acetylhexosaminidase activity	1.49056	1.5376	1.63209	1.69897	-0.712094	-0.712094	2.85202	6.78682	7.21244	7.2674	7.2674
96	1.48401	1.5376	5.26576	5.90957	6	BP::0007274::neuromuscular synaptic transmission	1.48401	1.5376	1.68536	1.74473	-1.93143	-1.93143	3.2847	4.65713	8.68369	12.2434	12.2434
97	1.51111	1.49485	1.42632	3.93032	322	BP::0065009::regulation of molecular function	1.51111	1.49485	2.59049	2.52288	-28.5028	-6.14375	-1.42231	2.06003	4.55336	8.66055	18.2181
98	1.55182	1.4437	3.08414	5.67175	6	BP::0043113::receptor clustering	1.55182	1.4437	1.5999	1.61979	-7.76282	-7.76282	3.19441	4.21835	6.14509	8.49147	8.49147
99	1.50854	1.48149	-0.810291	9.44643	14	BP::0033077::T cell differentiation in the thymus	1.50854	1.48149	1.58538	1.5376	-31.6632	-27.5443	-6.98249	-2.07612	5.30676	23.4041	24.9282
100	1.52147	1.46852	5.05526	5.05526	4	MF::0004245::neprilysin activity	1.52147	1.46852	1.59895	1.61979	2.77457	2.77457	2.91874	3.6456	7.19178	10.1553	10.1553

## Sheet: modKS_new_ALL
Top 100 classes for modKS from ALL dataset
	Minimum Log(P-values)		Expression value statistics		Class information		Various empirical p-values
	Pooled data	Class data					col randomization		row randomization		seven expression data percentiles
Original Position	score 1	score 2	mean expr	abs mean expr	Class size	Class name	Pooled data	Class data	Pooled data	Class data	0	5	25	50	75	95	100
1	3.85627	3	2.90029	5.47386	61	BP::0042113::B cell activation	3.8821	3.30103	3.85627	3	-10.695	-7.39992	-1.06663	2.83939	5.69464	16.0256	22.1926
2	3.01562	3	-2.97226	4.58741	28	BP::0016126::sterol biosynthetic process	3.01562	3	6.37346	3.30103	-15.7799	-12.7564	-7.82418	-0.879438	0.75205	5.44971	6.66099
3	2.87419	3	2.5149	4.28524	142	CC::0005773::vacuole	2.87419	3	6.37346	3.30103	-10.8156	-3.93804	-0.830642	2.13221	5.61826	10.2491	24.9282
4	2.54905	3.30103	3.71891	3.82395	10	BP::0031960::response to corticosteroid stimulus	2.54905	3.30103	3.0278	3.30103	-0.525192	-0.525192	0.399233	4.46594	5.37882	7.49253	7.49253
5	2.36331	3.30103	6.32687	6.52148	20	BP::0048002::antigen processing and presentation of peptide antigen	2.36331	3.30103	5.89634	3.30103	-1.50059	-0.973062	2.13042	5.67067	8.06997	21.1179	24.9282
6	2.97431	2.52288	2.73454	3.81047	22	BP::0006664::glycolipid metabolic process	2.98857	2.52288	2.97431	2.69897	-3.75228	-3.5231	-0.636364	1.56326	6.41614	10.8991	16.1797
7	2.77654	2.52288	2.44223	4.23746	128	CC::0000323::lytic vacuole	2.77654	2.52288	5.52837	3.30103	-10.8156	-4.19687	-0.946478	1.98958	5.54481	10.2333	24.9282
8	2.77654	2.52288	2.44223	4.23746	128	CC::0005764::lysosome	2.77654	2.52288	5.52837	3.30103	-10.8156	-4.19687	-0.946478	1.98958	5.54481	10.2333	24.9282
9	2.28271	3	-8.69633	10.6506	11	CC::0042101::T cell receptor complex	2.28271	3	4.61759	3.30103	-31.6632	-31.1229	-17.5327	-7.23216	-0.183437	8.24784	8.56713
10	2.57468	2.69897	-4.74193	5.61268	9	BP::0045086::positive regulation of interleukin-2 biosynthetic process	2.57468	2.69897	2.59185	2.69897	-28.5028	-28.5028	-6.06437	-2.46646	0.263636	2.87046	2.87046
11	2.2283	3	5.43207	6.86913	44	BP::0019882::antigen processing and presentation	2.2283	3	6.37346	3.30103	-11.2509	-6.35928	0.800777	4.35492	6.64453	21.8906	24.9282
12	2.05324	3	9.44386	9.57116	7	BP::0002478::antigen processing and presentation of exogenous peptide antigen	2.05324	3.30103	3.06139	3	-0.445538	-0.445538	3.14756	6.53737	15.3813	24.9282	24.9282
13	2.05324	3	9.44386	9.57116	7	BP::0019886::antigen processing and presentation of exogenous peptide antigen via MHC class II	2.05324	3.30103	3.06139	3	-0.445538	-0.445538	3.14756	6.53737	15.3813	24.9282	24.9282
14	2.05324	3	9.44386	9.57116	7	BP::0002495::antigen processing and presentation of peptide antigen via MHC class II	2.05324	3.30103	3.06139	3	-0.445538	-0.445538	3.14756	6.53737	15.3813	24.9282	24.9282
15	2.74846	2.30103	2.95366	4.29711	16	BP::0006687::glycosphingolipid metabolic process	2.74846	2.30103	3.11435	3.30103	-3.75228	-3.63769	-1.03161	1.56326	6.87153	13.5394	16.1797
16	2.19607	2.69897	7.75509	7.8541	9	BP::0019884::antigen processing and presentation of exogenous antigen	2.19607	2.69897	3.25289	3.30103	-0.445538	-0.445538	1.74399	5.97025	11.5288	24.9282	24.9282
17	2.54917	2.30103	3.38538	5.28605	28	BP::0007272::ensheathment of neurons	2.54917	2.30103	3.11411	3	-15.0915	-5.15534	-0.553279	4.48065	7.09137	10.1949	18.526
18	2.54917	2.30103	3.38538	5.28605	28	BP::0008366::axon ensheathment	2.54917	2.30103	3.11411	3	-15.0915	-5.15534	-0.553279	4.48065	7.09137	10.1949	18.526
19	2.11813	2.69897	-5.89815	5.90851	5	BP::0031579::lipid raft organization and biogenesis	2.11813	3	2.67103	2.69897	-15.0915	-15.0915	-8.62501	-6.42243	-1.14341	0.02591	0.02591
20	2.56182	2.09691	2.63351	5.00982	34	BP::0001508::regulation of action potential	2.9146	3	2.56182	2.09691	-15.0915	-4.02806	-1.56969	2.87665	7.02525	9.25747	18.526
21	2.5023	2.1549	2.50346	3.42491	15	CC::0030286::dynein complex	2.62095	3	2.5023	2.1549	-5.12943	-4.03404	-0.363719	1.06204	6.19122	10.3543	10.639
22	2.42583	2.22185	3.25381	5.30069	26	BP::0042552::myelination	2.42583	2.22185	2.68062	2.52288	-15.0915	-6.25936	-0.978066	4.48065	7.02525	11.1206	18.526
23	2.47575	2.09691	1.42575	4.00573	960	BP::0007242::intracellular signaling cascade	2.47575	2.09691	4.68772	3.30103	-29.7998	-6.90316	-1.4472	1.69585	4.46696	8.78042	29.4376
24	2.2698	2.30103	-2.96773	2.96773	9	BP::0021537::telencephalon development	2.2698	2.69897	2.37939	2.30103	-7.17419	-7.17419	-4.49347	-2.8867	-0.513832	-0.128493	-0.128493
25	2.10441	2.39794	7.87355	8.71638	23	CC::0042611::MHC protein complex	2.10441	2.39794	6.37346	3.30103	-8.192	-3.84258	1.95337	5.96765	14.8313	21.9156	22.2406
26	2.27384	2.22185	-4.15601	5.21026	13	BP::0042094::interleukin-2 biosynthetic process	2.27384	2.22185	3.17343	3	-28.5028	-25.3413	-6.06437	-2.73176	0.263636	2.92473	2.9343
27	2.27384	2.22185	-4.15601	5.21026	13	BP::0032623::interleukin-2 production	2.27384	2.22185	3.17343	3	-28.5028	-25.3413	-6.06437	-2.73176	0.263636	2.92473	2.9343
28	1.76036	2.69897	10.7681	10.8238	16	BP::0002504::antigen processing and presentation of peptide or polysaccharide antigen via MHC class II	1.76036	2.69897	6.37346	3.30103	-0.445538	-0.03672	3.65473	8.06997	18.7041	24.1219	24.9282
29	2.13821	2.30103	-4.90776	5.62019	11	BP::0045076::regulation of interleukin-2 biosynthetic process	2.13821	2.30103	3.01004	2.69897	-28.5028	-27.449	-6.67645	-2.73176	-0.035974	2.77916	2.87046
30	2.35103	2.04576	2.53266	3.57798	75	MF::0008565::protein transporter activity	2.35103	2.04576	3.0278	2.69897	-6.20535	-3.11552	-0.019803	1.82739	4.40529	10.0045	24.9155
31	2.45556	1.92082	1.9825	4.15982	256	BP::0007264::small GTPase mediated signal transduction	2.45556	1.92082	3.31069	3	-24.5903	-6.39479	-0.682083	2.25054	5.01282	8.89043	29.4376
32	1.97601	2.39794	2.67087	2.74903	6	BP::0040015::negative regulation of multicellular organism growth	2.82446	2.69897	1.97601	2.39794	-0.23448	-0.23448	0.074497	2.45831	5.20979	6.05882	6.05882
33	2.18399	2.1549	4.4136	5.3804	19	BP::0007028::cytoplasm organization and biogenesis	2.18399	2.1549	2.3071	2.1549	-4.10578	-3.46918	0.165245	2.75969	7.61323	17.5053	18.526
34	1.78697	2.52288	-8.1385	8.33567	3	CC::0001527::microfibril	1.78697	2.52288	2.1077	3	-16.0769	-16.0769	-14.2163	-8.63433	-1.93676	0.295761	0.295761
35	2.07441	2.1549	2.73936	2.98333	10	MF::0031418::L-ascorbic acid binding	2.21171	2.30103	2.07441	2.1549	-1.1757	-1.1757	0.088923	3.83237	4.52368	5.59576	5.59576
36	1.97175	2.22185	5.03223	5.38828	4	MF::0004563::beta-N-acetylhexosaminidase activity	1.97453	2.22185	1.97175	2.22185	-0.712094	-0.712094	2.85202	6.78682	7.21244	7.2674	7.2674
37	2.29722	1.88606	-1.0638	4.2294	63	BP::0016125::sterol metabolic process	2.29722	1.88606	2.60434	2.1549	-15.7799	-12.1303	-4.03697	-0.325243	2.51479	6.70277	9.21046
38	1.98002	2.1549	11.5078	13.1502	5	CC::0005771::multivesicular body	1.98002	2.1549	2.40235	2.69897	-4.10578	-4.10578	1.83559	15.5932	19.2127	24.9282	24.9282
39	2.12948	2	-2.30079	4.18438	22	BP::0006695::cholesterol biosynthetic process	2.12948	2	3.81177	2.69897	-12.4204	-12.1526	-6.75497	-0.628525	0.82028	5.85347	6.66099
40	2.03364	2.04576	-2.88669	4.15658	11	BP::0007009::plasma membrane organization and biogenesis	2.03364	2.04576	2.73843	2.52288	-15.0915	-14.6957	-6.45774	-1.53318	0.043741	3.56302	3.57509
41	2.21088	1.85387	1.9444	3.86907	276	BP::0007243::protein kinase cascade	2.21088	1.85387	3.56424	3.30103	-11.3102	-5.08122	-0.982959	2.04044	4.76328	8.68856	16.554
42	2.18988	1.85387	2.36686	3.88453	136	MF::0003924::GTPase activity	2.18988	1.85387	3.78857	3	-10.3539	-4.62616	-0.243391	2.73804	5.12226	8.89043	29.4376
43	2.15123	1.85387	1.16062	3.60859	2565	BP::0050789::regulation of biological process	2.15123	1.85387	2.53904	2.52288	-28.5028	-6.10172	-1.56135	1.24068	3.89067	8.23514	29.4376
44	1.77727	2.22185	5.86722	5.98024	7	CC::0009434::microtubule-based flagellum	1.77727	2.22185	2.36183	2.30103	-0.395584	-0.395584	4.61454	6.79994	8.15427	8.88703	8.88703
45	2.07446	1.92082	1.56076	3.71817	324	BP::0016192::vesicle-mediated transport	2.45425	1.92082	2.07446	1.92082	-13.3823	-5.60054	-1.21906	1.75024	4.35564	7.73757	29.4376
46	2.16721	1.82391	1.179	3.58662	2421	BP::0050794::regulation of cellular process	2.16721	1.82391	2.56018	3	-28.5028	-6.03048	-1.50854	1.26041	3.89067	8.26947	29.4376
47	2.08534	1.88606	1.45248	3.48909	328	BP::0031325::positive regulation of cellular metabolic process	2.08534	1.88606	2.43919	2.52288	-28.5028	-5.24998	-1.15616	1.37621	4.43132	8.27311	16.554
48	1.57199	2.39794	14.2834	14.2834	8	MF::0032395::MHC class II receptor activity	1.57199	2.39794	4.5222	3.30103	1.84165	1.84165	7.42808	16.7439	20.9206	22.2406	22.2406
49	2.05982	1.88606	1.41843	3.54471	511	BP::0006366::transcription from RNA polymerase II promoter	2.15511	1.88606	2.05982	2.22185	-17.4608	-5.64401	-1.18369	1.36275	4.1372	8.58685	19.607
50	2.13464	1.79588	2.15077	3.46265	74	BP::0030099::myeloid cell differentiation	2.13464	1.79588	2.62566	2.39794	-5.75832	-4.26756	-0.453961	2.12112	4.43666	6.80518	18.6348
51	2.04383	1.88606	2.85556	3.56502	25	BP::0006672::ceramide metabolic process	2.4547	2.1549	2.04383	1.88606	-3.75228	-2.26506	0.373121	2.82892	6.12809	7.29522	7.3787
52	2.12457	1.79588	2.40425	3.76717	40	BP::0006898::receptor-mediated endocytosis	2.51214	2.52288	2.12457	1.79588	-7.42615	-3.43757	-0.514688	2.92712	5.15389	8.92563	10.228
53	2.02934	1.85387	1.42107	3.47972	334	BP::0009893::positive regulation of metabolic process	2.02934	1.85387	2.20457	2.04576	-28.5028	-5.20328	-1.15779	1.33559	4.29507	8.24778	16.554
54	1.99525	1.88606	2.83208	3.51425	26	BP::0046519::sphingoid metabolic process	2.17989	1.88606	1.99525	1.88606	-3.75228	-2.16592	0.493034	2.7296	6.03207	7.28966	7.3787
55	1.906	1.95861	4.22548	4.81083	12	CC::0030130::clathrin coat of trans-Golgi network vesicle	1.906	1.95861	1.93685	2.04576	-2.58826	-2.42182	0.548043	2.45877	7.07243	18.3884	19.3645
56	1.76408	2.09691	11.0874	13.0921	3	BP::0050853::B cell receptor signaling pathway	1.76408	2.09691	1.77303	2.30103	-3.00707	-3.00707	1.643	15.5932	19.4054	20.6762	20.6762
57	2.0755	1.76955	1.64437	3.43663	111	BP::0006643::membrane lipid metabolic process	2.94291	2.52288	2.0755	1.76955	-7.98797	-5.39644	-1.05702	1.21339	4.40637	7.51023	16.1797
58	1.79652	2.04576	6.04044	6.2643	4	MF::0017166::vinculin binding	1.79652	2.04576	2.04179	2.30103	-0.447725	-0.447725	0.192566	4.17581	11.8883	16.2579	16.2579
59	1.68539	2.1549	-6.75779	6.75779	5	BP::0042384::cilium biogenesis	1.68539	2.30103	2.1392	2.1549	-17.4502	-17.4502	-9.82128	-4.13153	-3.11234	-1.16873	-1.16873
60	1.99511	1.82391	-1.02025	3.81936	64	BP::0006694::steroid biosynthetic process	1.99511	1.82391	2.98191	2.39794	-15.7799	-12.108	-2.94056	-0.260905	2.1034	6.11699	8.37935
61	2.14569	1.65758	1.95027	4.00805	184	MF::0008047::enzyme activator activity	2.14569	1.65758	2.31034	2.09691	-15.0915	-6.2305	-0.908821	2.25054	4.87055	9.09436	17.7928
62	1.84196	1.95861	4.3978	4.47163	7	BP::0018205::peptidyl-lysine modification	1.84196	2.04576	2.07674	1.95861	-0.25842	-0.25842	0.734067	5.05929	6.78708	10.2659	10.2659
63	1.46343	2.30103	-11.5192	11.5192	3	MF::0042608::T cell receptor binding	1.46343	2.30103	2.04165	3	-20.856	-20.856	-17.4501	-7.23216	-6.66017	-6.46951	-6.46951
64	2.02519	1.72125	1.76697	3.94654	186	MF::0005525::GTP binding	2.02519	1.72125	2.04769	1.95861	-16.5295	-6.06593	-0.878734	1.92417	4.44855	9.05523	29.4376
65	1.78517	1.95861	6.0604	6.0604	5	BP::0046479::glycosphingolipid catabolic process	1.78517	1.95861	2.12658	2.1549	2.08229	2.08229	5.33268	7.15749	7.29522	7.3787	7.3787
66	1.91833	1.82391	-4.23953	8.25358	7	BP::0050856::regulation of T cell receptor signaling pathway	2.04076	2.09691	1.91833	1.82391	-24.5903	-24.5903	-14.2156	0.239401	4.45858	6.21315	6.21315
67	1.91803	1.82391	1.62822	4.67507	192	BP::0002520::immune system development	2.34986	2.30103	1.91803	1.82391	-31.6632	-7.17741	-1.24752	1.88218	4.97501	9.67042	24.9282
68	1.91597	1.82391	3.9957	4.34957	10	BP::0030149::sphingolipid catabolic process	1.91597	1.82391	2.40281	2.30103	-1.76932	-1.76932	1.9087	4.62253	7.15749	7.3787	7.3787
69	1.91325	1.82391	3.15183	3.30189	7	BP::0051384::response to glucocorticoid stimulus	2.252	1.95861	1.91325	1.82391	-0.525192	-0.525192	0.388968	4.338	5.18259	7.49253	7.49253
70	2.03673	1.69897	1.69958	4.2315	329	BP::0009966::regulation of signal transduction	2.03673	1.69897	2.93437	2.69897	-24.5903	-6.16997	-1.55985	2.07168	4.75782	10.2626	17.7928
71	1.99399	1.72125	1.1357	3.6109	2935	BP::0065007::biological regulation	1.99399	1.72125	2.76537	2.69897	-28.5028	-6.13973	-1.60673	1.22869	3.8872	8.18458	29.4376
72	1.96654	1.74473	2.72026	3.53625	14	BP::0007040::lysosome organization and biogenesis	1.96654	1.74473	2.08022	1.88606	-3.75228	-3.26649	0.02591	1.6445	6.04065	7.2607	7.2674
73	1.60405	2.09691	14.9455	14.9455	3	CC::0019815::B cell receptor complex	1.60405	2.09691	2.08393	3	8.56713	8.56713	10.3236	15.5932	19.4054	20.6762	20.6762
74	1.60405	2.09691	14.9455	14.9455	3	CC::0019814::immunoglobulin complex	1.60405	2.09691	2.08393	3	8.56713	8.56713	10.3236	15.5932	19.4054	20.6762	20.6762
75	1.65115	2.04576	4.88397	4.88397	5	BP::0046513::ceramide biosynthetic process	1.65115	2.04576	2.10823	2.1549	0.493034	0.493034	4.1096	5.99407	6.17044	6.58557	6.58557
76	1.73053	1.95861	5.36731	5.36731	10	BP::0032615::interleukin-12 production	1.73053	1.95861	2.82348	3	0.127874	0.127874	4.60622	5.062	6.02456	12.2276	12.2276
77	1.87406	1.79588	-0.679528	3.95283	56	BP::0005976::polysaccharide metabolic process	3.02302	2.30103	1.87406	1.79588	-14.8794	-9.83583	-3.72579	0.879952	3.36447	4.96323	5.65275
78	1.83733	1.82391	4.55488	5.59047	9	BP::0007043::intercellular junction assembly	2.21524	2.22185	1.83733	1.82391	-4.10578	-4.10578	-0.191919	1.79661	7.12532	18.526	18.526
79	1.87013	1.76955	2.0197	3.69181	103	BP::0045786::negative regulation of cell cycle	2.16224	1.76955	1.87013	1.76955	-9.18425	-4.41829	-0.935224	2.16115	4.67518	8.75192	18.2181
80	1.59347	2.04576	6.85778	6.85778	3	MF::0030971::receptor tyrosine kinase binding	1.59347	2.04576	1.68425	2.1549	6.14509	6.14509	6.19137	6.33021	7.65609	8.09806	8.09806
81	1.85951	1.74473	1.85824	4.76994	66	BP::0016064::immunoglobulin mediated immune response	2.13066	1.85387	1.85951	1.74473	-11.1164	-7.27676	-2.41444	0.862201	5.2534	14.5615	24.9282
82	1.77588	1.82391	-3.33281	4.41732	5	BP::0048524::positive regulation of viral reproduction	1.77588	1.82391	1.78551	1.88606	-7.4224	-7.4224	-7.09247	-4.97044	1.05157	1.96375	1.96375
83	1.73368	1.85387	1.39637	3.70805	501	MF::0030234::enzyme regulator activity	2.51949	1.95861	1.73368	1.85387	-15.0915	-5.2375	-1.72966	1.66435	4.09955	8.64144	18.2181
84	1.88639	1.69897	3.02759	3.90356	31	MF::0035091::phosphoinositide binding	2.20969	1.95861	1.88639	1.69897	-5.83289	-1.56878	-0.66297	2.31283	4.82753	9.31254	24.9155
85	1.83968	1.74473	2.51866	3.90348	60	BP::0007266::Rho protein signal transduction	1.83968	1.74473	2.86811	2.04576	-5.19356	-4.13629	-0.144579	3.01733	5.63178	7.74299	11.6765
86	1.42786	2.1549	-9.32782	9.32782	3	BP::0051665::lipid raft localization	1.42786	2.1549	2.03399	3	-15.0915	-15.0915	-12.936	-6.46951	-6.4342	-6.42243	-6.42243
87	1.42786	2.1549	-9.32782	9.32782	3	BP::0031580::lipid raft distribution	1.42786	2.1549	2.03399	3	-15.0915	-15.0915	-12.936	-6.46951	-6.4342	-6.42243	-6.42243
88	1.42786	2.1549	-9.32782	9.32782	3	BP::0001766::lipid raft polarization	1.42786	2.1549	2.03399	3	-15.0915	-15.0915	-12.936	-6.46951	-6.4342	-6.42243	-6.42243
89	1.52364	2.04576	11.6537	11.6537	12	CC::0042613::MHC class II protein complex	1.52364	2.04576	4.68772	3.30103	0.91719	1.00964	5.17819	11.2039	18.7041	22.1906	22.2406
90	1.85696	1.69897	1.49506	3.45443	200	BP::0045893::positive regulation of transcription\, DNA-dependent	1.85696	1.69897	1.96707	1.85387	-9.85121	-5.09704	-1.31199	1.37621	4.43132	8.21595	14.0986
91	1.74556	1.79588	2.93328	4.09926	38	BP::0000187::activation of MAPK activity	1.74556	1.79588	2.04761	1.88606	-7.91878	-4.36415	0.326637	3.1684	5.44372	9.20244	9.69105
92	1.87897	1.65758	2.29467	3.34417	38	BP::0006665::sphingolipid metabolic process	2.54778	2.04576	1.87897	1.65758	-3.75228	-3.39406	-0.344994	1.99549	5.31512	7.33418	16.1797
93	1.73464	1.79588	-4.08547	7.59777	8	BP::0050854::regulation of antigen receptor-mediated signaling pathway	1.73464	1.79588	1.91325	1.85387	-24.5903	-24.5903	-10.9353	-0.016395	3.79831	6.21315	6.21315
94	1.82582	1.69897	-4.13122	10.5612	20	CC::0001772::immunological synapse	1.82582	1.69897	3.25785	3	-31.6632	-30.083	-12.3046	-1.10967	4.12468	18.1347	20.6762
95	1.44681	2.04576	-18.323	18.323	4	CC::0042105::alpha-beta T cell receptor complex	1.44681	2.04576	2.68389	3	-31.6632	-31.6632	-26.2596	-17.1983	-10.3864	-7.23216	-7.23216
96	1.7168	1.76955	3.54365	3.757	10	BP::0002791::regulation of peptide secretion	1.7168	1.76955	2.22409	2.1549	-1.06672	-1.06672	0.197	3.13711	6.78038	9.21046	9.21046
97	1.70595	1.76955	4.38349	6.54605	15	CC::0005770::late endosome	1.70595	1.76955	2.50014	2.1549	-4.10578	-4.10285	-2.68128	1.33807	6.32209	23.023	24.9282
98	1.82906	1.63827	1.59512	3.37455	307	MF::0008134::transcription factor binding	1.82906	1.63827	1.94517	1.85387	-14.5247	-4.53721	-1.02339	1.16935	3.92157	8.71805	29.4376
99	1.61141	1.85387	6.70959	7.78603	5	BP::0007044::cell-substrate junction assembly	1.61141	1.85387	2.02351	2.1549	-2.69111	-2.69111	3.87507	8.12971	10.2023	12.6636	12.6636
100	1.57599	1.88606	-8.30824	8.35826	5	BP::0045665::negative regulation of neuron differentiation	1.57599	1.88606	2.36418	2.69897	-19.0473	-19.0473	-17.8574	-2.8867	-1.67239	0.125056	0.125056

## Sheet: iGA_new_ALL
Top 100 classes for iGA from ALL dataset
	Minimum Log(P-values)		Expression value statistics		Class information		Various empirical p-values
	Pooled data	Class data					col randomization		row randomization		seven expression data percentiles
Original Position	score 1	score 2	mean expr	abs mean expr	Class size	Class name	Pooled data	Class data	Pooled data	Class data	0	5	25	50	75	95	100
1	4.25785	3	11.5078	13.1502	5	CC::0005771::multivesicular body	4.25785	3	6.97552	3.30103	-4.10578	-4.10578	1.83559	15.5932	19.2127	24.9282	24.9282
2	3.57932	3.30103	-4.23953	8.25358	7	BP::0050856::regulation of T cell receptor signaling pathway	3.57932	3.30103	4.08343	3.30103	-24.5903	-24.5903	-14.2156	0.239401	4.45858	6.21315	6.21315
3	3.56055	3.30103	11.0874	13.0921	3	BP::0050853::B cell receptor signaling pathway	3.56055	3.30103	4.32619	3.30103	-3.00707	-3.00707	1.643	15.5932	19.4054	20.6762	20.6762
4	3.10853	3.30103	-7.57368	10.1564	5	CC::0000242::pericentriolar material	3.10853	3.30103	4.06171	3.30103	-24.5903	-24.5903	-19.2352	-2.28464	3.11755	3.45001	3.45001
5	3.26086	3	14.2834	14.2834	8	MF::0032395::MHC class II receptor activity	3.26086	3	6.97552	3.30103	1.84165	1.84165	7.42808	16.7439	20.9206	22.2406	22.2406
6	3.1722	3	-15.4869	15.4869	3	BP::0050857::positive regulation of antigen receptor-mediated signaling pathway	3.1722	3	6.67449	3.30103	-24.5903	-24.5903	-23.1586	-18.8634	-6.97116	-3.00707	-3.00707
7	2.97971	3	-4.08547	7.59777	8	BP::0050854::regulation of antigen receptor-mediated signaling pathway	2.97971	3	3.7009	3	-24.5903	-24.5903	-10.9353	-0.016395	3.79831	6.21315	6.21315
8	2.89881	3	3.91986	6.42713	17	BP::0042100::B cell proliferation	2.89881	3	3.70368	3	-7.67088	-7.1601	-1.53764	3.02561	7.12809	17.6357	18.2181
9	2.92607	2.69897	5.82012	7.89421	7	BP::0030890::positive regulation of B cell proliferation	2.94915	2.69897	2.92607	3	-6.2115	-6.2115	-0.029472	4.77419	13.7726	18.2181	18.2181
10	2.94679	2.52288	2.44017	5.6159	62	CC::0009897::external side of plasma membrane	2.94679	2.52288	6.97552	3.30103	-14.8707	-7.50681	-2.49252	1.49432	5.14691	19.3532	24.9282
11	2.73597	2.69897	-1.12648	15.2739	6	BP::0045059::positive thymic T cell selection	2.73597	2.69897	3.44558	3.30103	-31.6632	-31.6632	-11.0685	-3.13144	17.3076	24.9282	24.9282
12	2.73597	2.69897	-1.12648	15.2739	6	BP::0043368::positive T cell selection	2.73597	2.69897	3.44558	3.30103	-31.6632	-31.6632	-11.0685	-3.13144	17.3076	24.9282	24.9282
13	2.69154	2.69897	11.6537	11.6537	12	CC::0042613::MHC class II protein complex	2.69154	2.69897	6.97552	3.30103	0.91719	1.00964	5.17819	11.2039	18.7041	22.1906	22.2406
14	2.97962	2.39794	-4.13122	10.5612	20	CC::0001772::immunological synapse	2.97962	2.39794	6.97552	3.30103	-31.6632	-30.083	-12.3046	-1.10967	4.12468	18.1347	20.6762
15	2.78323	2.52288	10.7681	10.8238	16	BP::0002504::antigen processing and presentation of peptide or polysaccharide antigen via MHC class II	2.78323	2.52288	6.97552	3.30103	-0.445538	-0.03672	3.65473	8.06997	18.7041	24.1219	24.9282
16	2.57161	2.69897	3.38538	5.28605	28	BP::0007272::ensheathment of neurons	2.57161	2.69897	3.71929	3	-15.0915	-5.15534	-0.553279	4.48065	7.09137	10.1949	18.526
17	2.57161	2.69897	3.38538	5.28605	28	BP::0008366::axon ensheathment	2.57161	2.69897	3.71929	3	-15.0915	-5.15534	-0.553279	4.48065	7.09137	10.1949	18.526
18	2.52337	2.69897	-8.30824	8.35826	5	BP::0045665::negative regulation of neuron differentiation	2.52337	2.69897	4.09016	3.30103	-19.0473	-19.0473	-17.8574	-2.8867	-1.67239	0.125056	0.125056
19	2.50189	2.69897	2.63351	5.00982	34	BP::0001508::regulation of action potential	2.50189	2.69897	2.58009	2.69897	-15.0915	-4.02806	-1.56969	2.87665	7.02525	9.25747	18.526
20	2.67589	2.52288	-2.51258	11.0011	10	BP::0045061::thymic T cell selection	2.67589	2.52288	3.87584	3.30103	-31.6632	-31.6632	-7.23216	-5.05776	0.20664	24.9282	24.9282
21	2.61187	2.52288	-0.679528	3.95283	56	BP::0005976::polysaccharide metabolic process	2.61187	2.52288	3.20203	3	-14.8794	-9.83583	-3.72579	0.879952	3.36447	4.96323	5.65275
22	2.72248	2.39794	-8.69633	10.6506	11	CC::0042101::T cell receptor complex	2.72248	2.39794	6.97552	3.30103	-31.6632	-31.1229	-17.5327	-7.23216	-0.183437	8.24784	8.56713
23	2.58424	2.52288	2.90029	5.47386	61	BP::0042113::B cell activation	2.58424	2.52288	3.2103	3.30103	-10.695	-7.39992	-1.06663	2.83939	5.69464	16.0256	22.1926
24	2.34759	2.69897	-2.96773	2.96773	9	BP::0021537::telencephalon development	2.34759	2.69897	2.90056	2.69897	-7.17419	-7.17419	-4.49347	-2.8867	-0.513832	-0.128493	-0.128493
25	2.64808	2.39794	-0.725102	3.91876	54	BP::0044264::cellular polysaccharide metabolic process	2.64808	2.39794	2.98501	3	-14.8794	-9.91031	-3.70052	0.879952	3.34661	4.84298	5.65275
26	2.46021	2.52288	3.25381	5.30069	26	BP::0042552::myelination	2.46021	2.52288	2.96412	3.30103	-15.0915	-6.25936	-0.978066	4.48065	7.02525	11.1206	18.526
27	2.45743	2.52288	1.82444	4.70481	67	BP::0019724::B cell mediated immunity	2.45743	2.52288	2.57734	3	-11.1164	-7.25212	-2.3652	0.801365	5.1944	14.437	24.9282
28	2.44333	2.52288	1.85824	4.76994	66	BP::0016064::immunoglobulin mediated immune response	2.44333	2.52288	2.64604	2.69897	-11.1164	-7.27676	-2.41444	0.862201	5.2534	14.5615	24.9282
29	2.41677	2.52288	4.55488	5.59047	9	BP::0007043::intercellular junction assembly	2.63066	3	2.41677	2.52288	-4.10578	-4.10578	-0.191919	1.79661	7.12532	18.526	18.526
30	2.35345	2.52288	-4.15926	6.40692	6	BP::0046348::amino sugar catabolic process	2.35345	2.52288	2.63196	3	-14.8794	-14.8794	-14.1771	-1.32102	1.09025	5.65275	5.65275
31	2.35345	2.52288	-4.15926	6.40692	6	BP::0006043::glucosamine catabolic process	2.35345	2.52288	2.63196	3	-14.8794	-14.8794	-14.1771	-1.32102	1.09025	5.65275	5.65275
32	2.46705	2.39794	7.87355	8.71638	23	CC::0042611::MHC protein complex	2.46705	2.39794	6.97552	3.30103	-8.192	-3.84258	1.95337	5.96765	14.8313	21.9156	22.2406
33	2.46764	2.30103	6.0604	6.0604	5	BP::0046479::glycosphingolipid catabolic process	2.46764	2.30103	2.86899	3	2.08229	2.08229	5.33268	7.15749	7.29522	7.3787	7.3787
34	2.3227	2.39794	1.80457	4.84656	38	BP::0009306::protein secretion	2.47804	2.39794	2.3227	2.39794	-8.82442	-8.35249	-2.73176	2.07911	6.14612	9.29871	16.554
35	2.32135	2.39794	3.83944	6.59961	17	BP::0050871::positive regulation of B cell activation	2.32135	2.39794	2.60034	2.39794	-6.98249	-6.71265	-1.65119	3.26061	6.58129	17.6357	18.2181
36	2.36139	2.30103	1.42575	4.00573	960	BP::0007242::intracellular signaling cascade	2.36139	2.30103	6.97552	3.30103	-29.7998	-6.90316	-1.4472	1.69585	4.46696	8.78042	29.4376
37	2.43208	2.22185	-11.5192	11.5192	3	MF::0042608::T cell receptor binding	2.43208	2.22185	4.11339	3.30103	-20.856	-20.856	-17.4501	-7.23216	-6.66017	-6.46951	-6.46951
38	2.34487	2.30103	6.96415	9.65463	3	MF::0042289::MHC class II protein binding	2.46915	2.30103	2.34487	2.30103	-3.88187	-3.88187	-2.94987	-0.153853	18.6577	24.9282	24.9282
39	2.34487	2.30103	9.63941	9.63941	3	BP::0045581::negative regulation of T cell differentiation	2.80933	3	2.34487	2.30103	0.807896	0.807896	1.40146	3.18216	19.4917	24.9282	24.9282
40	2.34487	2.30103	5.50757	11.1112	3	BP::0043030::regulation of macrophage activation	2.56515	2.69897	2.34487	2.30103	-4.75656	-4.75656	-4.47964	-3.6489	17.7839	24.9282	24.9282
41	2.23617	2.39794	-0.215082	5.1992	70	CC::0043235::receptor complex	2.23617	2.39794	4.34611	3.30103	-31.6632	-13.5406	-2.59355	0.589685	3.79298	9.3819	20.6762
42	2.30576	2.30103	-9.32782	9.32782	3	BP::0051665::lipid raft localization	2.30576	2.30103	4.10046	3.30103	-15.0915	-15.0915	-12.936	-6.46951	-6.4342	-6.42243	-6.42243
43	2.30576	2.30103	-9.32782	9.32782	3	BP::0031580::lipid raft distribution	2.30576	2.30103	4.10046	3.30103	-15.0915	-15.0915	-12.936	-6.46951	-6.4342	-6.42243	-6.42243
44	2.30576	2.30103	-9.32782	9.32782	3	BP::0001766::lipid raft polarization	2.30576	2.30103	4.10046	3.30103	-15.0915	-15.0915	-12.936	-6.46951	-6.4342	-6.42243	-6.42243
45	2.30013	2.30103	-2.5416	9.64873	12	BP::0045058::T cell selection	2.30013	2.30103	3.70368	3.30103	-31.6632	-29.6038	-7.10733	-4.60992	0.203532	24.1661	24.9282
46	2.41514	2.1549	14.9455	14.9455	3	CC::0019815::B cell receptor complex	2.41514	2.1549	4.32619	3.30103	8.56713	8.56713	10.3236	15.5932	19.4054	20.6762	20.6762
47	2.41514	2.1549	14.9455	14.9455	3	CC::0019814::immunoglobulin complex	2.41514	2.1549	4.32619	3.30103	8.56713	8.56713	10.3236	15.5932	19.4054	20.6762	20.6762
48	2.33278	2.22185	-18.323	18.323	4	CC::0042105::alpha-beta T cell receptor complex	2.33278	2.22185	6.97552	3.30103	-31.6632	-31.6632	-26.2596	-17.1983	-10.3864	-7.23216	-7.23216
49	2.39622	2.1549	6.85778	6.85778	3	MF::0030971::receptor tyrosine kinase binding	2.39622	2.1549	2.50892	2.52288	6.14509	6.14509	6.19137	6.33021	7.65609	8.09806	8.09806
50	2.20866	2.30103	-3.50712	7.78393	7	BP::0009296::flagellum biogenesis	2.20866	2.52288	2.35071	2.30103	-17.4502	-17.4502	-9.35692	-4.36234	4.61855	7.84393	7.84393
51	2.20866	2.30103	-3.50712	7.78393	7	BP::0043064::flagellum organization and biogenesis	2.20866	2.52288	2.35071	2.30103	-17.4502	-17.4502	-9.35692	-4.36234	4.61855	7.84393	7.84393
52	2.15869	2.30103	-0.810291	9.44643	14	BP::0033077::T cell differentiation in the thymus	2.15869	2.30103	2.57859	2.39794	-31.6632	-27.5443	-6.98249	-2.07612	5.30676	23.4041	24.9282
53	2.30063	2.09691	3.99653	6.1233	10	BP::0030888::regulation of B cell proliferation	2.37562	2.09691	2.30063	2.30103	-6.2115	-6.2115	-1.04783	2.69259	5.42826	18.2181	18.2181
54	2.17209	2.1549	-1.493	3.55779	25	BP::0016358::dendrite development	2.17209	2.1549	2.52435	2.52288	-17.4502	-11.2503	-3.31013	-1.72508	2.77521	4.74763	4.86162
55	2.22282	2.09691	-0.487509	5.52341	55	BP::0050863::regulation of T cell activation	2.22282	2.09691	4.0596	3.30103	-28.5028	-10.818	-3.79223	0.003319	3.66692	9.34371	24.9282
56	2.13665	2.1549	-3.00168	6.08336	6	BP::0045576::mast cell activation	2.13665	2.1549	2.73036	3	-10.0664	-10.0664	-8.82442	-4.18216	4.1262	5.11885	5.11885
57	2.18302	2.09691	4.38993	7.67324	7	BP::0045830::positive regulation of isotype switching	2.4474	2.39794	2.18302	2.09691	-6.98249	-6.98249	-2.85791	5.68433	12.0274	16.554	16.554
58	2.18302	2.09691	4.38993	7.67324	7	BP::0045911::positive regulation of DNA recombination	2.4474	2.39794	2.18302	2.09691	-6.98249	-6.98249	-2.85791	5.68433	12.0274	16.554	16.554
59	2.1152	2.1549	-2.40062	6.41339	7	BP::0050930::induction of positive chemotaxis	2.1152	2.1549	2.57859	2.30103	-8.8069	-8.8069	-8.52735	-5.03457	4.50396	6.26209	6.26209
60	2.21866	2.04576	5.43207	6.86913	44	BP::0019882::antigen processing and presentation	2.21866	2.04576	6.97552	3.30103	-11.2509	-6.35928	0.800777	4.35492	6.64453	21.8906	24.9282
61	2.21498	2.04576	0.187491	5.34134	95	BP::0002684::positive regulation of immune system process	2.21498	2.04576	4.32038	3.30103	-28.5028	-10.5556	-3.51231	0.239401	4.16067	15.2107	20.6762
62	2.20495	2.04576	-0.210691	5.50279	96	BP::0042110::T cell activation	2.20495	2.04576	4.35852	3.30103	-31.6632	-10.9619	-3.4179	0.581938	4.24277	9.65534	24.9282
63	2.19623	2.04576	-0.771277	3.60943	38	BP::0006766::vitamin metabolic process	2.19623	2.04576	3.15545	3.30103	-10.5607	-7.43217	-3.55842	-1.76469	2.29341	6.21486	14.0549
64	2.01472	2.22185	-4.8964	7.34415	7	BP::0050848::regulation of calcium-mediated signaling	2.01472	2.22185	2.82797	3	-18.8634	-18.8634	-7.74712	-5.91575	-0.804872	8.56713	8.56713
65	2.06543	2.1549	4.38349	6.54605	15	CC::0005770::late endosome	2.06543	2.1549	3.72364	3.30103	-4.10578	-4.10285	-2.68128	1.33807	6.32209	23.023	24.9282
66	2.08449	2.09691	7.23688	7.23688	4	BP::0006110::regulation of glycolysis	2.08449	2.09691	2.28645	2.22185	4.60276	4.60276	4.73029	6.27239	9.74346	11.8	11.8
67	2.07782	2.09691	2.53792	5.64949	24	BP::0050864::regulation of B cell activation	2.14451	2.1549	2.07782	2.09691	-7.17823	-7.04121	-3.34962	2.27598	5.5563	17.0532	18.2181
68	2.1647	1.95861	0.417915	5.69388	73	BP::0050865::regulation of cell activation	2.1647	1.95861	3.99235	3	-28.5028	-9.93132	-3.55469	0.239401	4.79705	16.1804	24.9282
69	2.1647	1.95861	0.417915	5.69388	73	BP::0002694::regulation of leukocyte activation	2.1647	1.95861	3.99235	3	-28.5028	-9.93132	-3.55469	0.239401	4.79705	16.1804	24.9282
70	2.15653	1.95861	5.36731	5.36731	10	BP::0032615::interleukin-12 production	2.15653	1.95861	3.86426	3.30103	0.127874	0.127874	4.60622	5.062	6.02456	12.2276	12.2276
71	2.06012	2.04576	0.665881	5.31203	68	BP::0050776::regulation of immune response	2.06012	2.04576	3.90364	3.30103	-24.5903	-9.22684	-3.21369	0.197387	4.81991	15.6893	20.6762
72	2.04526	2.04576	1.8795	5.37516	17	MF::0005097::Rab GTPase activator activity	2.04526	2.04576	2.18357	2.09691	-9.92719	-8.9648	-2.64988	1.68777	8.51269	10.4313	11.178
73	2.08927	2	0.387958	5.34445	121	BP::0002682::regulation of immune system process	2.08927	2	4.35643	3.30103	-28.5028	-9.57114	-3.49036	0.239401	4.4861	14.7518	24.9282
74	2.03249	1.95861	-2.67596	6.18713	8	BP::0050927::positive regulation of positive chemotaxis	2.03249	1.95861	2.84622	2.52288	-8.8069	-8.8069	-8.50379	-4.81895	3.89131	6.26209	6.26209
75	2.03249	1.95861	-2.67596	6.18713	8	BP::0050926::regulation of positive chemotaxis	2.03249	1.95861	2.84622	2.52288	-8.8069	-8.8069	-8.50379	-4.81895	3.89131	6.26209	6.26209
76	2.03144	1.95861	0.698644	5.04822	120	BP::0051240::positive regulation of multicellular organismal process	2.03144	1.95861	4.34004	3.30103	-28.5028	-8.46783	-3.05686	0.676792	4.74417	13.6187	20.6762
77	2.01623	1.95861	1.70444	4.42529	80	BP::0002449::lymphocyte mediated immunity	2.01623	1.95861	2.04295	2.09691	-11.1164	-7.08036	-2.31596	0.895047	4.875	13.4398	24.9282
78	2.01352	1.95861	2.5149	4.28524	142	CC::0005773::vacuole	2.01352	1.95861	6.67449	3.30103	-10.8156	-3.93804	-0.830642	2.13221	5.61826	10.2491	24.9282
79	1.95608	2	4.68822	6.06251	6	BP::0048340::paraxial mesoderm morphogenesis	1.95608	2	2.11167	2.04576	-4.12286	-4.12286	1.36275	6.37172	6.78038	11.3656	11.3656
80	1.95608	2	4.68822	6.06251	6	BP::0048339::paraxial mesoderm development	1.95608	2	2.11167	2.04576	-4.12286	-4.12286	1.36275	6.37172	6.78038	11.3656	11.3656
81	1.95082	2	5.86722	5.98024	7	CC::0009434::microtubule-based flagellum	1.95082	2	2.55692	2.30103	-0.395584	-0.395584	4.61454	6.79994	8.15427	8.88703	8.88703
82	2.06221	1.85387	-1.0638	4.2294	63	BP::0016125::sterol metabolic process	2.06221	1.85387	4.10162	3	-15.7799	-12.1303	-4.03697	-0.325243	2.51479	6.70277	9.21046
83	1.90595	2	-4.57376	7.48986	4	MF::0042805::actinin binding	1.90595	2	2.45965	2.30103	-9.86075	-9.86075	-9.27853	-7.13324	0.13102	5.83221	5.83221
84	1.94126	1.95861	1.62449	4.48955	83	BP::0002443::leukocyte mediated immunity	1.94126	1.95861	2.12662	2.39794	-11.1164	-7.35065	-2.3652	0.923038	4.76837	13.2527	24.9282
85	2.0087	1.88606	1.9825	4.15982	256	BP::0007264::small GTPase mediated signal transduction	2.0087	1.88606	4.35643	3.30103	-24.5903	-6.39479	-0.682083	2.25054	5.01282	8.89043	29.4376
86	2.00543	1.88606	8.01993	8.01993	3	MF::0046582::Rap GTPase activator activity	2.00543	1.88606	2.09826	2.09691	5.5741	5.5741	5.97234	7.16708	10.2807	11.3186	11.3186
87	1.99398	1.88606	0.685182	5.78092	69	BP::0051249::regulation of lymphocyte activation	1.99398	1.88606	3.4674	3.30103	-28.5028	-10.1165	-3.39621	0.807896	4.92893	16.5917	24.9282
88	1.86356	2	0.618718	8.08781	15	BP::0050851::antigen receptor-mediated signaling pathway	1.86356	2	2.57866	3	-24.5903	-23.1586	-2.32335	2.47778	5.93957	19.4054	20.6762
89	1.89628	1.95861	1.113	5.50985	148	BP::0046649::lymphocyte activation	1.89628	1.95861	3.84648	3.30103	-31.6632	-10.49	-2.62284	2.03139	4.99202	12.4112	24.9282
90	1.86962	1.95861	0.015293	8.2941	6	BP::0045060::negative thymic T cell selection	1.86962	2.04576	1.95908	1.95861	-7.23216	-7.23216	-6.98249	-5.05776	-0.506232	24.9282	24.9282
91	1.86962	1.95861	0.015293	8.2941	6	BP::0043383::negative T cell selection	1.86962	2.04576	1.95908	1.95861	-7.23216	-7.23216	-6.98249	-5.05776	-0.506232	24.9282	24.9282
92	1.98648	1.82391	6.70959	7.78603	5	BP::0007044::cell-substrate junction assembly	1.98648	1.82391	2.50617	2.69897	-2.69111	-2.69111	3.87507	8.12971	10.2023	12.6636	12.6636
93	1.92915	1.85387	5.24301	5.24301	6	BP::0045084::positive regulation of interleukin-12 biosynthetic process	1.92915	1.85387	2.9083	3.30103	3.66983	3.66983	4.67133	5.27747	6.02456	6.53737	6.53737
94	1.85267	1.92082	-6.75779	6.75779	5	BP::0042384::cilium biogenesis	1.85267	2.04576	2.12669	1.92082	-17.4502	-17.4502	-9.82128	-4.13153	-3.11234	-1.16873	-1.16873
95	1.89997	1.85387	0.212322	3.84747	170	BP::0008610::lipid biosynthetic process	1.89997	1.85387	3.28871	3.30103	-15.7799	-9.24411	-2.49143	0.675937	3.34388	7.58889	16.1797
96	1.86332	1.88606	-1.99504	5.88327	9	BP::0050918::positive chemotaxis	1.86332	1.88606	2.43909	2.52288	-8.8069	-8.8069	-8.48023	-4.60334	3.8684	6.26209	6.26209
97	1.86049	1.88606	6.50794	6.50794	3	BP::0048341::paraxial mesoderm formation	1.86049	1.88606	2.52874	2.52288	6.17822	6.17822	6.27497	6.56523	6.72659	6.78038	6.78038
98	1.8684	1.85387	-2.05318	5.82513	9	BP::0048520::positive regulation of behavior	1.8684	1.85387	2.43909	2.52288	-8.8069	-8.8069	-8.48023	-4.60334	3.47597	6.26209	6.26209
99	1.8684	1.85387	-2.05318	5.82513	9	BP::0050921::positive regulation of chemotaxis	1.8684	1.85387	2.43909	2.52288	-8.8069	-8.8069	-8.48023	-4.60334	3.47597	6.26209	6.26209
100	1.86831	1.85387	5.03223	5.38828	4	MF::0004563::beta-N-acetylhexosaminidase activity	1.90389	1.95861	1.86831	1.85387	-0.712094	-0.712094	2.85202	6.78682	7.21244	7.2674	7.2674
