# Supplementary material for: Robust extraction of functional signals from gene set analysis using a generalized threshold free scoring function
Source: BMC Bioinformatics. 2009 Sep 23;10:307. doi: 10.1186/1471-2105-10-307 (PMC2761411; doi:10.1186/1471-2105-10-307)
Supplement: Additional file 9 — Supplementary table S3: GO classes showing largest pair-wise differences from ALL dataset. This table presents 50 GO classes with the strongest combined log(p-value) differences in favour, as well as against the GSZ-score, in a pair-wise comparison with other scoring functions. Each comparison with each competing scoring function is on a separate sheet. Columns in the tables are identical with columns in tables supplementary table S1 and S2 [see additional files 7 and 8]. [file 1471-2105-10-307-S9.XLS]

## Sheet: GSZ-TTest_ALL
Comparison of GSZ and t-test with ALL dataset
							GSZ log(p-values)				t-test log(p-values)
Classes where GSZ outperformed t-test							col randomization		row randomization		col randomization		row randomization		seven expression data percentiles
Original Position	score	re-sorted position	mean expr	mean of abs(expr)	Class size	Class name	pooled data	class data	pooled data	class data	pooled data	class data	pooled data	class data	0	5	25	50	75	95	100
1	3.39267	7	-4.13122	10.5612	20	CC::0001772::immunological synapse	5.8294	3.30103	6.97552	3.30103	1.15126	1.19382	2.46498	2.39794	-31.6632	-30.083	-12.3046	-1.10967	4.12468	18.1347	20.6762
2	3.14886	16	-1.12648	15.2739	6	BP::0045059::positive thymic T cell selection	5.13043	3.30103	3.42652	3.30103	0.218076	0.220404	0.216574	0.213249	-31.6632	-31.6632	-11.0685	-3.13144	17.3076	24.9282	24.9282
3	3.14886	15	-1.12648	15.2739	6	BP::0043368::positive T cell selection	5.13043	3.30103	3.42652	3.30103	0.218076	0.220404	0.216574	0.213249	-31.6632	-31.6632	-11.0685	-3.13144	17.3076	24.9282	24.9282
4	3.09609	12	1.113	5.50985	148	BP::0046649::lymphocyte activation	3.03173	3.30103	3.49956	3.30103	0.072544	0.068034	0.097004	0.104025	-31.6632	-10.49	-2.62284	2.03139	4.99202	12.4112	24.9282
5	2.97693	4	0.552202	7.61017	16	BP::0002429::immune response-activating cell surface receptor signaling pathway	3.24104	3	3.10372	3.30103	0.077232	0.07263	0.112339	0.110138	-24.5903	-22.8722	-1.7263	1.35859	5.666	19.1513	20.6762
6	2.97693	5	0.552202	7.61017	16	BP::0002768::immune response-regulating cell surface receptor signaling pathway	3.24104	3	3.10372	3.30103	0.077232	0.07263	0.112339	0.110138	-24.5903	-22.8722	-1.7263	1.35859	5.666	19.1513	20.6762
7	2.96205	13	0.958605	5.40949	165	BP::0045321::leukocyte activation	2.97466	3	3.42652	3.30103	0.02964	0.020907	0.035243	0.036212	-31.6632	-10.1666	-2.89198	1.85538	4.89777	11.5811	24.9282
8	2.90761	18	-2.51258	11.0011	10	BP::0045061::thymic T cell selection	4.55064	3.30103	3.69677	3.30103	0.589112	0.59346	0.747564	0.747147	-31.6632	-31.6632	-7.23216	-5.05776	0.20664	24.9282	24.9282
9	2.87925	3	0.618718	8.08781	15	BP::0050851::antigen receptor-mediated signaling pathway	3.4536	3	2.87938	3	0.0569	0.063989	0.073995	0.08197	-24.5903	-23.1586	-2.32335	2.47778	5.93957	19.4054	20.6762
10	2.84837	8	0.868795	5.89428	47	MF::0060090::molecular adaptor activity	2.74574	3.30103	2.49817	3.30103	0.055258	0.047208	0.06216	0.066007	-29.7998	-11.3859	-1.91682	2.25585	4.50515	12.9065	22.1926
11	2.7618	10	0.603791	5.89939	51	BP::0050867::positive regulation of cell activation	3.08488	3	2.85383	3.30103	0.164015	0.166216	0.216146	0.199283	-28.5028	-10.911	-3.34771	1.04459	5.05554	16.4295	18.2181
12	2.7618	9	0.603791	5.89939	51	BP::0002696::positive regulation of leukocyte activation	3.08488	3	2.85383	3.30103	0.164015	0.166216	0.216146	0.199283	-28.5028	-10.911	-3.34771	1.04459	5.05554	16.4295	18.2181
13	2.72852	6	-0.215082	5.1992	70	CC::0043235::receptor complex	3.32814	3.30103	3.69677	3.30103	0.590427	0.581699	1.21018	1.18709	-31.6632	-13.5406	-2.59355	0.589685	3.79298	9.3819	20.6762
14	2.68058	14	0.995112	5.32511	183	BP::0001775::cell activation	2.66564	2.69897	3.32	3.30103	0.016856	0.002614	0.002144	0.001305	-31.6632	-9.4811	-2.84598	1.8052	4.89357	11.6673	24.9282
15	2.67895	20	2.44017	5.6159	62	CC::0009897::external side of plasma membrane	3.40826	3.30103	3.77632	3.30103	0.693823	0.657577	1.51803	1.5376	-14.8707	-7.50681	-2.49252	1.49432	5.14691	19.3532	24.9282
16	2.65385	2	0.800554	7.44334	17	BP::0002757::immune response-activating signal transduction	3.0498	3	2.84842	2.52288	0.032078	0.031517	0.05246	0.048662	-24.5903	-22.5859	-1.08592	2.47778	5.39242	18.8971	20.6762
17	2.65385	1	0.800554	7.44334	17	BP::0002764::immune response-regulating signal transduction	3.0498	3	2.84842	2.52288	0.032078	0.031517	0.05246	0.048662	-24.5903	-22.5859	-1.08592	2.47778	5.39242	18.8971	20.6762
18	2.62227	17	-0.810291	9.44643	14	BP::0033077::T cell differentiation in the thymus	4.08232	3.30103	3.06704	3	0.40909	0.413413	0.426476	0.428291	-31.6632	-27.5443	-6.98249	-2.07612	5.30676	23.4041	24.9282
19	2.61805	19	-2.5416	9.64873	12	BP::0045058::T cell selection	3.83002	3	3.49265	3.30103	0.631299	0.625252	0.963874	0.954677	-31.6632	-29.6038	-7.10733	-4.60992	0.203532	24.1661	24.9282
20	2.53399	11	0.685182	5.78092	69	BP::0051249::regulation of lymphocyte activation	2.83064	2.52288	2.91642	3.30103	0.145869	0.139662	0.205246	0.204815	-28.5028	-10.1165	-3.39621	0.807896	4.92893	16.5917	24.9282
							GSZ log(p-values)				t-test log(p-values)
Classes where t-test outperformed GSZ							col randomization		row randomization		col randomization		row randomization		seven expression data percentiles
Original Position	score	re-sorted position	mean expr	mean of abs(expr)	Class size	Class name	pooled data	class data	pooled data	class data	pooled data	class data	pooled data	class data	0	5	25	50	75	95	100
1	0.646435	20	-6.75779	6.75779	5	BP::0042384::cilium biogenesis	2.59506	2.69897	2.17121	1.95861	2.42268	3	3.62566	3	-17.4502	-17.4502	-9.82128	-4.13153	-3.11234	-1.16873	-1.16873
2	0.642813	11	3.43039	4.03051	16	CC::0030119::AP-type membrane coat adaptor complex	0.850978	0.860121	0.943404	0.886057	1.50188	1.49485	1.51671	1.50864	-2.58826	-2.4756	0.824532	2.45877	4.18465	16.4361	19.3645
3	0.607811	15	-2.96773	2.96773	9	BP::0021537::telencephalon development	1.46952	1.46852	1.40408	1.52288	1.93332	2.1549	2.55726	2.52288	-7.17419	-7.17419	-4.49347	-2.8867	-0.513832	-0.128493	-0.128493
4	0.590847	19	-1.493	3.55779	25	BP::0016358::dendrite development	1.20849	1.21467	1.32207	1.34679	1.78094	1.82391	2.27089	2.69897	-17.4502	-11.2503	-3.31013	-1.72508	2.77521	4.74763	4.86162
5	0.548121	8	8.01993	8.01993	3	MF::0046582::Rap GTPase activator activity	1.94421	1.85387	1.63453	1.60206	2.23592	2.09691	2.62804	2.39794	5.5741	5.5741	5.97234	7.16708	10.2807	11.3186	11.3186
6	0.536596	3	7.02372	7.02372	4	BP::0030147::natriuresis	1.50235	1.5376	1.36974	1.34679	1.8689	1.92082	2.31854	2.1549	3.69784	3.69784	3.93811	5.97152	10.1093	12.454	12.454
7	0.534193	6	6.29577	6.29577	5	BP::0043471::regulation of cellular carbohydrate catabolic process	1.46729	1.4437	1.3158	1.35655	1.81992	1.92082	2.31124	2.30103	2.53135	2.53135	4.08491	4.85783	8.7152	11.8	11.8
8	0.534193	5	6.29577	6.29577	5	BP::0043470::regulation of carbohydrate catabolic process	1.46729	1.4437	1.3158	1.35655	1.81992	1.92082	2.31124	2.30103	2.53135	2.53135	4.08491	4.85783	8.7152	11.8	11.8
9	0.53395	1	3.02759	3.90356	31	MF::0035091::phosphoinositide binding	1.05544	1.03152	1.06454	1.03152	1.58623	1.56864	1.74999	1.82391	-5.83289	-1.56878	-0.66297	2.31283	4.82753	9.31254	24.9155
10	0.529001	2	5.77054	5.77054	5	MF::0004115::3'\,5'-cyclic-AMP phosphodiesterase activity	1.21641	1.20066	1.08641	1.19382	1.68065	1.65758	1.84557	1.79588	1.73472	1.73472	2.86885	5.18973	7.27068	13.4807	13.4807
11	0.528698	13	-2.69833	3.30596	4	MF::0003847::1-alkyl-2-acetylglycerophosphocholine esterase activity	0.612091	0.617983	0.661671	0.732828	1.16411	1.18709	1.10701	1.18046	-7.17209	-7.17209	-5.74539	-2.41825	0.348728	1.21527	1.21527
12	0.513259	14	-2.68252	2.9093	7	CC::0005811::lipid particle	0.750598	0.777284	0.954347	0.978811	1.2704	1.284	1.70332	1.69897	-11.1623	-11.1623	-2.20175	-1.59013	-1.13079	0.793725	0.793725
13	0.505414	16	-3.38079	4.28166	9	BP::0033554::cellular response to stress	1.32021	1.33724	1.44488	1.55284	1.81441	1.85387	2.69732	2.52288	-10.0593	-10.0593	-5.88161	-3.66445	-0.820186	2.83289	2.83289
14	0.500254	4	5.26576	5.90957	6	BP::0007274::neuromuscular synaptic transmission	1.34116	1.35655	1.11907	1.21467	1.67667	1.65758	1.79726	1.85387	-1.93143	-1.93143	3.2847	4.65713	8.68369	12.2434	12.2434
15	0.480231	10	3.58593	4.13115	21	CC::0030665::clathrin coated vesicle membrane	1.17181	1.21467	1.25431	1.20761	1.6823	1.65758	2.06888	2.1549	-2.58826	-2.38172	1.28952	2.63045	5.11548	13.9957	19.3645
16	0.478564	7	7.23688	7.23688	4	BP::0006110::regulation of glycolysis	1.77296	1.65758	1.55458	1.50864	2.09952	1.92082	2.6025	3	4.60276	4.60276	4.73029	6.27239	9.74346	11.8	11.8
17	0.469293	12	3.4574	4.14325	14	CC::0030131::clathrin adaptor complex	0.872343	0.90309	0.88221	0.856985	1.3851	1.38722	1.30138	1.36653	-2.58826	-2.51315	0.633635	2.01398	4.83368	17.4122	19.3645
18	0.464025	18	-1.1041	3.16547	10	BP::0009110::vitamin biosynthetic process	0.458384	0.454693	0.503407	0.508638	0.947982	0.958607	0.931033	0.910095	-8.504	-8.504	-3.55842	-0.72009	1.83776	3.98158	3.98158
19	0.459505	17	-0.831402	3.12181	9	BP::0042364::water-soluble vitamin biosynthetic process	0.279193	0.2652	0.329113	0.341035	0.747732	0.752027	0.713823	0.74958	-8.504	-8.504	-3.47375	0.820704	1.95167	3.98158	3.98158

## Sheet: GSZ-KS_ALL
Comparison of GSZ and KS with ALL dataset
Classes where GSZ outperforms KS							GSZ log(p-values)				KS log(p-values)
							col randomization		row randomization		col randomization		row randomization		seven expression data percentiles
Original Position	score	re-sorted position	mean expr	abs mean expr	Class size	Class name	pooled data	class data	pooled data	class data	pooled data	class data	pooled data	class data	0	5	25	50	75	95	100
1	3.86909	7	-15.4869	15.4869	3	BP::0050857::positive regulation of antigen receptor-mediated signaling pathway	6.67449	3.30103	6.97552	3.30103	1.14584	1.09152	2.12285	2.39794	-24.5903	-24.5903	-23.1586	-18.8634	-6.97116	-3.00707	-3.00707
2	3.5503	2	-4.13122	10.5612	20	CC::0001772::immunological synapse	5.8294	3.30103	6.97552	3.30103	1.00755	1.02228	2.223	2.09691	-31.6632	-30.083	-12.3046	-1.10967	4.12468	18.1347	20.6762
3	3.44792	4	-8.69633	10.6506	11	CC::0042101::T cell receptor complex	5.6331	3.30103	6.97552	3.30103	1.02952	1.00877	2.48861	2.69897	-31.6632	-31.1229	-17.5327	-7.23216	-0.183437	8.24784	8.56713
4	3.38174	8	-4.08547	7.59777	8	BP::0050854::regulation of antigen receptor-mediated signaling pathway	5.4984	3.30103	3.77632	3.30103	0.158341	0.155523	0.213078	0.211125	-24.5903	-24.5903	-10.9353	-0.016395	3.79831	6.21315	6.21315
5	3.29756	9	-4.23953	8.25358	7	BP::0050856::regulation of T cell receptor signaling pathway	6.67449	3.30103	3.77632	3.30103	0.240391	0.241845	0.280186	0.29243	-24.5903	-24.5903	-14.2156	0.239401	4.45858	6.21315	6.21315
6	3.20952	14	14.2834	14.2834	8	MF::0032395::MHC class II receptor activity	5.4984	3.30103	6.97552	3.30103	1.15854	1.22185	4.66589	3.30103	1.84165	1.84165	7.42808	16.7439	20.9206	22.2406	22.2406
7	3.19717	6	-7.57368	10.1564	5	CC::0000242::pericentriolar material	6.37346	3.30103	3.77632	3.30103	0.341018	0.341989	0.492312	0.49485	-24.5903	-24.5903	-19.2352	-2.28464	3.11755	3.45001	3.45001
8	3.03165	1	-0.215082	5.1992	70	CC::0043235::receptor complex	3.32814	3.30103	3.69677	3.30103	0.282715	0.283162	0.545283	0.5867	-31.6632	-13.5406	-2.59355	0.589685	3.79298	9.3819	20.6762
9	2.99915	10	-2.07605	6.54214	13	BP::0050852::T cell receptor signaling pathway	3.44584	3	3.33345	3.30103	0.164454	0.170696	0.269523	0.269218	-24.5903	-23.7313	-4.50952	0.239401	4.92893	6.48874	6.53737
10	2.85118	16	2.44017	5.6159	62	CC::0009897::external side of plasma membrane	3.40826	3.30103	3.77632	3.30103	0.503863	0.50307	1.07027	1.03621	-14.8707	-7.50681	-2.49252	1.49432	5.14691	19.3532	24.9282
11	2.80048	3	-18.323	18.323	4	CC::0042105::alpha-beta T cell receptor complex	5.8294	3.30103	6.97552	3.30103	1.48371	2.04576	4.09016	3.30103	-31.6632	-31.6632	-26.2596	-17.1983	-10.3864	-7.23216	-7.23216
12	2.78486	12	0.552202	7.61017	16	BP::0002429::immune response-activating cell surface receptor signaling pathway	3.24104	3	3.10372	3.30103	0.265577	0.268411	0.41024	0.429457	-24.5903	-22.8722	-1.7263	1.35859	5.666	19.1513	20.6762
13	2.78486	13	0.552202	7.61017	16	BP::0002768::immune response-regulating cell surface receptor signaling pathway	3.24104	3	3.10372	3.30103	0.265577	0.268411	0.41024	0.429457	-24.5903	-22.8722	-1.7263	1.35859	5.666	19.1513	20.6762
14	2.69141	15	10.7681	10.8238	16	BP::0002504::antigen processing and presentation of peptide or polysaccharide antigen via MHC class II	4.91862	3.30103	6.97552	3.30103	1.39313	1.4437	5.8294	3.30103	-0.445538	-0.03672	3.65473	8.06997	18.7041	24.1219	24.9282
15	2.61296	17	4.38349	6.54605	15	CC::0005770::late endosome	3.4327	3	3.04366	3.30103	0.400946	0.416801	0.758631	0.747147	-4.10578	-4.10285	-2.68128	1.33807	6.32209	23.023	24.9282
16	2.59913	11	0.618718	8.08781	15	BP::0050851::antigen receptor-mediated signaling pathway	3.4536	3	2.87938	3	0.337222	0.343902	0.521931	0.510042	-24.5903	-23.1586	-2.32335	2.47778	5.93957	19.4054	20.6762
17	2.50293	18	11.5078	13.1502	5	CC::0005771::multivesicular body	6.97552	3.30103	3.77632	3.30103	1.02087	1.05061	1.47014	1.45593	-4.10578	-4.10578	1.83559	15.5932	19.2127	24.9282	24.9282
18	2.49803	5	-8.30824	8.35826	5	BP::0045665::negative regulation of neuron differentiation	4.41922	3.30103	3.52282	3.30103	0.928158	0.899629	1.48637	1.46852	-19.0473	-19.0473	-17.8574	-2.8867	-1.67239	0.125056	0.125056
19	2.46169	19	-1.12648	15.2739	6	BP::0045059::positive thymic T cell selection	5.13043	3.30103	3.42652	3.30103	0.894083	0.910095	1.02345	0.978811	-31.6632	-31.6632	-11.0685	-3.13144	17.3076	24.9282	24.9282
20	2.46169	20	-1.12648	15.2739	6	BP::0043368::positive T cell selection	5.13043	3.30103	3.42652	3.30103	0.894083	0.910095	1.02345	0.978811	-31.6632	-31.6632	-11.0685	-3.13144	17.3076	24.9282	24.9282
Classes where KS outperforms GSZ							GSZ log(p-values)				KS log(p-values)
							col randomization		row randomization		col randomization		row randomization		seven expression data percentiles
Original Position	score	re-sorted position	mean expr	abs mean expr	Class size	Class name	pooled data	class data	pooled data	class data	pooled data	class data	pooled data	class data	0	5	25	50	75	95	100
1	1.6194	18	5.36731	5.36731	10	BP::0032615::interleukin-12 production	1.23886	1.30103	1.70562	1.76955	2.47765	3.30103	4.51916	3.30103	0.127874	0.127874	4.60622	5.062	6.02456	12.2276	12.2276
2	1.55634	3	-2.96773	2.96773	9	BP::0021537::telencephalon development	1.46952	1.46852	1.40408	1.52288	2.68424	3.30103	3.628	3.30103	-7.17419	-7.17419	-4.49347	-2.8867	-0.513832	-0.128493	-0.128493
3	1.5502	8	-1.493	3.55779	25	BP::0016358::dendrite development	1.20849	1.21467	1.32207	1.34679	2.82458	2.69897	3.18962	2.69897	-17.4502	-11.2503	-3.31013	-1.72508	2.77521	4.74763	4.86162
4	1.32188	10	2.43822	3.94826	12	CC::0032432::actin filament bundle	0.576122	0.5867	0.636314	0.625252	2.11354	1.85387	1.95272	1.92082	-7.17419	-6.64538	2.37229	3.20161	4.07108	7.35383	7.62254
5	1.32188	11	2.43822	3.94826	12	CC::0001725::stress fiber	0.576122	0.5867	0.636314	0.625252	2.11354	1.85387	1.95272	1.92082	-7.17419	-6.64538	2.37229	3.20161	4.07108	7.35383	7.62254
6	1.32057	9	1.32823	4.51737	12	MF::0015175::neutral amino acid transmembrane transporter activity	0.359203	0.359519	0.416364	0.428291	1.6609	1.69897	1.71096	1.69897	-12.0828	-11.5798	1.80367	3.15418	4.27729	4.9099	4.92076
7	1.31485	7	-0.771277	3.60943	38	BP::0006766::vitamin metabolic process	1.16356	1.16115	1.50379	1.56864	2.55646	2.39794	3.78129	3.30103	-10.5607	-7.43217	-3.55842	-1.76469	2.29341	6.21486	14.0549
8	1.2505	2	-0.070824	2.16717	18	MF::0008483::transaminase activity	0.392956	0.394695	0.408577	0.388277	1.7657	1.65758	1.68017	1.60206	-8.11468	-6.30456	-1.47823	0.287133	0.949621	5.5848	6.66078
9	1.19779	17	5.24301	5.24301	6	BP::0045084::positive regulation of interleukin-12 biosynthetic process	1.27174	1.36653	1.48776	1.40894	2.33488	2.69897	3.73001	3.30103	3.66983	3.66983	4.67133	5.27747	6.02456	6.53737	6.53737
10	1.08086	12	1.35139	3.84687	160	BP::0012502::induction of programmed cell death	0.373571	0.356547	0.542085	0.484126	1.43591	1.45593	1.8667	1.85387	-24.5903	-6.60116	-0.842579	2.1611	3.97898	7.56859	18.2181
11	1.02062	14	2.99502	4.97798	13	BP::0043507::positive regulation of JNK activity	0.847998	0.844664	0.869218	0.856985	1.91	1.82391	1.96505	1.85387	-7.91878	-7.47653	2.44746	3.16015	6.31771	9.06151	9.31998
12	0.991784	1	0.189457	2.37592	22	MF::0016769::transferase activity\, transferring nitrogenous groups	0.35561	0.359519	0.324525	0.309804	1.49044	1.50864	1.28066	1.33724	-8.11468	-5.3995	-1.47823	0.287133	1.10267	6.72734	6.82719
13	0.989265	5	-2.38849	2.97051	8	CC::0000795::synaptonemal complex	0.98467	0.978811	1.26548	1.25964	1.9834	1.95861	3.04376	2.52288	-5.51753	-5.51753	-3.72018	-2.48711	-1.75195	2.32807	2.32807
14	0.98263	13	1.34661	3.85778	159	BP::0006917::induction of apoptosis	0.366736	0.352617	0.549947	0.510042	1.33783	1.34679	1.90472	1.85387	-24.5903	-6.61903	-0.850948	2.19239	3.98305	7.57296	18.2181
15	0.982188	6	-3.46022	3.46022	5	MF::0004274::dipeptidyl-peptidase IV activity	0.924051	0.946922	1.1452	1.24412	1.87674	1.95861	2.55501	2.52288	-6.17274	-6.17274	-4.38246	-3.17614	-2.33703	-1.57572	-1.57572
16	0.978669	16	1.79981	4.0825	127	BP::0007265::Ras protein signal transduction	0.883429	0.896196	1.5378	1.60206	1.88309	1.85387	3.74355	3	-24.5903	-5.49115	-0.847509	2.59524	4.97918	8.18901	14.8808
17	0.968853	15	2.83791	5.04222	15	BP::0043506::regulation of JNK activity	0.861154	0.850781	0.813346	0.787812	1.8399	1.69897	1.88909	2.04576	-7.91878	-7.18169	1.98708	3.16015	6.93621	8.88919	9.31998
18	0.941062	20	3.08414	5.67175	6	BP::0043113::receptor clustering	0.556469	0.562249	0.551141	0.5867	1.55182	1.4437	1.5999	1.61979	-7.76282	-7.76282	3.19441	4.21835	6.14509	8.49147	8.49147
19	0.916444	4	-0.458088	3.24244	9	BP::0009225::nucleotide-sugar metabolic process	0.354706	0.354578	0.453324	0.489455	1.29805	1.24412	1.53367	1.52288	-5.32244	-5.32244	-2.8008	-1.84934	0.136565	9.98872	9.98872

## Sheet: GSZ-modKS_ALL
Comparison of GSZ and modKS with ALL dataset
							GSZ log(p-values)				modKS log(p-values)
Classes where GSZ outperforms modKS							col randomization		row randomization		col randomization		row randomization		seven expression data percentiles
Original Position	score	re-sorted position	mean expr	mean of abs(expr)	Class size	Class name	pooled data	class data	pooled data	class data	pooled data	class data	pooled data	class data	0	5	25	50	75	95	100
1	3.51171	8	-15.4869	15.4869	3	BP::0050857::positive regulation of antigen receptor-mediated signaling pathway	6.67449	3.30103	6.97552	3.30103	1.27433	1.67778	1.87834	2.52288	-24.5903	-24.5903	-23.1586	-18.8634	-6.97116	-3.00707	-3.00707
2	2.97803	19	-1.12648	15.2739	6	BP::0045059::positive thymic T cell selection	5.13043	3.30103	3.42652	3.30103	0.470819	0.490797	0.391624	0.379864	-31.6632	-31.6632	-11.0685	-3.13144	17.3076	24.9282	24.9282
3	2.97803	20	-1.12648	15.2739	6	BP::0043368::positive T cell selection	5.13043	3.30103	3.42652	3.30103	0.470819	0.490797	0.391624	0.379864	-31.6632	-31.6632	-11.0685	-3.13144	17.3076	24.9282	24.9282
4	2.81893	9	-18.323	18.323	4	CC::0042105::alpha-beta T cell receptor complex	5.8294	3.30103	6.97552	3.30103	1.44681	2.04576	2.68389	3	-31.6632	-31.6632	-26.2596	-17.1983	-10.3864	-7.23216	-7.23216
5	2.80282	10	-4.13122	10.5612	20	CC::0001772::immunological synapse	5.8294	3.30103	6.97552	3.30103	1.82582	1.69897	3.25785	3	-31.6632	-30.083	-12.3046	-1.10967	4.12468	18.1347	20.6762
6	2.6417	17	-2.51258	11.0011	10	BP::0045061::thymic T cell selection	4.55064	3.30103	3.69677	3.30103	0.89845	0.88941	0.841507	0.872895	-31.6632	-31.6632	-7.23216	-5.05776	0.20664	24.9282	24.9282
7	2.54	6	0.552202	7.61017	16	BP::0002429::immune response-activating cell surface receptor signaling pathway	3.24104	3	3.10372	3.30103	0.505159	0.518557	0.588681	0.607303	-24.5903	-22.8722	-1.7263	1.35859	5.666	19.1513	20.6762
8	2.54	7	0.552202	7.61017	16	BP::0002768::immune response-regulating cell surface receptor signaling pathway	3.24104	3	3.10372	3.30103	0.505159	0.518557	0.588681	0.607303	-24.5903	-22.8722	-1.7263	1.35859	5.666	19.1513	20.6762
9	2.4628	5	0.618718	8.08781	15	BP::0050851::antigen receptor-mediated signaling pathway	3.4536	3	2.87938	3	0.473602	0.480172	0.534217	0.554396	-24.5903	-23.1586	-2.32335	2.47778	5.93957	19.4054	20.6762
10	2.44954	12	0.868795	5.89428	47	MF::0060090::molecular adaptor activity	2.74574	3.30103	2.49817	3.30103	0.601768	0.659556	0.445421	0.454693	-29.7998	-11.3859	-1.91682	2.25585	4.50515	12.9065	22.1926
11	2.44674	18	-0.810291	9.44643	14	BP::0033077::T cell differentiation in the thymus	4.08232	3.30103	3.06704	3	0.764785	0.744727	0.58009	0.59346	-31.6632	-27.5443	-6.98249	-2.07612	5.30676	23.4041	24.9282
12	2.41475	1	14.2834	14.2834	8	MF::0032395::MHC class II receptor activity	5.4984	3.30103	6.97552	3.30103	1.57199	2.39794	4.5222	3.30103	1.84165	1.84165	7.42808	16.7439	20.9206	22.2406	22.2406
13	2.36074	11	-0.215082	5.1992	70	CC::0043235::receptor complex	3.32814	3.30103	3.69677	3.30103	0.975868	0.931814	1.49014	1.45593	-31.6632	-13.5406	-2.59355	0.589685	3.79298	9.3819	20.6762
14	2.28389	16	-2.5416	9.64873	12	BP::0045058::T cell selection	3.83002	3	3.49265	3.30103	0.962295	0.962574	1.01653	1.03152	-31.6632	-29.6038	-7.10733	-4.60992	0.203532	24.1661	24.9282
15	2.22694	4	0.800554	7.44334	17	BP::0002757::immune response-activating signal transduction	3.0498	3	2.84842	2.52288	0.450175	0.467246	0.51391	0.530178	-24.5903	-22.5859	-1.08592	2.47778	5.39242	18.8971	20.6762
16	2.22694	3	0.800554	7.44334	17	BP::0002764::immune response-regulating signal transduction	3.0498	3	2.84842	2.52288	0.450175	0.467246	0.51391	0.530178	-24.5903	-22.5859	-1.08592	2.47778	5.39242	18.8971	20.6762
17	2.18435	2	11.6537	11.6537	12	CC::0042613::MHC class II protein complex	4.63707	3.30103	6.97552	3.30103	1.52364	2.04576	4.68772	3.30103	0.91719	1.00964	5.17819	11.2039	18.7041	22.1906	22.2406
18	2.14943	14	0.603791	5.89939	51	BP::0050867::positive regulation of cell activation	3.08488	3	2.85383	3.30103	0.785084	0.835647	0.759095	0.79588	-28.5028	-10.911	-3.34771	1.04459	5.05554	16.4295	18.2181
19	2.14943	13	0.603791	5.89939	51	BP::0002696::positive regulation of leukocyte activation	3.08488	3	2.85383	3.30103	0.785084	0.835647	0.759095	0.79588	-28.5028	-10.911	-3.34771	1.04459	5.05554	16.4295	18.2181
20	2.09514	15	0.722202	5.66456	77	BP::0030098::lymphocyte differentiation	3.09323	2.52288	2.79978	3.30103	0.871173	0.882729	0.545678	0.5867	-31.6632	-10.6152	-3.35884	1.04459	4.89777	13.7812	24.9282
							GSZ log(p-values)				modKS log(p-values)
Classes where modKS outperforms GSZ							col randomization		row randomization		col randomization		row randomization		seven expression data percentiles
Original Position	score	re-sorted position	mean expr	mean of abs(expr)	Class size	Class name	pooled data	class data	pooled data	class data	pooled data	class data	pooled data	class data	0	5	25	50	75	95	100
1	1.88329	1	2.73454	3.81047	22	BP::0006664::glycolipid metabolic process	0.873617	0.856985	0.998747	0.954677	2.98857	2.52288	2.97431	2.69897	-3.75228	-3.5231	-0.636364	1.56326	6.41614	10.8991	16.1797
2	1.83888	3	3.71891	3.82395	10	BP::0031960::response to corticosteroid stimulus	1.10173	1.07058	1.19038	1.11351	2.54905	3.30103	3.0278	3.30103	-0.525192	-0.525192	0.399233	4.46594	5.37882	7.49253	7.49253
3	1.713	2	2.67087	2.74903	6	BP::0040015::negative regulation of multicellular organism growth	0.516319	0.501689	0.458487	0.489455	2.82446	2.69897	1.97601	2.39794	-0.23448	-0.23448	0.074497	2.45831	5.20979	6.05882	6.05882
4	1.58926	6	1.45248	3.48909	328	BP::0031325::positive regulation of cellular metabolic process	0.40139	0.391474	0.926866	0.838632	2.08534	1.88606	2.43919	2.52288	-28.5028	-5.24998	-1.15616	1.37621	4.43132	8.27311	16.554
5	1.5698	7	1.42107	3.47972	334	BP::0009893::positive regulation of metabolic process	0.374027	0.369572	0.831938	0.777284	2.02934	1.85387	2.20457	2.04576	-28.5028	-5.20328	-1.15779	1.33559	4.29507	8.24778	16.554
6	1.56859	12	1.41843	3.54471	511	BP::0006366::transcription from RNA polymerase II promoter	0.396396	0.412289	1.16233	1.16115	2.15511	1.88606	2.05982	2.22185	-17.4608	-5.64401	-1.18369	1.36275	4.1372	8.58685	19.607
7	1.56468	11	1.179	3.58662	2421	BP::0050794::regulation of cellular process	0.420461	0.441291	1.85076	2.22185	2.16721	1.82391	2.56018	3	-28.5028	-6.03048	-1.50854	1.26041	3.89067	8.26947	29.4376
8	1.53446	14	2.50346	3.42491	15	CC::0030286::dynein complex	0.828269	0.823909	0.808398	0.779892	2.62095	3	2.5023	2.1549	-5.12943	-4.03404	-0.363719	1.06204	6.19122	10.3543	10.639
9	1.47608	10	1.16062	3.60859	2565	BP::0050789::regulation of biological process	0.521288	0.531653	2.07137	2.69897	2.15123	1.85387	2.53904	2.52288	-28.5028	-6.10172	-1.56135	1.24068	3.89067	8.23514	29.4376
10	1.46692	16	2.31288	2.40643	4	MF::0015368::calcium\:cation antiporter activity	0.074586	0.078834	0.118203	0.108463	1.78302	1.95861	1.48521	1.60206	-0.187094	-0.187094	0.122919	0.584292	4.50284	8.27003	8.27003
11	1.41301	19	1.59512	3.37455	307	MF::0008134::transcription factor binding	0.312472	0.328827	1.01673	0.946922	1.82906	1.63827	1.94517	1.85387	-14.5247	-4.53721	-1.02339	1.16935	3.92157	8.71805	29.4376
12	1.38793	18	2.20991	2.63882	9	MF::0015491::cation\:cation antiporter activity	0.17574	0.183759	0.213816	0.200659	2.14282	2	1.58252	1.55284	-1.64869	-1.64869	-0.117501	0.735652	5.21317	8.27003	8.27003
13	1.38186	13	3.04014	3.45314	5	BP::0045806::negative regulation of endocytosis	0.279176	0.289037	0.319414	0.331614	1.9506	1.85387	1.61069	1.72125	-0.688079	-0.688079	-0.430341	0.92262	6.78732	9.39125	9.39125
14	1.36131	20	2.53266	3.57798	75	MF::0008565::protein transporter activity	0.870064	0.8041	1.56431	1.76955	2.35103	2.04576	3.0278	2.69897	-6.20535	-3.11552	-0.019803	1.82739	4.40529	10.0045	24.9155
15	1.35616	4	1.49506	3.45443	200	BP::0045893::positive regulation of transcription\, DNA-dependent	0.426816	0.416801	0.795323	0.712198	1.85696	1.69897	1.96707	1.85387	-9.85121	-5.09704	-1.31199	1.37621	4.43132	8.21595	14.0986
16	1.34367	15	2.2827	2.67171	14	MF::0005247::voltage-gated chloride channel activity	0.354039	0.356547	0.442686	0.442493	1.78677	1.65758	1.74036	1.65758	-2.19089	-1.85858	0.152762	1.04937	2.70463	9.09453	9.31705
17	1.3326	9	1.56076	3.71817	324	BP::0016192::vesicle-mediated transport	0.68033	0.649752	1.34035	1.3279	2.45425	1.92082	2.07446	1.92082	-13.3823	-5.60054	-1.21906	1.75024	4.35564	7.73757	29.4376
18	1.32309	5	1.0708	3.4821	4075	MF::0005515::protein binding	0.161082	0.174574	0.795466	0.712198	2.27449	1.88606	1.44423	1.5376	-31.6632	-5.82674	-1.54129	1.15616	3.71758	7.68979	29.4376
19	1.3162	17	2.93953	3.06426	3	MF::0005432::calcium\:sodium antiporter activity	0.16114	0.156767	0.242662	0.250264	1.36528	1.58503	1.36743	1.58503	-0.187094	-0.187094	0.043592	0.735652	6.38644	8.27003	8.27003

## Sheet: GSZ-iGA_ALL
Comparison of GSZ and iGA with ALL dataset
							GSZ log(p-values)				iGA log(p-values)
Classes, where GSZ outperforms iGA							col randomization		row randomization		col randomization		row randomization		seven expression data percentiles
Original Position	score	re-sorted position	mean expr	mean of abs(expr)	Class size	Class name	pooled data	class data	pooled data	class data	pooled data	class data	pooled data	class data	0	5	25	50	75	95	100
1	2.2879	13	-18.323	18.323	4	CC::0042105::alpha-beta T cell receptor complex	5.8294	3.30103	6.97552	3.30103	2.33278	2.22185	6.97552	3.30103	-31.6632	-31.6632	-26.2596	-17.1983	-10.3864	-7.23216	-7.23216
2	1.90686	12	-8.69633	10.6506	11	CC::0042101::T cell receptor complex	5.6331	3.30103	6.97552	3.30103	2.72248	2.39794	6.97552	3.30103	-31.6632	-31.1229	-17.5327	-7.23216	-0.183437	8.24784	8.56713
3	1.90166	10	-15.4869	15.4869	3	BP::0050857::positive regulation of antigen receptor-mediated signaling pathway	6.67449	3.30103	6.97552	3.30103	3.1722	3	6.67449	3.30103	-24.5903	-24.5903	-23.1586	-18.8634	-6.97116	-3.00707	-3.00707
4	1.87643	14	-4.13122	10.5612	20	CC::0001772::immunological synapse	5.8294	3.30103	6.97552	3.30103	2.97962	2.39794	6.97552	3.30103	-31.6632	-30.083	-12.3046	-1.10967	4.12468	18.1347	20.6762
5	1.67069	15	0.868795	5.89428	47	MF::0060090::molecular adaptor activity	2.74574	3.30103	2.49817	3.30103	1.23597	1.22185	1.55071	1.58503	-29.7998	-11.3859	-1.91682	2.25585	4.50515	12.9065	22.1926
6	1.45677	4	10.7681	10.8238	16	BP::0002504::antigen processing and presentation of peptide or polysaccharide antigen via MHC class II	4.91862	3.30103	6.97552	3.30103	2.78323	2.52288	6.97552	3.30103	-0.445538	-0.03672	3.65473	8.06997	18.7041	24.1219	24.9282
7	1.36023	19	-4.15601	5.21026	13	BP::0042094::interleukin-2 biosynthetic process	2.46646	2.69897	2.52098	3	1.22313	1.22185	1.88861	2	-28.5028	-25.3413	-6.06437	-2.73176	0.263636	2.92473	2.9343
8	1.36023	20	-4.15601	5.21026	13	BP::0032623::interleukin-2 production	2.46646	2.69897	2.52098	3	1.22313	1.22185	1.88861	2	-28.5028	-25.3413	-6.06437	-2.73176	0.263636	2.92473	2.9343
9	1.35404	18	-4.90776	5.62019	11	BP::0045076::regulation of interleukin-2 biosynthetic process	2.66936	3	2.54697	2.39794	1.12333	1.11351	1.62701	1.63827	-28.5028	-27.449	-6.67645	-2.73176	-0.035974	2.77916	2.87046
10	1.33899	2	9.44386	9.57116	7	BP::0002478::antigen processing and presentation of exogenous peptide antigen	3.73848	3	3.33345	3	1.83156	1.82391	2.96412	3	-0.445538	-0.445538	3.14756	6.53737	15.3813	24.9282	24.9282
11	1.33899	1	9.44386	9.57116	7	BP::0019886::antigen processing and presentation of exogenous peptide antigen via MHC class II	3.73848	3	3.33345	3	1.83156	1.82391	2.96412	3	-0.445538	-0.445538	3.14756	6.53737	15.3813	24.9282	24.9282
12	1.33899	3	9.44386	9.57116	7	BP::0002495::antigen processing and presentation of peptide antigen via MHC class II	3.73848	3	3.33345	3	1.83156	1.82391	2.96412	3	-0.445538	-0.445538	3.14756	6.53737	15.3813	24.9282	24.9282
13	1.32857	9	-2.07605	6.54214	13	BP::0050852::T cell receptor signaling pathway	3.44584	3	3.33345	3.30103	1.79026	1.88606	2.92825	2.69897	-24.5903	-23.7313	-4.50952	0.239401	4.92893	6.48874	6.53737
14	1.27379	5	11.6537	11.6537	12	CC::0042613::MHC class II protein complex	4.63707	3.30103	6.97552	3.30103	2.69154	2.69897	6.97552	3.30103	0.91719	1.00964	5.17819	11.2039	18.7041	22.1906	22.2406
15	1.26929	6	14.2834	14.2834	8	MF::0032395::MHC class II receptor activity	5.4984	3.30103	6.97552	3.30103	3.26086	3	6.97552	3.30103	1.84165	1.84165	7.42808	16.7439	20.9206	22.2406	22.2406
16	1.25924	8	0.552202	7.61017	16	BP::0002429::immune response-activating cell surface receptor signaling pathway	3.24104	3	3.10372	3.30103	1.76134	1.82391	2.52868	2.39794	-24.5903	-22.8722	-1.7263	1.35859	5.666	19.1513	20.6762
17	1.25924	7	0.552202	7.61017	16	BP::0002768::immune response-regulating cell surface receptor signaling pathway	3.24104	3	3.10372	3.30103	1.76134	1.82391	2.52868	2.39794	-24.5903	-22.8722	-1.7263	1.35859	5.666	19.1513	20.6762
18	1.25256	11	-2.28205	4.86106	16	BP::0045664::regulation of neuron differentiation	2.49678	3	2.55775	3	1.49682	1.49485	2.2478	2	-19.0473	-18.5713	-3.19901	-1.47944	2.18486	7.0284	8.59511
19	1.23893	16	1.113	5.50985	148	BP::0046649::lymphocyte activation	3.03173	3.30103	3.49956	3.30103	1.89628	1.95861	3.84648	3.30103	-31.6632	-10.49	-2.62284	2.03139	4.99202	12.4112	24.9282
20	1.19842	17	-0.322729	5.92437	47	BP::0030217::T cell differentiation	2.84887	2.39794	2.94687	3.30103	1.40627	1.4437	2.12485	2.39794	-31.6632	-13.0968	-3.61533	0.20664	3.45344	11.4498	24.9282
							GSZ log(p-values)				iGA log(p-values)
Classes where iGA outperforms GSZ							col randomization		row randomization		col randomization		row randomization		seven expression data percentiles
Original Position	score	re-sorted position	mean expr	abs mean expr	Class size	Class name	pooled data	class data	pooled data	class data	pooled data	class data	pooled data	class data	0	5	25	50	75	95	100
1	1.08698	18	-2.96773	2.96773	9	BP::0021537::telencephalon development	1.46952	1.46852	1.40408	1.52288	2.34759	2.69897	2.90056	2.69897	-7.17419	-7.17419	-4.49347	-2.8867	-0.513832	-0.128493	-0.128493
2	0.95864	15	-0.771277	3.60943	38	BP::0006766::vitamin metabolic process	1.16356	1.16115	1.50379	1.56864	2.19623	2.04576	3.15545	3.30103	-10.5607	-7.43217	-3.55842	-1.76469	2.29341	6.21486	14.0549
3	0.951919	13	-1.493	3.55779	25	BP::0016358::dendrite development	1.20849	1.21467	1.32207	1.34679	2.17209	2.1549	2.52435	2.52288	-17.4502	-11.2503	-3.31013	-1.72508	2.77521	4.74763	4.86162
4	0.920577	6	6.85778	6.85778	3	MF::0030971::receptor tyrosine kinase binding	1.57884	1.67778	1.36318	1.34679	2.39622	2.1549	2.50892	2.52288	6.14509	6.14509	6.19137	6.33021	7.65609	8.09806	8.09806
5	0.913889	11	1.32823	4.51737	12	MF::0015175::neutral amino acid transmembrane transporter activity	0.359203	0.359519	0.416364	0.428291	1.32672	1.31876	1.27889	1.26761	-12.0828	-11.5798	1.80367	3.15418	4.27729	4.9099	4.92076
6	0.908618	12	-0.082566	3.50281	48	BP::0006112::energy reserve metabolic process	0.978978	0.910095	0.895593	0.801343	1.92028	1.85387	1.74462	1.76955	-13.4848	-9.38898	-2.79867	1.25143	3.36447	4.79103	5.0084
7	0.901439	5	2.19019	4.07735	13	BP::0050885::neuromuscular process controlling balance	0.647787	0.638272	0.591001	0.576754	1.70557	1.74473	1.47578	1.49485	-7.17419	-6.42669	-1.30932	4.75623	5.24401	6.35982	6.41614
8	0.899639	1	6.0604	6.0604	5	BP::0046479::glycosphingolipid catabolic process	1.56367	1.52288	1.51346	1.45593	2.46764	2.30103	2.86899	3	2.08229	2.08229	5.33268	7.15749	7.29522	7.3787	7.3787
9	0.853188	16	-0.875472	3.43026	15	BP::0019233::sensory perception of pain	0.665768	0.643974	0.935453	0.924453	1.47852	1.5376	2.09997	2.30103	-5.11664	-4.89226	-3.35956	-2.64524	2.19213	5.62558	5.92497
10	0.835086	3	3.43841	4.53613	7	BP::0045778::positive regulation of ossification	0.816931	0.801343	0.863622	0.879426	1.70082	1.65758	1.66866	1.61979	-3.3168	-3.3168	0.784617	5.04885	5.97593	6.73008	6.73008
11	0.835086	2	3.43841	4.53613	7	BP::0034105::positive regulation of tissue remodeling	0.816931	0.801343	0.863622	0.879426	1.70082	1.65758	1.66866	1.61979	-3.3168	-3.3168	0.784617	5.04885	5.97593	6.73008	6.73008
12	0.835086	4	3.43841	4.53613	7	BP::0046852::positive regulation of bone remodeling	0.816931	0.801343	0.863622	0.879426	1.70082	1.65758	1.66866	1.61979	-3.3168	-3.3168	0.784617	5.04885	5.97593	6.73008	6.73008
13	0.830361	10	2.43822	3.94826	12	CC::0032432::actin filament bundle	0.576122	0.5867	0.636314	0.625252	1.41461	1.40894	1.4783	1.52288	-7.17419	-6.64538	2.37229	3.20161	4.07108	7.35383	7.62254
14	0.830361	9	2.43822	3.94826	12	CC::0001725::stress fiber	0.576122	0.5867	0.636314	0.625252	1.41461	1.40894	1.4783	1.52288	-7.17419	-6.64538	2.37229	3.20161	4.07108	7.35383	7.62254
15	0.825106	14	-2.38849	2.97051	8	CC::0000795::synaptonemal complex	0.98467	0.978811	1.26548	1.25964	1.78978	1.82391	2.48649	2.39794	-5.51753	-5.51753	-3.72018	-2.48711	-1.75195	2.32807	2.32807
16	0.820534	17	-1.91545	4.02899	8	MF::0015926::glucosidase activity	0.601708	0.61261	0.786629	0.764472	1.38686	1.46852	1.62686	1.58503	-9.1242	-9.1242	-3.8891	-3.43769	1.35013	5.75391	5.75391
17	0.813496	20	-0.070824	2.16717	18	MF::0008483::transaminase activity	0.392956	0.394695	0.408577	0.388277	1.22341	1.19382	1.2144	1.20066	-8.11468	-6.30456	-1.47823	0.287133	0.949621	5.5848	6.66078
18	0.809211	19	-0.214329	2.50962	26	BP::0006275::regulation of DNA replication	0.63915	0.619789	0.938604	0.860121	1.42143	1.45593	1.84637	1.92082	-8.51064	-5.8278	-2.59449	0.825048	2.354	3.34259	3.57757
19	0.787627	7	5.36731	5.36731	10	BP::0032615::interleukin-12 production	1.23886	1.30103	1.70562	1.76955	2.15653	1.95861	3.86426	3.30103	0.127874	0.127874	4.60622	5.062	6.02456	12.2276	12.2276
20	0.777078	8	3.46914	3.46914	9	MF::0003810::protein-glutamine gamma-glutamyltransferase activity	0.78904	0.759451	0.884844	0.946922	1.5498	1.55284	1.72885	1.65758	1.22869	1.22869	1.81762	3.26022	4.25394	7.6703	7.6703
