# Supplementary material for: Robust extraction of functional signals from gene set analysis using a generalized threshold free scoring function
Source: BMC Bioinformatics. 2009 Sep 23;10:307. doi: 10.1186/1471-2105-10-307 (PMC2761411; doi:10.1186/1471-2105-10-307)
Supplement: Additional file 10 — Supplementary table S4: GO classes showing largest pair-wise differences from p53 dataset. This table presents 50 GO classes with the strongest combined log(p-value) differences in favour, as well as against the GSZ-score, in a pair-wise comparison with other scoring functions. Each comparison with each competing scoring function is on a separate sheet. Columns in the tables are identical with earlier tables. [file 1471-2105-10-307-S10.XLS]

## Sheet: GSZ-T-test_p53
Comparison of GSZ with T-test on p53 dataset
							GSZ log(p-values)				t-test log(p-values)
Classes where GSZ outperformed T-test							col randomization		row randomization		col randomization		row randomization		seven expression data percentiles
Original Position	score	re-sorted position	mean expr	abs mean expr	Class size	Class name	pooled data	class data	pooled data	class data	pooled data	class data	pooled data	class data	0	5	25	50	75	95	100
1	3.08896	5	-0.330369	1.5698	13	BP::0008637::apoptotic mitochondrial changes	3.51096	3.30103	3.42651	3	0.126543	0.122053	0.139878	0.136083	-5.7364	-5.35547	-1.20819	0.378663	1.24341	2.18739	2.32454
2	2.64656	10	-1.12376	2.70051	3	BP::0051205::protein insertion into membrane	3.81625	3	3.27968	2.69897	0.484968	0.50307	0.352985	0.332547	-5.7364	-5.7364	-4.29216	0.04059	1.75355	2.32454	2.32454
3	2.36383	7	-1.07513	1.83713	4	BP::0008635::caspase activation via cytochrome c	3.41589	3	3.03102	2.69897	0.672374	0.67162	0.502016	0.500313	-5.7364	-5.7364	-2.91225	0.077626	0.762001	1.28065	1.28065
4	2.27336	11	-1.6473	2.43568	6	BP::0051668::localization within membrane	4.13252	3.30103	5.29983	3.30103	1.40534	1.48149	1.63289	1.5376	-5.7364	-5.7364	-2.69793	-1.9073	0.04059	2.32454	2.32454
5	1.85011	6	-1.9604	2.14371	6	BP::0001836::release of cytochrome c from mitochondria	5.1095	3.30103	6.90189	3.30103	2.40927	2.30103	2.52444	2.52288	-5.7364	-5.7364	-3.19685	-1.68954	0.171255	0.378663	0.378663
6	1.84308	9	-0.441774	1.56546	7	BP::0007006::mitochondrial membrane organization and biogenesis	2.06361	1.95861	2.29607	2.04576	0.169205	0.17134	0.178703	0.166853	-5.7364	-5.7364	-0.512122	-0.32514	1.03026	2.32454	2.32454
7	1.79249	14	-0.470708	2.01621	4	BP::0045736::negative regulation of cyclin-dependent protein kinase activity	2.00546	1.85387	1.98831	2.04576	0.146924	0.145087	0.129358	0.127844	-4.2379	-4.2379	-2.48692	-0.178635	1.5455	2.71234	2.71234
8	1.77061	4	-0.140234	1.16916	22	CC::0005741::mitochondrial outer membrane	1.86463	1.79588	2.01863	2.09691	0.06902	0.066513	0.063274	0.056011	-5.7364	-4.21267	-0.757771	-0.17835	0.895139	2.25731	2.3368
9	1.74531	12	-0.716683	1.20097	21	BP::0008629::induction of apoptosis by intracellular signals	2.80256	3.30103	2.83134	3	1.19869	1.14267	1.16928	1.14874	-5.7364	-4.91223	-1.32693	-0.208713	0.420128	1.02886	1.03424
10	1.71905	8	-0.698258	1.42381	7	BP::0008634::negative regulation of survival gene product activity	2.52972	3	2.29607	2.04576	0.493902	0.489455	0.44656	0.457175	-5.7364	-5.7364	-0.704839	-0.32514	0.550961	1.60874	1.60874
11	1.5943	17	1.67244	1.96771	3	BP::0042787::protein ubiquitination during ubiquitin-dependent protein catabolic process	3.61814	3.30103	3.46067	3	1.65228	1.61979	1.93667	2.22185	-0.442895	-0.442895	0.29005	2.48888	2.85072	2.97134	2.97134
12	1.53014	13	-0.376641	0.979867	18	BP::0006289::nucleotide-excision repair	1.67907	1.79588	1.9451	1.95861	0.207762	0.206908	0.316363	0.334419	-4.25442	-3.91647	-0.819306	-0.04384	0.620524	1.26328	1.29913
13	1.47984	18	0.519807	1.89115	4	BP::0001837::epithelial to mesenchymal transition	2.05784	1.85387	2.227	2.30103	0.552047	0.551294	0.474475	0.477556	-2.74269	-2.74269	-1.17203	1.2246	2.21165	2.37272	2.37272
14	1.47294	3	-0.085554	1.10752	27	CC::0031968::organelle outer membrane	1.65905	1.61979	1.84755	1.88606	0.17118	0.161781	0.172467	0.167491	-5.7364	-3.57778	-0.673677	-0.163332	1.11831	2.22419	2.3368
15	1.46629	15	0.393283	1.66432	8	MF::0004861::cyclin-dependent protein kinase inhibitor activity	2.0909	1.95861	2.14719	2	0.557834	0.559091	0.594816	0.605548	-4.2379	-4.2379	-0.423114	0.847899	1.91113	2.71234	2.71234
16	1.46032	1	-0.203954	1.02885	143	BP::0043066::negative regulation of apoptosis	1.57714	1.45593	2.0559	2.04576	0.061747	0.056505	0.055922	0.063989	-5.7364	-2.567	-0.854597	-0.197225	0.633273	1.86031	2.79113
17	1.41201	19	-0.77696	1.82975	5	MF::0015116::sulfate transmembrane transporter activity	1.88781	1.79588	1.95595	1.88606	0.429047	0.430626	0.504737	0.517126	-2.69497	-2.69497	-2.63064	-1.2126	1.21369	1.52058	1.52058
18	1.41201	20	-0.77696	1.82975	5	MF::0008271::secondary active sulfate transmembrane transporter activity	1.88781	1.79588	1.95595	1.88606	0.429047	0.430626	0.504737	0.517126	-2.69497	-2.69497	-2.63064	-1.2126	1.21369	1.52058	1.52058
19	1.40465	2	-0.205362	1.01889	145	BP::0043069::negative regulation of programmed cell death	1.51341	1.42022	1.98066	2.04576	0.065333	0.058986	0.066805	0.069051	-5.7364	-2.56065	-0.806234	-0.197225	0.626679	1.8532	2.79113
20	1.37568	16	0.078223	1.54853	9	BP::0006940::regulation of smooth muscle contraction	1.59492	1.63827	1.6702	1.58503	0.218877	0.209715	0.261464	0.260428	-2.05276	-2.05276	-1.27452	-0.793089	1.38037	2.96638	2.96638
							GSZ log(p-values)				t-test log(p-values)
Classes where T-test outperformed GSZ							col randomization		row randomization		col randomization		row randomization		seven expression data percentiles
Original Position	score	re-sorted position	mean expr	abs mean expr	Class size	Class name	pooled data	class data	pooled data	class data	pooled data	class data	pooled data	class data	0	5	25	50	75	95	100
1	0.885485	12	1.11126	1.11126	6	MF::0016018::cyclosporin A binding	1.57757	1.60206	2.01865	1.95861	2.25163	2.69897	2.94524	3	0.781086	0.781086	0.797158	1.16753	1.26647	1.48776	1.48776
2	0.801424	16	1.01841	1.17659	6	BP::0043542::endothelial cell migration	1.18835	1.24412	1.48393	1.37675	1.98957	2.04576	2.31136	2.22185	-0.474538	-0.474538	0.530131	1.17773	1.68287	2.01653	2.01653
3	0.789417	10	-1.70168	1.70168	5	BP::0018298::protein-chromophore linkage	1.89106	1.79588	1.85217	1.82391	2.70401	2.52288	2.93304	3	-3.10977	-3.10977	-2.03027	-1.56334	-1.19226	-0.862724	-0.862724
4	0.785299	9	-1.84157	1.84157	5	BP::0006572::tyrosine catabolic process	1.85644	1.69897	2.33996	2.1549	2.72807	2.39794	3.65099	3	-2.80206	-2.80206	-2.39276	-1.56953	-1.3994	-1.07107	-1.07107
5	0.695038	2	-1.31485	1.35464	8	BP::0045453::bone resorption	1.73651	1.85387	1.825	1.69897	2.42762	2.39794	2.53528	2.39794	-2.48454	-2.48454	-1.97561	-1.21189	-0.909217	0.159177	0.159177
6	0.676658	5	-1.54187	1.54187	5	MF::0009881::photoreceptor activity	1.74913	1.85387	1.76258	1.72125	2.52266	2.30103	2.55021	2.30103	-2.27035	-2.27035	-1.83785	-1.67044	-1.21838	-0.675539	-0.675539
7	0.656188	1	-0.86925	1.05573	14	BP::0007416::synaptogenesis	1.01157	1.00436	0.952251	0.931814	1.61141	1.58503	1.69036	1.72125	-3.1825	-2.95859	-1.30556	-0.66616	-0.391046	0.799395	0.897198
8	0.655436	18	1.12105	1.12105	3	BP::0051299::centrosome separation	0.909233	0.966576	0.891908	0.928118	1.64152	1.60206	1.54587	1.58503	0.775764	0.775764	0.780026	0.792812	1.54414	1.79458	1.79458
9	0.655436	17	1.12105	1.12105	3	BP::0007100::mitotic centrosome separation	0.909233	0.966576	0.891908	0.928118	1.64152	1.60206	1.54587	1.58503	0.775764	0.775764	0.780026	0.792812	1.54414	1.79458	1.79458
10	0.627961	19	0.627374	0.800342	6	BP::0048599::oocyte development	0.616813	0.630784	0.627798	0.630784	1.30204	1.284	1.25171	1.25181	-0.442708	-0.442708	-0.076195	0.694212	0.855377	2.03935	2.03935
11	0.627961	20	0.627374	0.800342	6	BP::0009994::oocyte differentiation	0.616813	0.630784	0.627798	0.630784	1.30204	1.284	1.25171	1.25181	-0.442708	-0.442708	-0.076195	0.694212	0.855377	2.03935	2.03935
12	0.621295	7	-1.69416	1.69416	7	BP::0033077::T cell differentiation in the thymus	1.34982	1.37675	2.32765	2.04576	1.87225	2.09691	3.93341	3.30103	-3.06837	-3.06837	-2.17187	-1.61266	-1.12732	-0.565791	-0.565791
13	0.621295	8	-1.69416	1.69416	7	BP::0045061::thymic T cell selection	1.34982	1.37675	2.32765	2.04576	1.87225	2.09691	3.93341	3.30103	-3.06837	-3.06837	-2.17187	-1.61266	-1.12732	-0.565791	-0.565791
14	0.603012	6	-1.72441	1.72441	10	BP::0045058::T cell selection	1.73888	1.60206	3.22557	3.30103	2.24593	2.30103	5.90189	3.30103	-3.06837	-3.06837	-2.2455	-1.78183	-1.04673	-0.565791	-0.565791
15	0.595952	13	0.526374	0.760144	9	BP::0006309::DNA fragmentation during apoptosis	0.800588	0.790485	0.769909	0.818156	1.39541	1.40894	1.34336	1.40894	-0.726827	-0.726827	0.024811	0.378663	1.14921	1.84328	1.84328
16	0.589196	11	-1.65693	1.65693	3	MF::0016527::brain-specific angiogenesis inhibitor activity	1.17767	1.17393	1.08993	1.13077	1.78265	1.72125	1.67784	1.79588	-2.85747	-2.85747	-2.43886	-1.18301	-0.993486	-0.93031	-0.93031
17	0.58383	4	-1.26249	1.29014	7	BP::0042509::regulation of tyrosine phosphorylation of STAT protein	1.24635	1.23657	1.38447	1.42022	1.82668	1.82391	2.19266	2.04576	-2.60824	-2.60824	-1.65476	-1.47164	-0.72845	0.096763	0.096763
18	0.58383	3	-1.26249	1.29014	7	BP::0046425::regulation of JAK-STAT cascade	1.24635	1.23657	1.38447	1.42022	1.82668	1.82391	2.19266	2.04576	-2.60824	-2.60824	-1.65476	-1.47164	-0.72845	0.096763	0.096763
19	0.582681	15	1.28953	1.39766	7	MF::0033558::protein deacetylase activity	2.48036	2.39794	2.90503	2.69897	2.74263	3.30103	3.8993	3.30103	-0.378452	-0.378452	1.14094	1.38941	1.87647	2.02945	2.02945
20	0.582681	14	1.28953	1.39766	7	MF::0004407::histone deacetylase activity	2.48036	2.39794	2.90503	2.69897	2.74263	3.30103	3.8993	3.30103	-0.378452	-0.378452	1.14094	1.38941	1.87647	2.02945	2.02945

## Sheet: GSZ-KS_p53
Comparison of GSZ with KS on p53 dataset
							GSZ log(p-values)				KS log(p-values)
Classes where GSZ outperformed KS							col randomization		row randomization		col randomization		row randomization		seven expression data percentiles
Original Position	score	re-sorted position	mean expr	abs mean expr	Class size	Class name	pooled data	class data	pooled data	class data	pooled data	class data	pooled data	class data	0	5	25	50	75	95	100
1	3.17957	3	-1.9604	2.14371	6	BP::0001836::release of cytochrome c from mitochondria	5.1095	3.30103	6.90189	3.30103	1.02453	1.02687	1.13084	1.13077	-5.7364	-5.7364	-3.19685	-1.68954	0.171255	0.378663	0.378663
2	2.88926	9	-1.12376	2.70051	3	BP::0051205::protein insertion into membrane	3.81625	3	3.27968	2.69897	0.132051	0.143876	0.093889	0.106238	-5.7364	-5.7364	-4.29216	0.04059	1.75355	2.32454	2.32454
3	2.78297	7	-1.07513	1.83713	4	BP::0008635::caspase activation via cytochrome c	3.41589	3	3.03102	2.69897	0.116783	0.123205	0.082084	0.08197	-5.7364	-5.7364	-2.91225	0.077626	0.762001	1.28065	1.28065
4	2.7788	2	-0.330369	1.5698	13	BP::0008637::apoptotic mitochondrial changes	3.51096	3.30103	3.42651	3	0.432393	0.436519	0.454838	0.454693	-5.7364	-5.35547	-1.20819	0.378663	1.24341	2.18739	2.32454
5	2.74413	11	-0.716683	1.20097	21	BP::0008629::induction of apoptosis by intracellular signals	2.80256	3.30103	2.83134	3	0.161848	0.16877	0.158146	0.156145	-5.7364	-4.91223	-1.32693	-0.208713	0.420128	1.02886	1.03424
6	2.30884	18	1.67244	1.96771	3	BP::0042787::protein ubiquitination during ubiquitin-dependent protein catabolic process	3.61814	3.30103	3.46067	3	0.925768	0.917215	1.10209	1.13668	-0.442895	-0.442895	0.29005	2.48888	2.85072	2.97134	2.97134
7	2.14859	6	-0.698258	1.42381	7	BP::0008634::negative regulation of survival gene product activity	2.52972	3	2.29607	2.04576	0.023648	0.025949	0.023293	0.021363	-5.7364	-5.7364	-0.704839	-0.32514	0.550961	1.60874	1.60874
8	1.97328	10	-1.6473	2.43568	6	BP::0051668::localization within membrane	4.13252	3.30103	5.29983	3.30103	1.66308	1.82391	1.98385	2.04576	-5.7364	-5.7364	-2.69793	-1.9073	0.04059	2.32454	2.32454
9	1.88318	13	-0.470708	2.01621	4	BP::0045736::negative regulation of cyclin-dependent protein kinase activity	2.00546	1.85387	1.98831	2.04576	0.035503	0.048177	0.03534	0.040482	-4.2379	-4.2379	-2.48692	-0.178635	1.5455	2.71234	2.71234
10	1.87755	8	-0.441774	1.56546	7	BP::0007006::mitochondrial membrane organization and biogenesis	2.06361	1.95861	2.29607	2.04576	0.137523	0.129596	0.138384	0.137869	-5.7364	-5.7364	-0.512122	-0.32514	1.03026	2.32454	2.32454
11	1.8298	14	0.415058	1.20258	20	BP::0008643::carbohydrate transport	3.31486	3.30103	2.90512	3	1.26752	1.29243	1.10885	1.13668	-1.42703	-1.39869	-0.706591	0.149994	1.82607	2.7022	2.90357
12	1.79657	5	-0.7208	1.36031	10	BP::0045884::regulation of survival gene product activity	1.96325	1.82391	1.8666	1.82391	0.059384	0.056011	0.045786	0.051587	-5.7364	-5.7364	-0.782053	-0.482006	0.636571	1.60874	1.60874
13	1.74774	19	1.43931	1.8218	3	BP::0046463::acylglycerol biosynthetic process	2.56419	3	2.87089	2.69897	0.888269	0.879426	1.01964	1.04096	-0.573733	-0.573733	0.051024	1.9253	2.70611	2.96638	2.96638
14	1.74774	20	1.43931	1.8218	3	BP::0046460::neutral lipid biosynthetic process	2.56419	3	2.87089	2.69897	0.888269	0.879426	1.01964	1.04096	-0.573733	-0.573733	0.051024	1.9253	2.70611	2.96638	2.96638
15	1.72709	12	-0.376641	0.979867	18	BP::0006289::nucleotide-excision repair	1.67907	1.79588	1.9451	1.95861	0.008439	0.012334	0.01689	0.012781	-4.25442	-3.91647	-0.819306	-0.04384	0.620524	1.26328	1.29913
16	1.66166	15	0.287967	1.12291	13	BP::0015758::glucose transport	1.92166	1.92082	1.91182	1.88606	0.237996	0.236572	0.242657	0.245652	-1.42703	-1.41513	-0.961693	0.102057	1.30683	2.84316	2.90357
17	1.65329	1	-0.140234	1.16916	22	CC::0005741::mitochondrial outer membrane	1.86463	1.79588	2.01863	2.09691	0.177396	0.176526	0.19279	0.193142	-5.7364	-4.21267	-0.757771	-0.17835	0.895139	2.25731	2.3368
18	1.61089	4	-0.499477	1.21055	30	BP::0008624::induction of apoptosis by extracellular signals	1.76261	1.88606	1.92277	1.88606	0.210075	0.216811	0.259859	0.259637	-5.7364	-3.06837	-1.16705	-0.483353	0.378663	1.54678	2.56388
19	1.556	16	0.169516	1.14058	14	BP::0015749::monosaccharide transport	1.96533	1.95861	1.75371	1.76955	0.220857	0.216811	0.206432	0.204815	-1.42703	-1.41569	-1.23926	-0.011291	1.0874	2.82303	2.90357
20	1.556	17	0.169516	1.14058	14	BP::0008645::hexose transport	1.96533	1.95861	1.75371	1.76955	0.220857	0.216811	0.206432	0.204815	-1.42703	-1.41569	-1.23926	-0.011291	1.0874	2.82303	2.90357
							GSZ log(p-values)				KS log(p-values)
Classes where KS outperformed GSZ							col randomization		row randomization		col randomization		row randomization		seven expression data percentiles
Original Position	score	re-sorted position	mean expr	abs mean expr	Class size	Class name	pooled data	class data	pooled data	class data	pooled data	class data	pooled data	class data	0	5	25	50	75	95	100
1	1.55754	2	0.336214	0.9329	16	BP::0032259::methylation	0.930622	0.896196	1.35335	1.27572	2.24293	2.69897	3.6236	3.30103	-3.85997	-2.90493	0.338681	0.49793	1.01272	1.31592	1.34417
2	1.55754	3	0.336214	0.9329	16	BP::0043414::biopolymer methylation	0.930622	0.896196	1.35335	1.27572	2.24293	2.69897	3.6236	3.30103	-3.85997	-2.90493	0.338681	0.49793	1.01272	1.31592	1.34417
3	1.55219	8	0.346805	0.77207	15	BP::0043407::negative regulation of MAP kinase activity	0.898161	0.939302	1.15409	1.16115	2.41896	2.69897	2.7357	2.52288	-3.05283	-2.31364	0.04121	0.41129	0.837155	1.7583	1.77734
4	1.45944	15	-0.659572	0.968315	16	BP::0031347::regulation of defense response	0.94387	0.928118	1.09693	1.06048	2.56901	2.22185	3.10838	3	-2.02849	-1.92005	-1.02852	-0.703245	-0.611747	1.34184	1.50215
5	1.45944	16	-0.659572	0.968315	16	BP::0050727::regulation of inflammatory response	0.94387	0.928118	1.09693	1.06048	2.56901	2.22185	3.10838	3	-2.02849	-1.92005	-1.02852	-0.703245	-0.611747	1.34184	1.50215
6	1.45018	6	1.11126	1.11126	6	MF::0016018::cyclosporin A binding	1.57757	1.60206	2.01865	1.95861	3.07999	3	3.76076	3.30103	0.781086	0.781086	0.797158	1.16753	1.26647	1.48776	1.48776
7	1.36983	5	0.486046	1.07605	17	MF::0005048::signal sequence binding	1.23408	1.22185	1.62861	1.61979	2.67272	2.52288	3.16137	3.30103	-1.67085	-1.58711	-0.342543	0.877828	1.14708	1.73398	1.81221
8	1.35969	17	-0.467638	1.08179	21	BP::0007585::respiratory gaseous exchange	0.818053	0.812479	0.786046	0.764472	2.32578	2.22185	2.22414	2.04576	-1.76381	-1.64221	-1.18458	-0.928531	-0.197019	1.92332	2.04329
9	1.26739	12	-0.680468	0.680468	12	MF::0005086::ARF guanyl-nucleotide exchange factor activity	1.84852	2.04576	1.73354	1.72125	3.38417	3	2.98957	3	-1.45092	-1.41495	-0.922941	-0.618663	-0.363879	-0.29391	-0.287355
10	1.26739	11	-0.680468	0.680468	12	BP::0032012::regulation of ARF protein signal transduction	1.84852	2.04576	1.73354	1.72125	3.38417	3	2.98957	3	-1.45092	-1.41495	-0.922941	-0.618663	-0.363879	-0.29391	-0.287355
11	1.26739	13	-0.680468	0.680468	12	BP::0032011::ARF protein signal transduction	1.84852	2.04576	1.73354	1.72125	3.38417	3	2.98957	3	-1.45092	-1.41495	-0.922941	-0.618663	-0.363879	-0.29391	-0.287355
12	1.26655	9	0.131	0.662582	12	BP::0000188::inactivation of MAPK activity	0.403192	0.420216	0.47205	0.486782	1.73672	1.61979	1.98399	2	-3.05283	-2.75716	-0.003898	0.133971	0.717644	1.61573	1.7012
13	1.23267	19	-0.447181	1.01661	69	BP::0006725::aromatic compound metabolic process	1.0254	1.01773	1.5446	1.45593	2.28662	2.22185	3.42914	3.30103	-2.80206	-1.87139	-1.29416	-0.801417	0.505848	1.21074	2.61291
14	1.20344	4	-0.068101	1.02138	43	BP::0006730::one-carbon compound metabolic process	0.336429	0.324222	0.398576	0.394695	1.4825	1.58503	1.82265	1.82391	-3.85997	-2.30801	-0.937285	0.431528	0.873519	1.28297	1.44284
15	1.19086	18	-0.794398	1.26118	12	MF::0015238::drug transporter activity	1.04291	1.08619	1.01149	0.966576	2.59513	2.69897	2.20487	2.1549	-3.05237	-2.91395	-1.29659	-0.970231	-0.2729	1.57041	1.65097
16	1.09539	7	0.695403	0.803277	11	MF::0008374::O-acyltransferase activity	1.30628	1.27572	1.63282	1.55284	2.2499	2.52288	2.60906	3	-0.593306	-0.557578	0.211825	0.41039	1.46595	1.8909	1.90179
17	1.00562	1	0.27381	0.827116	6	MF::0008046::axon guidance receptor activity	0.378964	0.37059	0.413212	0.408935	1.36286	1.39794	1.48893	1.48149	-1.65992	-1.65992	0.439201	0.50499	0.733311	1.12029	1.12029
18	0.997661	14	-0.650315	0.924753	18	BP::0048583::regulation of response to stimulus	1.24672	1.25181	1.48387	1.58503	2.49386	2	2.99491	3	-2.02849	-1.8839	-1.00476	-0.703245	-0.609897	1.28841	1.50215
19	0.992196	20	-1.43483	1.56587	11	BP::0006570::tyrosine metabolic process	1.47537	1.4318	2.97751	3	2.19259	2.69897	5.06938	3.30103	-2.80206	-2.77477	-1.78174	-1.56953	-1.05757	0.632741	0.720718
20	0.988605	10	0.06737	0.141728	8	MF::0005080::protein kinase C binding	0.680426	0.714443	0.627165	0.643974	1.8019	1.76955	1.64629	1.60206	-0.204631	-0.204631	-0.0464	0.064592	0.187907	0.331395	0.331395

## Sheet: GSZ-modKS_p53
Comparison of GSZ with modKS on p53 dataset
							GSZ log(p-values)				modKS log(p-values)
Classes where GSZ outperformed modKS							col randomization		row randomization		col randomization		row randomization		seven expression data percentiles
Original Position	score	re-sorted position	mean expr	abs mean expr	Class size	Class name	pooled data	class data	pooled data	class data	pooled data	class data	pooled data	class data	0	5	25	50	75	95	100
1	2.34721	2	-1.12376	2.70051	3	BP::0051205::protein insertion into membrane	3.81625	3	3.27968	2.69897	0.839513	0.826814	0.653439	0.630784	-5.7364	-5.7364	-4.29216	0.04059	1.75355	2.32454	2.32454
2	1.84604	1	-1.6473	2.43568	6	BP::0051668::localization within membrane	4.13252	3.30103	5.29983	3.30103	1.82065	1.92082	2.02653	2.30103	-5.7364	-5.7364	-2.69793	-1.9073	0.04059	2.32454	2.32454
3	1.82414	5	-0.330369	1.5698	13	BP::0008637::apoptotic mitochondrial changes	3.51096	3.30103	3.42651	3	1.56405	1.4318	1.42168	1.35655	-5.7364	-5.35547	-1.20819	0.378663	1.24341	2.18739	2.32454
4	1.67491	18	-1.9816	1.9816	5	BP::0030890::positive regulation of B cell proliferation	2.85987	2.69897	2.88729	2.69897	1.1011	1.1079	1.39832	1.35655	-4.2379	-4.2379	-3.01565	-1.17885	-0.963714	-0.897093	-0.897093
5	1.60593	19	-0.470708	2.01621	4	BP::0045736::negative regulation of cyclin-dependent protein kinase activity	2.00546	1.85387	1.98831	2.04576	0.362453	0.352617	0.326693	0.303644	-4.2379	-4.2379	-2.48692	-0.178635	1.5455	2.71234	2.71234
6	1.54906	15	0.519807	1.89115	4	BP::0001837::epithelial to mesenchymal transition	2.05784	1.85387	2.227	2.30103	0.480671	0.485452	0.422128	0.391474	-2.74269	-2.74269	-1.17203	1.2246	2.21165	2.37272	2.37272
7	1.53331	13	0.786132	1.30685	18	CC::0031903::microbody membrane	3.18622	3.30103	3.45443	3.30103	1.8356	1.58503	2.22766	2.1549	-1.38081	-1.3737	0.298319	0.855952	1.75094	2.65041	3.08514
8	1.53331	14	0.786132	1.30685	18	CC::0005778::peroxisomal membrane	3.18622	3.30103	3.45443	3.30103	1.8356	1.58503	2.22766	2.1549	-1.38081	-1.3737	0.298319	0.855952	1.75094	2.65041	3.08514
9	1.51552	4	-1.07513	1.83713	4	BP::0008635::caspase activation via cytochrome c	3.41589	3	3.03102	2.69897	1.64654	1.60206	1.27874	1.42022	-5.7364	-5.7364	-2.91225	0.077626	0.762001	1.28065	1.28065
10	1.47242	3	-0.441774	1.56546	7	BP::0007006::mitochondrial membrane organization and biogenesis	2.06361	1.95861	2.29607	2.04576	0.541269	0.536107	0.643196	0.643974	-5.7364	-5.7364	-0.512122	-0.32514	1.03026	2.32454	2.32454
11	1.45062	12	0.749017	1.24233	19	CC::0044438::microbody part	2.91899	3.30103	3.27968	3.30103	1.76594	1.55284	2.15599	1.95861	-1.38081	-1.37281	0.135296	0.751281	1.74953	2.59607	3.08514
12	1.45062	11	0.749017	1.24233	19	CC::0044439::peroxisomal part	2.91899	3.30103	3.27968	3.30103	1.76594	1.55284	2.15599	1.95861	-1.38081	-1.37281	0.135296	0.751281	1.74953	2.59607	3.08514
13	1.44145	9	1.67244	1.96771	3	BP::0042787::protein ubiquitination during ubiquitin-dependent protein catabolic process	3.61814	3.30103	3.46067	3	1.61917	2.22185	1.64004	1.95861	-0.442895	-0.442895	0.29005	2.48888	2.85072	2.97134	2.97134
14	1.39535	20	0.393283	1.66432	8	MF::0004861::cyclin-dependent protein kinase inhibitor activity	2.0909	1.95861	2.14719	2	0.622426	0.649752	0.635508	0.636388	-4.2379	-4.2379	-0.423114	0.847899	1.91113	2.71234	2.71234
15	1.38002	7	-0.058193	0.890655	1458	BP::0016043::cellular component organization and biogenesis	1.56579	1.50864	4.59654	3.30103	0.404603	0.446117	0.168086	0.146302	-5.7364	-1.7654	-0.838098	-0.050086	0.744631	1.6942	3.21908
16	1.36679	16	-0.77696	1.82975	5	MF::0015116::sulfate transmembrane transporter activity	1.88781	1.79588	1.95595	1.88606	0.48667	0.463442	0.58548	0.59346	-2.69497	-2.69497	-2.63064	-1.2126	1.21369	1.52058	1.52058
17	1.36679	17	-0.77696	1.82975	5	MF::0008271::secondary active sulfate transmembrane transporter activity	1.88781	1.79588	1.95595	1.88606	0.48667	0.463442	0.58548	0.59346	-2.69497	-2.69497	-2.63064	-1.2126	1.21369	1.52058	1.52058
18	1.36091	8	0.078223	1.54853	9	BP::0006940::regulation of smooth muscle contraction	1.59492	1.63827	1.6702	1.58503	0.22529	0.232844	0.267651	0.283162	-2.05276	-2.05276	-1.27452	-0.793089	1.38037	2.96638	2.96638
19	1.35717	6	-0.140234	1.16916	22	CC::0005741::mitochondrial outer membrane	1.86463	1.79588	2.01863	2.09691	0.449955	0.496209	0.484272	0.510042	-5.7364	-4.21267	-0.757771	-0.17835	0.895139	2.25731	2.3368
20	1.33324	10	1.43931	1.8218	3	BP::0046463::acylglycerol biosynthetic process	2.56419	3	2.87089	2.69897	1.23016	1.36653	1.34429	1.48149	-0.573733	-0.573733	0.051024	1.9253	2.70611	2.96638	2.96638
							GSZ log(p-values)				modKS log(p-values)
Classes where modKS outperformed GSZ							col randomization		row randomization		col randomization		row randomization		seven expression data percentiles
Original Position	score	re-sorted position	mean expr	abs mean expr	Class size	Class name	pooled data	class data	pooled data	class data	pooled data	class data	pooled data	class data	0	5	25	50	75	95	100
1	1.94259	14	-0.678882	0.794009	5	BP::0035136::forelimb morphogenesis	0.383076	0.364516	0.348531	0.37366	2.38212	2.69897	2.20029	2.39794	-1.92948	-1.92948	-1.76393	-0.044009	0.122869	0.185986	0.185986
2	1.77513	15	-0.64009	0.657894	3	MF::0004767::sphingomyelin phosphodiesterase activity	0.122063	0.130182	0.132931	0.146302	1.58066	2.22185	1.72135	2.22185	-1.94023	-1.94023	-1.45686	-0.006747	0.018343	0.026706	0.026706
3	1.63498	1	0.503374	0.555202	5	CC::0005675::holo TFIIH complex	0.531499	0.559091	0.549553	0.590067	2.13871	2.22185	2.29599	2.69897	-0.101544	-0.101544	-0.046406	0.008326	1.26428	1.42861	1.42861
4	1.59947	11	-0.53538	0.750652	8	BP::0001976::fast regulation of arterial pressure	0.173147	0.165579	0.191782	0.191789	1.8387	1.69897	2.06122	2.22185	-2.05534	-2.05534	-1.49751	-0.046885	0.176254	0.508582	0.508582
5	1.59947	10	-0.53538	0.750652	8	BP::0001990::regulation of blood pressure by hormones	0.173147	0.165579	0.191782	0.191789	1.8387	1.69897	2.06122	2.22185	-2.05534	-2.05534	-1.49751	-0.046885	0.176254	0.508582	0.508582
6	1.59947	12	-0.53538	0.750652	8	BP::0050886::endocrine process	0.173147	0.165579	0.191782	0.191789	1.8387	1.69897	2.06122	2.22185	-2.05534	-2.05534	-1.49751	-0.046885	0.176254	0.508582	0.508582
7	1.47513	4	-0.39183	0.819613	32	MF::0008235::metalloexopeptidase activity	0.475782	0.460924	0.370841	0.363512	2.60387	2.09691	1.93989	1.74473	-2.55173	-2.29155	-1.16444	-0.146989	0.357939	0.877284	1.47914
8	1.30409	7	-0.368066	0.873938	80	MF::0042803::protein homodimerization activity	0.436761	0.422508	0.388729	0.381952	2.35535	2.22185	1.7768	1.60206	-3.10977	-1.9913	-1.2415	-0.257039	0.281859	1.53451	1.76143
9	1.22563	20	-0.447181	1.01661	69	BP::0006725::aromatic compound metabolic process	1.0254	1.01773	1.5446	1.45593	2.44864	2.04576	3.34223	2.69897	-2.80206	-1.87139	-1.29416	-0.801417	0.505848	1.21074	2.61291
10	1.15131	5	-0.882875	1.09815	8	MF::0004935::adrenoceptor activity	0.951098	0.939302	1.11702	1.09691	1.97117	2.22185	2.56869	2.39794	-2.49147	-2.49147	-1.94452	-0.771782	0.176254	0.508582	0.508582
11	1.1455	13	-0.726564	0.883831	7	BP::0035137::hindlimb morphogenesis	0.585423	0.581699	0.508616	0.534617	1.8854	1.79588	1.73218	1.60206	-1.92948	-1.92948	-1.65053	-0.478257	0.109815	0.389345	0.389345
12	1.12271	16	-0.366234	0.510142	4	BP::0035115::embryonic forelimb morphogenesis	0.07333	0.079355	0.0654	0.071092	1.24421	1.3279	1.14533	1.23657	-1.70874	-1.70874	-0.876375	0.02891	0.143908	0.185986	0.185986
13	1.11955	17	-0.526292	0.655564	3	BP::0051289::protein homotetramerization	0.072095	0.06098	0.058065	0.059484	1.20838	1.27572	1.14198	1.21467	-1.77278	-1.77278	-1.31042	0.076689	0.107086	0.117219	0.117219
14	1.07648	9	-0.571723	1.05195	131	BP::0050953::sensory perception of light stimulus	1.85296	2.09691	3.23575	3.30103	3.10283	3	6.90189	3.30103	-3.25516	-2.10388	-1.45121	-0.747131	0.208445	1.27215	3.73031
15	1.07648	8	-0.571723	1.05195	131	BP::0007601::visual perception	1.85296	2.09691	3.23575	3.30103	3.10283	3	6.90189	3.30103	-3.25516	-2.10388	-1.45121	-0.747131	0.208445	1.27215	3.73031
16	1.06832	6	-0.996827	1.2026	9	MF::0030170::pyridoxal phosphate binding	1.28019	1.30103	1.33576	1.37675	2.496	2.22185	2.52168	2.52288	-2.88544	-2.88544	-1.75509	-1.35528	0.020044	0.859324	0.859324
17	1.03414	2	-0.35533	0.976341	177	CC::0005625::soluble fraction	0.651968	0.614394	1.0169	1.03152	1.81176	1.52288	2.04079	2	-5.7364	-2.067	-1.14682	-0.30663	0.535599	1.57213	2.26529
18	1.03412	18	-0.594386	0.756577	6	MF::0016986::transcription initiation factor activity	0.322533	0.309804	0.281117	0.286509	1.44844	1.42022	1.31712	1.31876	-1.78382	-1.78382	-1.15341	-0.551526	0.11521	0.358758	0.358758
19	1.03406	19	-0.30129	0.868945	48	MF::0019842::vitamin binding	0.073683	0.079877	0.110953	0.116339	1.11931	1.10237	1.42893	1.36653	-2.88544	-2.26251	-1.11855	0.002817	0.363912	1.30798	1.85603
20	1.00526	3	-0.744684	0.8723	44	MF::0001664::G-protein-coupled receptor binding	1.62591	1.60206	2.87089	2.52288	2.71562	2.52288	5.15371	3.30103	-2.24235	-2.08034	-1.403	-0.681816	-0.081376	0.383459	1.1453

## Sheet: GSZ-iGA_p53
Comparison of GSZ with iGA on p53 dataset
							GSZ log(p-values)				iGA log(p-values)
Classes where GSZ outperformed iGA							col randomization		row randomization		col randomization		row randomization		seven expression data percentiles
Original Position	score	re-sorted position	mean expr	abs mean expr	Class size	Class name	pooled data	class data	pooled data	class data	pooled data	class data	pooled data	class data	0	5	25	50	75	95	100
1	1.23254	20	-1.6473	2.43568	6	BP::0051668::localization within membrane	4.13252	3.30103	5.29983	3.30103	2.44559	2.52288	3.00044	3.30103	-5.7364	-5.7364	-2.69793	-1.9073	0.04059	2.32454	2.32454
2	1.17122	17	-0.330369	1.5698	13	BP::0008637::apoptotic mitochondrial changes	3.51096	3.30103	3.42651	3	2.03832	2.30103	2.19122	2.04576	-5.7364	-5.35547	-1.20819	0.378663	1.24341	2.18739	2.32454
3	0.888801	11	-0.474873	0.77906	38	MF::0015662::ATPase activity\, coupled to transmembrane movement of ions\, phosphorylative mechanism	1.56687	1.56864	1.87228	1.82391	0.684236	0.673664	0.832065	0.850781	-2.59167	-1.74824	-0.961087	-0.687079	0.078232	0.83664	1.22566
4	0.876648	14	-1.9816	1.9816	5	BP::0030890::positive regulation of B cell proliferation	2.85987	2.69897	2.88729	2.69897	1.91949	2.09691	2.05116	1.88606	-4.2379	-4.2379	-3.01565	-1.17885	-0.963714	-0.897093	-0.897093
5	0.875962	18	-1.9604	2.14371	6	BP::0001836::release of cytochrome c from mitochondria	5.1095	3.30103	6.90189	3.30103	3.35758	3.30103	3.78132	3.30103	-5.7364	-5.7364	-3.19685	-1.68954	0.171255	0.378663	0.378663
6	0.875256	19	-0.499477	1.21055	30	BP::0008624::induction of apoptosis by extracellular signals	1.76261	1.88606	1.92277	1.88606	0.947369	0.950782	1.056	1.06048	-5.7364	-3.06837	-1.16705	-0.483353	0.378663	1.54678	2.56388
7	0.840769	10	-0.571066	0.749088	12	MF::0015085::calcium ion transmembrane transporter activity	1.40669	1.42022	1.34422	1.31876	0.514869	0.498941	0.487949	0.493495	-1.29715	-1.28613	-1.16375	-0.858951	0.059428	0.720963	0.782544
8	0.757708	2	1.43931	1.8218	3	BP::0046463::acylglycerol biosynthetic process	2.56419	3	2.87089	2.69897	1.78914	1.95861	2.07659	2.1549	-0.573733	-0.573733	0.051024	1.9253	2.70611	2.96638	2.96638
9	0.757708	1	1.43931	1.8218	3	BP::0046460::neutral lipid biosynthetic process	2.56419	3	2.87089	2.69897	1.78914	1.95861	2.07659	2.1549	-0.573733	-0.573733	0.051024	1.9253	2.70611	2.96638	2.96638
10	0.703885	4	0.227011	1.06215	30	MF::0019888::protein phosphatase regulator activity	2.13435	2.30103	2.08143	2.30103	1.50617	1.46852	1.55723	1.60206	-2.15927	-2.01206	-0.6537	0.046159	1.34312	2.32013	2.95899
11	0.698386	13	-1.44084	1.71037	6	CC::0000307::cyclin-dependent protein kinase holoenzyme complex	2.04588	2.04576	2.36169	2.39794	1.35762	1.33724	1.75184	1.85387	-4.2379	-4.2379	-2.39269	-1.04966	-0.723739	0.808583	0.808583
12	0.690276	15	-0.995608	1.499	8	BP::0030888::regulation of B cell proliferation	2.35314	2.52288	2.18404	2.09691	1.52935	1.49485	1.44447	1.45593	-4.2379	-4.2379	-1.89355	-0.941507	0.154112	1.63492	1.63492
13	0.650421	9	-0.376671	0.856714	70	BP::0035239::tube morphogenesis	1.10725	1.07572	1.68106	1.65758	0.444423	0.437707	0.672685	0.643974	-2.05534	-1.56821	-1.07168	-0.424786	0.161089	1.46057	2.22031
14	0.649851	6	0.287967	1.12291	13	BP::0015758::glucose transport	1.92166	1.92082	1.91182	1.88606	1.24636	1.25181	1.29633	1.34679	-1.42703	-1.41513	-0.961693	0.102057	1.30683	2.84316	2.90357
15	0.64782	12	-0.964252	1.30237	15	BP::0050864::regulation of B cell activation	1.46229	1.55284	1.73993	1.65758	0.865623	0.853872	1.01778	1.00436	-4.2379	-3.83049	-1.54498	-0.897093	-0.194278	1.35676	1.63492
16	0.631916	5	1.03268	1.51057	8	BP::0030032::lamellipodium biogenesis	2.01164	2.09691	2.84385	2.69897	1.40102	1.4437	2.26299	2.22185	-1.60416	-1.60416	0.202321	1.28582	2.04793	2.79343	2.79343
17	0.611731	3	0.188869	1.05871	31	MF::0019208::phosphatase regulator activity	2.04896	2.09691	2.05282	2	1.42756	1.39794	1.43836	1.4437	-2.15927	-1.98176	-0.733957	0.025827	1.24534	2.31499	2.95899
18	0.597789	7	0.169516	1.14058	14	BP::0015749::monosaccharide transport	1.96533	1.95861	1.75371	1.76955	1.2634	1.29243	1.16019	1.16749	-1.42703	-1.41569	-1.23926	-0.011291	1.0874	2.82303	2.90357
19	0.597789	8	0.169516	1.14058	14	BP::0008645::hexose transport	1.96533	1.95861	1.75371	1.76955	1.2634	1.29243	1.16019	1.16749	-1.42703	-1.41569	-1.23926	-0.011291	1.0874	2.82303	2.90357
20	0.59459	16	-1.80062	1.80062	3	BP::0005984::disaccharide metabolic process	2.1222	2	2.20845	2.09691	1.48932	1.4437	1.62777	1.65758	-3.34079	-3.34079	-3.01203	-2.02574	-0.532923	-0.035318	-0.035318
Statistics for whole expr.data			-0.1894	0.8992											-5.7364	-1.9716	-0.9492	-0.197	0.5749	1.613	4.6937
							GSZ log(p-values)				iGA log(p-values)
Classes where iGA outperformed GSZ							col randomization		row randomization		col randomization		row randomization		seven expression data percentiles
Original Position	score	re-sorted position	mean expr	abs mean expr	Class size	Class name	pooled data	class data	pooled data	class data	pooled data	class data	pooled data	class data	0	5	25	50	75	95	100
1	1.22105	13	1.11126	1.11126	6	MF::0016018::cyclosporin A binding	1.57757	1.60206	2.01865	1.95861	2.62173	3	3.57351	3.30103	0.781086	0.781086	0.797158	1.16753	1.26647	1.48776	1.48776
2	1.13103	8	-0.447181	1.01661	69	BP::0006725::aromatic compound metabolic process	1.0254	1.01773	1.5446	1.45593	2.15029	2.1549	3.01733	3.30103	-2.80206	-1.87139	-1.29416	-0.801417	0.505848	1.21074	2.61291
3	1.11192	16	0.336214	0.9329	16	BP::0032259::methylation	0.930622	0.896196	1.35335	1.27572	1.89575	2.1549	2.82862	3	-3.85997	-2.90493	0.338681	0.49793	1.01272	1.31592	1.34417
4	1.11192	17	0.336214	0.9329	16	BP::0043414::biopolymer methylation	0.930622	0.896196	1.35335	1.27572	1.89575	2.1549	2.82862	3	-3.85997	-2.90493	0.338681	0.49793	1.01272	1.31592	1.34417
5	1.0306	6	-0.571723	1.05195	131	BP::0050953::sensory perception of light stimulus	1.85296	2.09691	3.23575	3.30103	2.71005	3.30103	5.90189	3.30103	-3.25516	-2.10388	-1.45121	-0.747131	0.208445	1.27215	3.73031
6	1.0306	7	-0.571723	1.05195	131	BP::0007601::visual perception	1.85296	2.09691	3.23575	3.30103	2.71005	3.30103	5.90189	3.30103	-3.25516	-2.10388	-1.45121	-0.747131	0.208445	1.27215	3.73031
7	1.0147	18	0.346805	0.77207	15	BP::0043407::negative regulation of MAP kinase activity	0.898161	0.939302	1.15409	1.16115	1.86686	2	2.31056	2.30103	-3.05283	-2.31364	0.04121	0.41129	0.837155	1.7583	1.77734
8	1.01298	2	-0.680468	0.680468	12	MF::0005086::ARF guanyl-nucleotide exchange factor activity	1.84852	2.04576	1.73354	1.72125	2.92399	3.30103	2.78178	2.69897	-1.45092	-1.41495	-0.922941	-0.618663	-0.363879	-0.29391	-0.287355
9	1.01298	1	-0.680468	0.680468	12	BP::0032012::regulation of ARF protein signal transduction	1.84852	2.04576	1.73354	1.72125	2.92399	3.30103	2.78178	2.69897	-1.45092	-1.41495	-0.922941	-0.618663	-0.363879	-0.29391	-0.287355
10	1.01298	3	-0.680468	0.680468	12	BP::0032011::ARF protein signal transduction	1.84852	2.04576	1.73354	1.72125	2.92399	3.30103	2.78178	2.69897	-1.45092	-1.41495	-0.922941	-0.618663	-0.363879	-0.29391	-0.287355
11	0.947893	14	0.486046	1.07605	17	MF::0005048::signal sequence binding	1.23408	1.22185	1.62861	1.61979	2.19682	2.1549	2.8281	3	-1.67085	-1.58711	-0.342543	0.877828	1.14708	1.73398	1.81221
12	0.923326	19	0.131	0.662582	12	BP::0000188::inactivation of MAPK activity	0.403192	0.420216	0.47205	0.486782	1.33282	1.33724	1.64671	1.65758	-3.05283	-2.75716	-0.003898	0.133971	0.717644	1.61573	1.7012
13	0.918399	11	-0.659572	0.968315	16	BP::0031347::regulation of defense response	0.94387	0.928118	1.09693	1.06048	1.85492	1.85387	2.3201	2.39794	-2.02849	-1.92005	-1.02852	-0.703245	-0.611747	1.34184	1.50215
14	0.918399	12	-0.659572	0.968315	16	BP::0050727::regulation of inflammatory response	0.94387	0.928118	1.09693	1.06048	1.85492	1.85387	2.3201	2.39794	-2.02849	-1.92005	-1.02852	-0.703245	-0.611747	1.34184	1.50215
15	0.878169	20	-0.225405	0.982898	162	BP::0008285::negative regulation of cell proliferation	1.11876	1.11919	1.12414	1.13668	1.99429	2	2.03749	2.1549	-4.2379	-2.28789	-0.966523	-0.169739	0.544524	1.71513	2.71234
16	0.821197	9	-0.794398	1.26118	12	MF::0015238::drug transporter activity	1.04291	1.08619	1.01149	0.966576	1.82458	1.95861	1.83703	1.79588	-3.05237	-2.91395	-1.29659	-0.970231	-0.2729	1.57041	1.65097
17	0.821186	15	-0.068101	1.02138	43	BP::0006730::one-carbon compound metabolic process	0.336429	0.324222	0.398576	0.394695	1.14187	1.16115	1.40332	1.4437	-3.85997	-2.30801	-0.937285	0.431528	0.873519	1.28297	1.44284
18	0.789318	5	-0.504303	1.17602	36	CC::0030016::myofibril	1.66761	1.65758	2.227	2.69897	2.38094	2.52288	3.24426	3	-3.00592	-2.03396	-1.59882	-0.513771	0.52865	1.75443	2.59308
19	0.785832	10	-0.467638	1.08179	21	BP::0007585::respiratory gaseous exchange	0.818053	0.812479	0.786046	0.764472	1.6291	1.69897	1.5993	1.52288	-1.76381	-1.64221	-1.18458	-0.928531	-0.197019	1.92332	2.04329
20	0.752227	4	-0.744684	0.8723	44	MF::0001664::G-protein-coupled receptor binding	1.62591	1.60206	2.87089	2.52288	2.4314	2.30103	4.98808	3.30103	-2.24235	-2.08034	-1.403	-0.681816	-0.081376	0.383459	1.1453
