# Supplementary material for: Robust extraction of functional signals from gene set analysis using a generalized threshold free scoring function
Source: BMC Bioinformatics. 2009 Sep 23;10:307. doi: 10.1186/1471-2105-10-307 (PMC2761411; doi:10.1186/1471-2105-10-307)
Supplement: Additional file 11 — Supplementary table S5: Top GO classes from GSZ-score and compared program packages from ALL data. This table presents top classes obtained from GSA, SP, GSEA and GSZ-score. Summary of the results is on the first sheet. Separate sheets show each programs results with additional data. Furthermore, we represent two result sheets for scoring functions with one sided test (GSA, GSEA). One presents the one sided test results and the other presents the combined results. [file 1471-2105-10-307-S11.XLS]

## Sheet: combined results
Results from ALL datasets, program comparison
Bold font highlights the immuno, T cell and B cell related classes. Underlined classes are border cases.
		GSZ score		Signal Pathway		Gene Set Analysis		Gene Set Enrichment Analysis
ranks		Class name		Pathway
1	1	BP::0050857::positive regulation of antigen receptor-mediated signaling pathway	1	CC::0042613::MHC class II protein complex	1	CC::0042105::alpha-beta T cell receptor complex	0	BP::0045216::intercellular junction assembly and maintenance
2	1	CC::0001772::immunological synapse	1	MF::0032395::MHC class II receptor activity	1	BP::0042113::B cell activation	0	CC::0030131::clathrin adaptor complex
3	1	CC::0042105::alpha-beta T cell receptor complex	1	CC::0042105::alpha-beta T cell receptor complex	1	BP::0045061::thymic T cell selection	0	BP::0045026::plasma membrane fusion
4	1	CC::0042101::T cell receptor complex	1	CC::0019815::B cell receptor complex	1	CC::0019815::B cell receptor complex	0	BP::0007028::cytoplasm organization and biogenesis
5	1	MF::0032395::MHC class II receptor activity	1	CC::0019814::immunoglobulin complex	1	CC::0019814::immunoglobulin complex	0	CC::0030286::dynein complex
6	1	BP::0002504::antigen processing and presentation of peptide or polysaccharide antigen via MHC class II	1	BP::0002504::antigen processing and presentation of peptide or polysaccharide antigen via MHC class II	0	BP::0051665::lipid raft localization	0	CC::0030118::clathrin coat
7	1	CC::0042613::MHC class II protein complex	0.5	CC::0042611::MHC protein complex	0	BP::0031580::lipid raft distribution	0	MF::0005520::insulin-like growth factor binding
8	0	CC::0005771::multivesicular body	0	CC::0005771::multivesicular body	0	BP::0001766::lipid raft polarization	0	BP::0006695::cholesterol biosynthetic process
9	0	CC::0000242::pericentriolar material	1	BP::0019882::antigen processing and presentation	1	BP::0045058::T cell selection	0	CC::0030125::clathrin vesicle coat
10	1	BP::0050854::regulation of antigen receptor-mediated signaling pathway	1	BP::0002478::antigen processing and presentation of exogenous peptide antigen	0	BP::0007264::small GTPase mediated signal transduction	0	CC::0030119::AP-type membrane coat adaptor complex
11	1	BP::0050856::regulation of T cell receptor signaling pathway	1	BP::0019886::antigen processing and presentation of exogenous peptide antigen via MHC class II	1	MF::0042608::T cell receptor binding	0	MF::0042974::retinoic acid receptor binding
12	1	BP::0045061::thymic T cell selection	1	BP::0002495::antigen processing and presentation of peptide antigen via MHC class II	1	BP::0033077::T cell differentiation in the thymus	0	BP::0016126::sterol biosynthetic process
13	0.5	CC::0042611::MHC protein complex	1	BP::0050857::positive regulation of antigen receptor-mediated signaling pathway	0	CC::0005771::multivesicular body	0	BP::0018205::peptidyl-lysine modification
14	0	BP::0045665::negative regulation of neuron differentiation	1	BP::0019884::antigen processing and presentation of exogenous antigen	1	BP::0045059::positive thymic T cell selection	1	BP::0042113::B cell activation
15	1	BP::0045059::positive thymic T cell selection	1	BP::0042113::B cell activation	1	BP::0043368::positive T cell selection	0	BP::0051384::response to glucocorticoid stimulus
16	1	BP::0043368::positive T cell selection	0	BP::0007044::cell-substrate junction assembly	1	BP::0050863::regulation of T cell activation	0	BP::0021537::telencephalon development
17	0	CC::0009897::external side of plasma membrane	1	CC::0042101::T cell receptor complex	0	BP::0006110::regulation of glycolysis	0	BP::0031960::response to corticosteroid stimulus
18	1	CC::0019815::B cell receptor complex	0	BP::0007028::cytoplasm organization and biogenesis	1	BP::0050857::positive regulation of antigen receptor-mediated signaling pathway	0	BP::0006694::steroid biosynthetic process
19	1	CC::0019814::immunoglobulin complex	0	CC::0000242::pericentriolar material	1	CC::0042101::T cell receptor complex	0	CC::0030665::clathrin coated vesicle membrane
20	0	CC::0043235::receptor complex	1	BP::0048002::antigen processing and presentation of peptide antigen	0	BP::0019722::calcium-mediated signaling	0	BP::0007043::intercellular junction assembly
21	1	BP::0050853::B cell receptor signaling pathway	1	BP::0050853::B cell receptor signaling pathway	0	MF::0032947::protein complex scaffold	0	BP::0007272::ensheathment of neurons
22	1	BP::0045058::T cell selection	1	BP::0042100::B cell proliferation	0	MF::0030159::receptor signaling complex scaffold activity	0	BP::0008366::axon ensheathment
23	1	BP::0042110::T cell activation	1	BP::0050871::positive regulation of B cell activation	1	BP::0002682::regulation of immune system process	0	MF::0005351::sugar\:hydrogen symporter activity
24	1	BP::0042113::B cell activation	0	BP::0007264::small GTPase mediated signal transduction	1	BP::0045060::negative thymic T cell selection	0	BP::0001508::regulation of action potential
25	1	BP::0050852::T cell receptor signaling pathway	0	BP::0007272::ensheathment of neurons	1	BP::0043383::negative T cell selection	0	MF::0035091::phosphoinositide binding
26	1	BP::0002478::antigen processing and presentation of exogenous peptide antigen	0	BP::0008366::axon ensheathment	0	BP::0043471::regulation of cellular carbohydrate catabolic process	0	BP::0001502::cartilage condensation
27	1	BP::0019886::antigen processing and presentation of exogenous peptide antigen via MHC class II	1	BP::0030890::positive regulation of B cell proliferation	0	BP::0043470::regulation of carbohydrate catabolic process	0	BP::0000187::activation of MAPK activity
28	1	BP::0002495::antigen processing and presentation of peptide antigen via MHC class II	0	MF::0003924::GTPase activity	1	BP::0030217::T cell differentiation	0	BP::0006944::membrane fusion
29	1	BP::0046649::lymphocyte activation	0	CC::0012510::trans-Golgi network transport vesicle membrane	0	BP::0007242::intracellular signaling cascade	1	BP::0045076::regulation of interleukin-2 biosynthetic process
30	1	BP::0002429::immune response-activating cell surface receptor signaling pathway	1	BP::0007516::hemocyte development	0	BP::0050848::regulation of calcium-mediated signaling	0	MF::0015295::solute\:hydrogen symporter activity
31	1	BP::0002768::immune response-regulating cell surface receptor signaling pathway	0	MF::0008565::protein transporter activity	1	CC::0001772::immunological synapse	0	CC::0030130::clathrin coat of trans-Golgi network vesicle
32	1	BP::0019882::antigen processing and presentation	0	BP::0042552::myelination	1	MF::0032395::MHC class II receptor activity	0	BP::0042552::myelination
33	1	BP::0033077::T cell differentiation in the thymus	1	MF::0042608::T cell receptor binding	1	CC::0042613::MHC class II protein complex	0	CC::0001669::acrosome
34	0	CC::0005770::late endosome	0	MF::0005199::structural constituent of cell wall	1	BP::0030890::positive regulation of B cell proliferation	1	BP::0030183::B cell differentiation
35	1	MF::0042608::T cell receptor binding	1	BP::0042386::hemocyte differentiation	0	CC::0009434::microtubule-based flagellum	0	CC::0009986::cell surface
36	1	BP::0045321::leukocyte activation	0	BP::0007043::intercellular junction assembly	0	BP::0050865::regulation of cell activation	1	BP::0048002::antigen processing and presentation of peptide antigen
37	1	BP::0050851::antigen receptor-mediated signaling pathway	0	BP::0007243::protein kinase cascade	1	BP::0002694::regulation of leukocyte activation	0	MF::0042826::histone deacetylase binding
38	1	BP::0016064::immunoglobulin mediated immune response	0	CC::0030130::clathrin coat of trans-Golgi network vesicle	0	BP::0040023::establishment of nucleus localization	0	BP::0040015::negative regulation of multicellular organism growth
39	0	BP::0050867::positive regulation of cell activation	0	BP::0016481::negative regulation of transcription	0	BP::0051647::nucleus localization	0	BP::0050767::regulation of neurogenesis
40	1	BP::0002696::positive regulation of leukocyte activation	0	BP::0040023::establishment of nucleus localization	0	BP::0048584::positive regulation of response to stimulus	0	BP::0042535::positive regulation of tumor necrosis factor biosynthetic process
41	1	BP::0050863::regulation of T cell activation	0	BP::0051647::nucleus localization	1	BP::0042129::regulation of T cell proliferation	0	CC::0005868::cytoplasmic dynein complex
42	0	MF::0060090::molecular adaptor activity	0	CC::0005773::vacuole	0	MF::0005085::guanyl-nucleotide exchange factor activity	0	MF::0048503::GPI anchor binding
43	1	BP::0002520::immune system development	0	MF::0005083::small GTPase regulator activity	0	BP::0051668::localization within membrane	0	MF::0016653::oxidoreductase activity\, acting on NADH or NADPH\, heme protein as acceptor
44	1	BP::0002684::positive regulation of immune system process	0	MF::0005085::guanyl-nucleotide exchange factor activity	0	BP::0009296::flagellum biogenesis	1	BP::0045086::positive regulation of interleukin-2 biosynthetic process
45	1	BP::0050870::positive regulation of T cell activation	0	BP::0001508::regulation of action potential	0	BP::0043064::flagellum organization and biogenesis	0	BP::0006664::glycolipid metabolic process
46	1	BP::0019724::B cell mediated immunity	0	MF::0005525::GTP binding	0	MF::0042805::actinin binding	0	CC::0009897::external side of plasma membrane
47	0	BP::0045664::regulation of neuron differentiation	0	CC::0030125::clathrin vesicle coat	1	BP::0050871::positive regulation of B cell activation	0	CC::0012510::trans-Golgi network transport vesicle membrane
48	0	BP::0006882::cellular zinc ion homeostasis	0	CC::0030118::clathrin coat	0	BP::0030031::cell projection biogenesis	0	CC::0043205::fibril
49	0	BP::0055069::zinc ion homeostasis	0	CC::0030665::clathrin coated vesicle membrane	1	BP::0002478::antigen processing and presentation of exogenous peptide antigen	0	CC::0009434::microtubule-based flagellum
50	1	BP::0042100::B cell proliferation	0	BP::0006882::cellular zinc ion homeostasis	1	BP::0019886::antigen processing and presentation of exogenous peptide antigen via MHC class II	0	BP::0046883::regulation of hormone secretion
51	1	BP::0002757::immune response-activating signal transduction	0	BP::0055069::zinc ion homeostasis	1	BP::0002495::antigen processing and presentation of peptide antigen via MHC class II	0	BP::0006898::receptor-mediated endocytosis
52	1	BP::0002764::immune response-regulating signal transduction	0	BP::0009966::regulation of signal transduction	1	BP::0002684::positive regulation of immune system process	0	MF::0050681::androgen receptor binding
53	0	BP::0001775::cell activation	0.5	BP::0045086::positive regulation of interleukin-2 biosynthetic process	0	BP::0007274::neuromuscular synaptic transmission	0	BP::0014031::mesenchymal cell development
54	1	BP::0051249::regulation of lymphocyte activation	1	BP::0030888::regulation of B cell proliferation	1	BP::0050853::B cell receptor signaling pathway	0	BP::0048762::mesenchymal cell differentiation
55	0	BP::0050865::regulation of cell activation	0	MF::0035091::phosphoinositide binding	1	BP::0030098::lymphocyte differentiation	0	CC::0005770::late endosome
56	1	BP::0002694::regulation of leukocyte activation	0	CC::0044440::endosomal part	0	CC::0044440::endosomal part	0	MF::0016527::brain-specific angiogenesis inhibitor activity
57	1	BP::0030098::lymphocyte differentiation	0	CC::0010008::endosome membrane	0	CC::0010008::endosome membrane	0	CC::0031225::anchored to membrane
58	0	BP::0044264::cellular polysaccharide metabolic process	0	MF::0030695::GTPase regulator activity	0	BP::0007028::cytoplasm organization and biogenesis	0	CC::0046658::anchored to plasma membrane
59	1	BP::0048002::antigen processing and presentation of peptide antigen	0	BP::0030147::natriuresis	1	BP::0046649::lymphocyte activation	0	MF::0008134::transcription factor binding
60	1	BP::0019884::antigen processing and presentation of exogenous antigen	0	MF::0008047::enzyme activator activity	0	BP::0048286::alveolus development	0	BP::0043406::positive regulation of MAP kinase activity
61	1	BP::0030217::T cell differentiation	0	BP::0045830::positive regulation of isotype switching	0	BP::0007416::synaptogenesis	0	MF::0032947::protein complex scaffold
62	0	BP::0005976::polysaccharide metabolic process	0	BP::0045911::positive regulation of DNA recombination	0	BP::0042384::cilium biogenesis	0	MF::0030159::receptor signaling complex scaffold activity
63	0.5	BP::0042094::interleukin-2 biosynthetic process	0	BP::0046620::regulation of organ growth	0	BP::0050927::positive regulation of positive chemotaxis	0	CC::0000794::condensed nuclear chromosome
64	0.5	BP::0032623::interleukin-2 production	0	BP::0042384::cilium biogenesis	0	BP::0050926::regulation of positive chemotaxis	0	BP::0030168::platelet activation
65	0	BP::0050848::regulation of calcium-mediated signaling	0	BP::0000187::activation of MAPK activity	1	BP::0042110::T cell activation	0	MF::0019838::growth factor binding
66	1	BP::0030890::positive regulation of B cell proliferation	0	BP::0006110::regulation of glycolysis	0	BP::0048520::positive regulation of behavior	0	MF::0015144::carbohydrate transmembrane transporter activity
67	1	BP::0002443::leukocyte mediated immunity	0	CC::0030140::trans-Golgi network transport vesicle	0	BP::0050921::positive regulation of chemotaxis	0	MF::0051119::sugar transmembrane transporter activity
68	1	BP::0002682::regulation of immune system process	0	BP::0007242::intracellular signaling cascade	0	MF::0042169::SH2 domain binding	0	BP::0006687::glycosphingolipid metabolic process
69	1	BP::0051251::positive regulation of lymphocyte activation	0.5	BP::0045076::regulation of interleukin-2 biosynthetic process	0	BP::0050918::positive chemotaxis	0	BP::0001570::vasculogenesis
70	0	BP::0009296::flagellum biogenesis	0	CC::0009897::external side of plasma membrane	0	MF::0016628::oxidoreductase activity\, acting on the CH-CH group of donors\, NAD or NADP as acceptor	0	MF::0003712::transcription cofactor activity

## Sheet: SP result ALL
	IndexG	Gene Set Category	Pathway	Set Size	Percent Up	NTk Stat	NTk q-value	NTk Rank	NEk Stat	NEk q-value	NEk Rank
1	461	CC::0042613::MHC class II protein complex	GO	12	0	8.87	0	1	17.52	0	7
2	1585	MF::0032395::MHC class II receptor activity	GO	8	0	8.38	0	3	17.6	0	6
3	455	CC::0042105::alpha-beta T cell receptor complex	GO	4	100	-7.66	0	5	-18.09	0	4
4	435	CC::0019815::B cell receptor complex	GO	3	0	6.49	0	7	19.95	0	2
5	507	CC::0019814::immunoglobulin complex	GO	3	0	6.49	0	7	19.95	0	2
6	4411	BP::0002504::antigen processing and presentation of peptide or polysaccharide antigen via MHC class II	GO	16	6.25	8.79	0	2	17.03	0	9
7	459	CC::0042611::MHC protein complex	GO	23	8.7	7.87	0	4	15.85	0	12
8	159	CC::0005771::multivesicular body	GO	5	20	4.7	0	14	17.86	0	5
9	4401	BP::0019882::antigen processing and presentation	GO	44	15.91	6.76	0	6	14.89	0	19
10	4406	BP::0002478::antigen processing and presentation of exogenous peptide antigen	GO	7	14.29	4.77	0	13	15.75	0	13
11	4407	BP::0019886::antigen processing and presentation of exogenous peptide antigen via MHC class II	GO	7	14.29	4.77	0	13	15.75	0	13
12	4410	BP::0002495::antigen processing and presentation of peptide antigen via MHC class II	GO	7	14.29	4.77	0	13	15.75	0	13
13	2113	BP::0050857::positive regulation of antigen receptor-mediated signaling pathway	GO	3	100	-4.96	0	12	-15.65	0	15
14	4405	BP::0019884::antigen processing and presentation of exogenous antigen	GO	9	11.11	4.38	0	16	15.16	0	17
15	2782	BP::0042113::B cell activation	GO	61	27.87	4.04	0	22	15.87	0	11
16	3104	BP::0007044::cell-substrate junction assembly	GO	5	20	4.13	0	21	15.61	0	16
17	454	CC::0042101::T cell receptor complex	GO	11	81.82	-6.48	0	8	-13.76	0	30
18	3247	BP::0007028::cytoplasm organization and biogenesis	GO	19	26.32	4.2	0	19	14.74	0	21
19	192	CC::0000242::pericentriolar material	GO	5	60	-3.84	0	26	-13.95	0	26
20	4408	BP::0048002::antigen processing and presentation of peptide antigen	GO	20	10	5.13	0	11	12.85	0	43
21	2181	BP::0050853::B cell receptor signaling pathway	GO	3	33.33	3.09	0.106571	58.5	21.85	0	1
22	2784	BP::0042100::B cell proliferation	GO	17	29.41	3.12	0	37	13.76	0	31
23	1994	BP::0050871::positive regulation of B cell activation	GO	17	29.41	3.09	0.106571	58.5	14.88	0	20
24	2925	BP::0007264::small GTPase mediated signal transduction	GO	256	30.08	4.31	0	17	11.86	0	69
25	2649	BP::0007272::ensheathment of neurons	GO	28	28.57	3.18	0	36	12.47	0	52
26	2650	BP::0008366::axon ensheathment	GO	28	28.57	3.18	0	36	12.47	0	52
27	1996	BP::0030890::positive regulation of B cell proliferation	GO	7	28.57	2.88	0.153131	85.5	17.14	0	8
28	965	MF::0003924::GTPase activity	GO	136	27.94	3.98	0	24	11.81	0	73
29	101	CC::0012510::trans-Golgi network transport vesicle membrane	GO	13	15.38	3.09	0.106571	58.5	12.98	0	41
30	3020	BP::0007516::hemocyte development	GO	7	14.29	2.88	0.153131	85.5	15.68	0	14
31	1659	MF::0008565::protein transporter activity	GO	75	25.33	2.98	0.101105	68	13.3	0	38
32	2651	BP::0042552::myelination	GO	26	30.77	3.09	0.106571	58.5	12.57	0	49
33	832	MF::0042608::T cell receptor binding	GO	3	100	-3.09	0.129282	45.5	-11.82	0	72
34	1613	MF::0005199::structural constituent of cell wall	GO	25	20	2.88	0.153131	85.5	13.6	0	35
35	3361	BP::0042386::hemocyte differentiation	GO	8	12.5	2.75	0.200497	98.5	14.49	0	24
36	3116	BP::0007043::intercellular junction assembly	GO	9	33.33	2.75	0.200497	98.5	13.85	0	29
37	2908	BP::0007243::protein kinase cascade	GO	276	30.8	4.16	0	20	11.21	0	109
38	99	CC::0030130::clathrin coat of trans-Golgi network vesicle	GO	12	16.67	2.75	0.200497	98.5	13.55	0	36
39	1901	BP::0016481::negative regulation of transcription	GO	206	32.52	3.09	0.106571	58.5	11.68	0	80
40	3142	BP::0040023::establishment of nucleus localization	GO	3	33.33	2.58	0.251154	137.5	19.2	0	3
41	3219	BP::0051647::nucleus localization	GO	3	33.33	2.58	0.251154	137.5	19.2	0	3
42	233	CC::0005773::vacuole	GO	142	30.28	3.56	0	30	11.05	0	118
43	1499	MF::0005083::small GTPase regulator activity	GO	121	33.88	2.98	0.102419	67	11.61	0	82
44	1494	MF::0005085::guanyl-nucleotide exchange factor activity	GO	73	34.25	2.88	0.153131	85.5	11.98	0	66
45	2648	BP::0001508::regulation of action potential	GO	34	38.24	2.88	0.153131	85.5	11.85	0	71
46	701	MF::0005525::GTP binding	GO	186	33.87	2.75	0.200497	98.5	12.23	0	58
47	97	CC::0030125::clathrin vesicle coat	GO	20	15	2.65	0.230255	118	13.18	0	39
48	179	CC::0030118::clathrin coat	GO	22	13.64	2.65	0.230255	118	13.14	0	40
49	96	CC::0030665::clathrin coated vesicle membrane	GO	21	14.29	2.65	0.230255	118	12.93	0	42
50	2586	BP::0006882::cellular zinc ion homeostasis	GO	3	66.67	-3.09	0.129282	45.5	-11.14	0	115
51	2609	BP::0055069::zinc ion homeostasis	GO	3	66.67	-3.09	0.129282	45.5	-11.14	0	115
52	2417	BP::0009966::regulation of signal transduction	GO	329	34.95	3.77	0	27	10.73	0	144
53	2059	BP::0045086::positive regulation of interleukin-2 biosynthetic process	GO	9	66.67	-3.42	0	35	-10.79	0	138
54	2217	BP::0030888::regulation of B cell proliferation	GO	10	30	2.51	0.261422	155.5	15.07	0	18
55	609	MF::0035091::phosphoinositide binding	GO	31	29.03	2.65	0.230255	118	12.21	0	59
56	154	CC::0044440::endosomal part	GO	4	25	2.51	0.261422	155.5	14.73	0	22
57	155	CC::0010008::endosome membrane	GO	4	25	2.51	0.261422	155.5	14.73	0	22
58	1493	MF::0030695::GTPase regulator activity	GO	197	35.53	2.75	0.200497	98.5	11.57	0	85
59	2615	BP::0030147::natriuresis	GO	4	0	2.58	0.251154	137.5	12.67	0	47
60	1460	MF::0008047::enzyme activator activity	GO	184	30.98	2.75	0.200497	98.5	11.45	0	90
61	1997	BP::0045830::positive regulation of isotype switching	GO	7	42.86	2.51	0.261422	155.5	13.63	0	34
62	2075	BP::0045911::positive regulation of DNA recombination	GO	7	42.86	2.51	0.261422	155.5	13.63	0	34
63	2494	BP::0046620::regulation of organ growth	GO	4	25	2.51	0.261422	155.5	12.77	0	44
64	3229	BP::0042384::cilium biogenesis	GO	5	100	-3.43	0	34	-10.39	0	168
65	2739	BP::0000187::activation of MAPK activity	GO	38	21.05	3.09	0.106571	58.5	10.53	0	158
66	2350	BP::0006110::regulation of glycolysis	GO	4	0	2.51	0.261422	155.5	11.97	0	67
67	105	CC::0030140::trans-Golgi network transport vesicle	GO	17	17.65	2.51	0.261422	155.5	11.93	0	68
68	2886	BP::0007242::intracellular signaling cascade	GO	960	35.73	4.66	0	15	10.05	0	218
69	2342	BP::0045076::regulation of interleukin-2 biosynthetic process	GO	11	72.73	-3.99	0	23	-10.04	0	220
70	57	CC::0009897::external side of plasma membrane	GO	62	43.55	3.09	0.106571	58.5	10.25	0	185
71	1839	BP::0045736::negative regulation of cyclin-dependent protein kinase activity	GO	6	33.33	2.41	0.303316	183	12.13	0	62
72	2215	BP::0050864::regulation of B cell activation	GO	24	33.33	2.29	0.346994	215.5	12.56	0	50
73	4392	BP::0016192::vesicle-mediated transport	GO	324	35.8	2.33	0.329968	205	12.07	0	64
74	1465	MF::0046582::Rap GTPase activator activity	GO	3	0	2.33	0.329968	205	11.74	0	76
75	70	CC::0030119::AP-type membrane coat adaptor complex	GO	16	12.5	2.23	0.363549	245	13.49	0	37
76	71	CC::0030131::clathrin adaptor complex	GO	14	14.29	2.2	0.375535	256	13.88	0	28
77	2211	BP::0050794::regulation of cellular process	GO	2421	38	3.09	0.106571	58.5	9.99	0	227
78	2783	BP::0030183::B cell differentiation	GO	32	28.12	2.14	0.394311	279	14.68	0	23
79	636	MF::0016492::neurotensin receptor activity\, G-protein coupled	GO	3	0	2.2	0.375535	256	12.42	0	54
80	1834	BP::0045581::negative regulation of T cell differentiation	GO	3	0	2.17	0.38658	266	12.68	0	45
81	3139	BP::0051649::establishment of cellular localization	GO	559	37.57	2.17	0.38658	266	12.38	0	55
82	2852	BP::0008286::insulin receptor signaling pathway	GO	31	16.13	3.09	0.106571	58.5	9.64	0	286
83	2761	BP::0043506::regulation of JNK activity	GO	15	20	2.17	0.38658	266	11.71	0	79
84	485	CC::0043259::laminin-10 complex	GO	3	33.33	2.12	0.40626	292.5	12.35	0	56
85	2830	BP::0007274::neuromuscular synaptic transmission	GO	6	16.67	2.17	0.38658	266	11.6	0	83
86	3773	BP::0042094::interleukin-2 biosynthetic process	GO	13	69.23	-3.72	0	28	-9.37	0	327
87	4540	BP::0032623::interleukin-2 production	GO	13	69.23	-3.72	0	28	-9.37	0	327
88	1021	MF::0004115::3'\,5'-cyclic-AMP phosphodiesterase activity	GO	5	0	2.14	0.394311	279	11.52	0	87
89	1849	BP::0045665::negative regulation of neuron differentiation	GO	5	80	-3.09	0.129282	45.5	-9.4	0	322
90	2741	BP::0043507::positive regulation of JNK activity	GO	13	15.38	2.14	0.394311	279	11.47	0	89
91	698	MF::0019001::guanyl nucleotide binding	GO	194	36.08	2.12	0.40626	292.5	11.53	0	86
92	699	MF::0032561::guanyl ribonucleotide binding	GO	194	36.08	2.12	0.40626	292.5	11.53	0	86
93	2738	BP::0043406::positive regulation of MAP kinase activity	GO	44	22.73	2.88	0.153131	85.5	9.61	0	294
94	3208	BP::0051665::lipid raft localization	GO	3	100	-3.09	0.129282	45.5	-9.33	0	335
95	3209	BP::0031580::lipid raft distribution	GO	3	100	-3.09	0.129282	45.5	-9.33	0	335
96	3210	BP::0001766::lipid raft polarization	GO	3	100	-3.09	0.129282	45.5	-9.33	0	335
97	2218	BP::0045191::regulation of isotype switching	GO	9	44.44	2.1	0.412651	304	11.74	0	77
98	4445	BP::0008104::protein localization	GO	477	36.69	2.03	0.436968	337.5	12.67	0	46
99	1825	BP::0050789::regulation of biological process	GO	2565	38.17	2.88	0.153131	85.5	9.6	0	299
100	3167	BP::0006886::intracellular protein transport	GO	295	33.9	2.07	0.410516	322	11.85	0	70
101	4400	BP::0002376::immune system process	GO	632	36.08	3.44	0	33	9.2	0	362
102	497	CC::0001527::microfibril	GO	3	66.67	-3.09	0.129282	45.5	-9.22	0	352
103	625	MF::0005068::transmembrane receptor protein tyrosine kinase adaptor protein activity	GO	3	33.33	1.96	0.445047	390	16.21	0	10
104	902	MF::0008134::transcription factor binding	GO	307	33.88	2.07	0.410516	322	11.61	0	81
105	3199	BP::0048305::immunoglobulin secretion	GO	8	37.5	1.98	0.435102	381	12.6	0	48
106	2049	BP::0030810::positive regulation of nucleotide biosynthetic process	GO	3	33.33	2.01	0.423163	354.5	11.78	0	75
107	2050	BP::0030804::positive regulation of cyclic nucleotide biosynthetic process	GO	3	33.33	2.01	0.423163	354.5	11.78	0	75
108	1592	MF::0005057::receptor signaling protein activity	GO	123	27.64	2.88	0.153131	85.5	9.2	0	359
109	3279	BP::0031579::lipid raft organization and biogenesis	GO	5	80	-3.09	0.129282	45.5	-8.96	0	407
110	4431	BP::0006955::immune response	GO	457	37.2	3.09	0.106571	58.5	8.96	0	405
111	2416	BP::0043070::regulation of non-apoptotic programmed cell death	GO	3	33.33	1.87	0.471046	456	13.89	0	27
112	2986	BP::0016244::non-apoptotic programmed cell death	GO	3	33.33	1.87	0.471046	456	13.89	0	27
113	664	MF::0003700::transcription factor activity	GO	603	34.33	3.85	0	25	8.66	0	459
114	3138	BP::0051641::cellular localization	GO	573	37.87	1.88	0.472229	441.5	12.18	0	60
115	3150	BP::0046907::intracellular transport	GO	450	35.33	1.88	0.472229	441.5	11.58	0	84
116	496	CC::0043205::fibril	GO	4	75	-3.09	0.129282	45.5	-8.55	0	483
117	3749	BP::0006665::sphingolipid metabolic process	GO	38	31.58	1.85	0.47615	467.5	11.72	0	78
118	4068	BP::0048646::anatomical structure formation	GO	144	34.03	2.88	0.153131	85.5	8.62	0	464
119	4309	BP::0045184::establishment of protein localization	GO	440	36.82	1.79	0.511016	503.5	12.25	0	57
120	4444	BP::0033036::macromolecule localization	GO	507	37.28	1.76	0.523957	520	12.45	0	53
121	624	MF::0005070::SH3/SH2 adaptor activity	GO	38	36.84	1.74	0.527464	543	13.69	0	32
122	2598	BP::0046716::muscle maintenance	GO	6	50	1.72	0.534028	559.5	14.13	0	25
123	2837	BP::0007165::signal transduction	GO	2155	36.33	5.35	0	10	7.98	0	608
124	1600	MF::0005066::transmembrane receptor protein tyrosine kinase signaling protein activity	GO	9	22.22	1.66	0.55423	604	13.63	0	33
125	2812	BP::0007154::cell communication	GO	2381	36.58	5.83	0	9	7.73	0	664
126	3207	BP::0051668::localization within membrane	GO	6	83.33	-3.09	0.129282	45.5	-7.86	0	636
127	3344	BP::0048869::cellular developmental process	GO	1235	36.6	3.09	0.106571	58.5	7.82	0	644
128	3345	BP::0030154::cell differentiation	GO	1235	36.6	3.09	0.106571	58.5	7.82	0	644
129	2796	BP::0045058::T cell selection	GO	12	66.67	-2.88	0.17525	75.5	-7.87	0	634
130	4430	BP::0002377::immunoglobulin production	GO	26	46.15	1.64	0.558608	636.5	11.51	0	88
131	778	MF::0031267::small GTPase binding	GO	35	31.43	1.55	0.57916	723.5	12.14	0	61
132	4600	BP::0048771::tissue remodeling	GO	92	27.17	3.03	0.103766	66	7.43	0	743
133	404	CC::0016020::membrane	GO	3117	38.15	3.52	0	31	7.09	0	825
134	453	CC::0001772::immunological synapse	GO	20	60	-3.63	0	29	-7.08	0	828
135	4310	BP::0015031::protein transport	GO	410	36.34	1.48	0.60127	804.5	11.79	0	74
136	777	MF::0051020::GTPase binding	GO	38	31.58	1.47	0.602067	826.5	12.1	0	63
137	1513	MF::0060089::molecular transducer activity	GO	1329	37.7	4.25	0	18	6.81	0	899
138	1514	MF::0004871::signal transducer activity	GO	1329	37.7	4.25	0	18	6.81	0	899
139	4060	BP::0032502::developmental process	GO	2119	37.28	2.88	0.153131	85.5	7.02	0	845
140	596	MF::0046872::metal ion binding	GO	1972	42.09	-3.09	0.129282	45.5	6.38	0	1040
141	577	MF::0043167::ion binding	GO	2030	42.32	-3.09	0.129282	45.5	6.24	0	1080
142	3435	BP::0016126::sterol biosynthetic process	GO	28	60.71	-3.09	0.129282	45.5	-6.23	0	1084
143	45	CC::0030027::lamellipodium	GO	32	34.38	1.26	0.645693	1108	12.48	0	51
144	580	MF::0043169::cation binding	GO	1818	42.79	-3.07	0.10515	65	5.91	0	1199
145	469	CC::0005886::plasma membrane	GO	1493	38.18	3.09	0.106571	58.5	5.64	0	1294
146	250	CC::0000794::condensed nuclear chromosome	GO	22	72.73	-2.98	0.0998257	69	-5.36	0	1409
147	193	CC::0044450::microtubule organizing center part	GO	18	55.56	-2.88	0.17525	75.5	-5.18	0	1474
148	691	MF::0030553::cGMP binding	GO	8	87.5	-2.88	0.17525	75.5	-4.9	0	1597
149	700	MF::0019002::GMP binding	GO	8	87.5	-2.88	0.17525	75.5	-4.9	0	1597
150	190	CC::0005813::centrosome	GO	50	62	-3.51	0	32	-4.42	0	1825
151	3433	BP::0006695::cholesterol biosynthetic process	GO	22	59.09	-2.88	0.17525	75.5	-4.49	0	1793
152	403	CC::0031252::leading edge	GO	57	40.35	0.87	0.7095	1845.5	12.01	0	65
153	189	CC::0005815::microtubule organizing center	GO	59	61.02	-3.09	0	38	-3.09	0.00043492	2400.5
154	3431	BP::0016125::sterol metabolic process	GO	63	52.38	-3.09	0.129282	45.5	-2.75	0.00116178	2684
155	3729	BP::0006694::steroid biosynthetic process	GO	64	51.56	-2.9	0.0973608	71	-2.51	0.00224259	2794
156	500	CC::0044421::extracellular region part	GO	531	46.33	-2.88	0.17525	75.5	1.87	0.0104377	3107.5
157	339	CC::0000793::condensed chromosome	GO	41	63.41	-2.88	0.17525	75.5	-1.66	0.015674	3213.5
158	249	CC::0000228::nuclear chromosome	GO	65	55.38	-3.09	0.129282	45.5	-1.33	0.0282394	3378
159	2951	BP::0000279::M phase	GO	178	51.12	-2.88	0.17525	75.5	0.93	0.0516231	3593
160	3907	BP::0006281::DNA repair	GO	172	49.42	-2.92	0.0985778	70	0.78	0.0623213	3664.5
161	3056	BP::0051301::cell division	GO	147	48.98	-2.88	0.17525	75.5	0.54	0.0817098	3797.5
162	3753	BP::0008202::steroid metabolic process	GO	124	50.81	-3.09	0.129282	45.5	-0.3	0.101808	3930

## Sheet: GSA_combined_ALL
		Combined results for GSA
New Rank	Old Rank	Gene_set	Gene_set_name	Score	p-value	FDR	Abs(Score)
1	1	455	CC::0042105::alpha-beta T cell receptor complex	-3.3327	0	0	3.3327
2	3	2782	BP::0042113::B cell activation	3.2869	0	0	3.2869
3	2	2793	BP::0045061::thymic T cell selection	-3.2024	0	0	3.2024
4	1	435	CC::0019815::B cell receptor complex	2.9469	0	0	2.9469
5	2	507	CC::0019814::immunoglobulin complex	2.9469	0	0	2.9469
6	4	3208	BP::0051665::lipid raft localization	-2.9407	0	0	2.9407
7	5	3209	BP::0031580::lipid raft distribution	-2.9407	0	0	2.9407
8	6	3210	BP::0001766::lipid raft polarization	-2.9407	0	0	2.9407
9	3	2796	BP::0045058::T cell selection	-2.9317	0	0	2.9317
10	4	2925	BP::0007264::small GTPase mediated signal transduction	2.6648	0	0	2.6648
11	7	832	MF::0042608::T cell receptor binding	-3.2177	0.001	0.4297	3.2177
12	9	2792	BP::0033077::T cell differentiation in the thymus	-3.0655	0.001	0.4297	3.0655
13	5	159	CC::0005771::multivesicular body	3.0147	0.001	0.7272	3.0147
14	10	2795	BP::0045059::positive thymic T cell selection	-2.9396	0.001	0.4297	2.9396
15	11	2798	BP::0043368::positive T cell selection	-2.9396	0.001	0.4297	2.9396
16	8	2228	BP::0050863::regulation of T cell activation	-2.935	0.001	0.4297	2.935
17	6	2350	BP::0006110::regulation of glycolysis	2.8057	0.001	0.7272	2.8057
18	15	2113	BP::0050857::positive regulation of antigen receptor-mediated signaling pathway	-3.1297	0.002	0.4727	3.1297
19	12	454	CC::0042101::T cell receptor complex	-3.112	0.002	0.4727	3.112
20	20	2921	BP::0019722::calcium-mediated signaling	-3.0073	0.002	0.4727	3.0073
21	13	833	MF::0032947::protein complex scaffold	-2.995	0.002	0.4727	2.995
22	14	834	MF::0030159::receptor signaling complex scaffold activity	-2.995	0.002	0.4727	2.995
23	16	2521	BP::0002682::regulation of immune system process	-2.9875	0.002	0.4727	2.9875
24	18	2794	BP::0045060::negative thymic T cell selection	-2.6848	0.002	0.4727	2.6848
25	19	2797	BP::0043383::negative T cell selection	-2.6848	0.002	0.4727	2.6848
26	7	2349	BP::0043471::regulation of cellular carbohydrate catabolic process	2.6838	0.002	0.7272	2.6838
27	8	2502	BP::0043470::regulation of carbohydrate catabolic process	2.6838	0.002	0.7272	2.6838
28	17	2789	BP::0030217::T cell differentiation	-2.6215	0.002	0.4727	2.6215
29	9	2886	BP::0007242::intracellular signaling cascade	2.4269	0.002	0.7272	2.4269
30	26	2420	BP::0050848::regulation of calcium-mediated signaling	-2.9783	0.003	0.5454	2.9783
31	21	453	CC::0001772::immunological synapse	-2.9644	0.003	0.5454	2.9644
32	13	1585	MF::0032395::MHC class II receptor activity	2.8423	0.003	0.7272	2.8423
33	11	461	CC::0042613::MHC class II protein complex	2.8109	0.003	0.7272	2.8109
34	14	1996	BP::0030890::positive regulation of B cell proliferation	2.7755	0.003	0.7272	2.7755
35	10	44	CC::0009434::microtubule-based flagellum	2.729	0.003	0.7272	2.729
36	23	2212	BP::0050865::regulation of cell activation	-2.7132	0.003	0.5454	2.7132
37	24	2213	BP::0002694::regulation of leukocyte activation	-2.7132	0.003	0.5454	2.7132
38	15	3142	BP::0040023::establishment of nucleus localization	2.6976	0.003	0.7272	2.6976
39	16	3219	BP::0051647::nucleus localization	2.6976	0.003	0.7272	2.6976
40	22	2194	BP::0048584::positive regulation of response to stimulus	-2.6326	0.003	0.5454	2.6326
41	25	2226	BP::0042129::regulation of T cell proliferation	-2.6174	0.003	0.5454	2.6174
42	12	1494	MF::0005085::guanyl-nucleotide exchange factor activity	2.5981	0.003	0.7272	2.5981
43	30	3207	BP::0051668::localization within membrane	-3.0566	0.004	0.5627	3.0566
44	32	3230	BP::0009296::flagellum biogenesis	-3.0247	0.004	0.5627	3.0247
45	33	3235	BP::0043064::flagellum organization and biogenesis	-3.0247	0.004	0.5627	3.0247
46	27	765	MF::0042805::actinin binding	-2.9764	0.004	0.5627	2.9764
47	19	1994	BP::0050871::positive regulation of B cell activation	2.7921	0.004	0.7272	2.7921
48	31	3228	BP::0030031::cell projection biogenesis	-2.7458	0.004	0.5627	2.7458
49	24	4406	BP::0002478::antigen processing and presentation of exogenous peptide antigen	2.695	0.004	0.7272	2.695
50	25	4407	BP::0019886::antigen processing and presentation of exogenous peptide antigen via MHC class II	2.695	0.004	0.7272	2.695
51	26	4410	BP::0002495::antigen processing and presentation of peptide antigen via MHC class II	2.695	0.004	0.7272	2.695
52	28	2167	BP::0002684::positive regulation of immune system process	-2.6431	0.004	0.5627	2.6431
53	22	2830	BP::0007274::neuromuscular synaptic transmission	2.6339	0.004	0.7272	2.6339
54	20	2181	BP::0050853::B cell receptor signaling pathway	2.6124	0.004	0.7272	2.6124
55	29	2787	BP::0030098::lymphocyte differentiation	-2.483	0.004	0.5627	2.483
56	17	154	CC::0044440::endosomal part	2.4412	0.004	0.7272	2.4412
57	18	155	CC::0010008::endosome membrane	2.4412	0.004	0.7272	2.4412
58	23	3247	BP::0007028::cytoplasm organization and biogenesis	2.3585	0.004	0.7272	2.3585
59	21	2781	BP::0046649::lymphocyte activation	2.2704	0.004	0.7272	2.2704
60	42	4066	BP::0048286::alveolus development	-3.0047	0.005	0.5627	3.0047
61	41	3259	BP::0007416::synaptogenesis	-2.8354	0.005	0.5627	2.8354
62	40	3229	BP::0042384::cilium biogenesis	-2.7757	0.005	0.5627	2.7757
63	37	2197	BP::0050927::positive regulation of positive chemotaxis	-2.7338	0.005	0.5627	2.7338
64	38	2552	BP::0050926::regulation of positive chemotaxis	-2.7338	0.005	0.5627	2.7338
65	39	2804	BP::0042110::T cell activation	-2.5538	0.005	0.5627	2.5538
66	35	2195	BP::0048520::positive regulation of behavior	-2.5517	0.005	0.5627	2.5517
67	36	2196	BP::0050921::positive regulation of chemotaxis	-2.5517	0.005	0.5627	2.5517
68	34	841	MF::0042169::SH2 domain binding	-2.5085	0.005	0.5627	2.5085
69	47	4643	BP::0050918::positive chemotaxis	-2.649	0.006	0.6016	2.649
70	43	1257	MF::0016628::oxidoreductase activity\, acting on the CH-CH group of donors\, NAD or NADP as acceptor	-2.6086	0.006	0.6016	2.6086
71	45	2059	BP::0045086::positive regulation of interleukin-2 biosynthetic process	-2.5514	0.006	0.6016	2.5514
72	46	2214	BP::0051249::regulation of lymphocyte activation	-2.5236	0.006	0.6016	2.5236
73	44	2007	BP::0050870::positive regulation of T cell activation	-2.4822	0.006	0.6016	2.4822
74	50	2361	BP::0001919::regulation of receptor recycling	-2.7886	0.007	0.6016	2.7886
75	49	2342	BP::0045076::regulation of interleukin-2 biosynthetic process	-2.7829	0.007	0.6016	2.7829
76	48	2198	BP::0050930::induction of positive chemotaxis	-2.7156	0.007	0.6016	2.7156
77	53	3279	BP::0031579::lipid raft organization and biogenesis	-2.5867	0.007	0.6016	2.5867
78	55	4479	BP::0005976::polysaccharide metabolic process	-2.4839	0.007	0.6016	2.4839
79	51	2549	BP::0048583::regulation of response to stimulus	-2.387	0.007	0.6016	2.387
80	52	2769	BP::0001775::cell activation	-2.3058	0.007	0.6016	2.3058
81	54	3308	BP::0051014::actin filament severing	-2.2989	0.007	0.6016	2.2989
82	57	496	CC::0043205::fibril	-2.6461	0.008	0.6199	2.6461
83	61	4693	BP::0035094::response to nicotine	-2.4894	0.008	0.6199	2.4894
84	60	4691	BP::0043279::response to alkaloid	-2.4703	0.008	0.6199	2.4703
85	58	1804	BP::0016339::calcium-dependent cell-cell adhesion	-2.4221	0.008	0.6199	2.4221
86	59	3631	BP::0044264::cellular polysaccharide metabolic process	-2.3955	0.008	0.6199	2.3955
87	56	270	CC::0005640::nuclear outer membrane	-2.3928	0.008	0.6199	2.3928
88	64	2114	BP::0050850::positive regulation of calcium-mediated signaling	-2.6927	0.009	0.6475	2.6927
89	63	2005	BP::0042102::positive regulation of T cell proliferation	-2.5085	0.009	0.6475	2.5085
90	62	192	CC::0000242::pericentriolar material	-2.3818	0.009	0.6475	2.3818
91	71	3773	BP::0042094::interleukin-2 biosynthetic process	-2.6032	0.01	0.6475	2.6032
92	73	4540	BP::0032623::interleukin-2 production	-2.6032	0.01	0.6475	2.6032
93	72	4497	BP::0006629::lipid metabolic process	-2.4485	0.01	0.6475	2.4485
94	65	788	MF::0043548::phosphoinositide 3-kinase binding	-2.4427	0.01	0.6475	2.4427
95	68	2564	BP::0051282::regulation of sequestering of calcium ion	-2.4278	0.01	0.6475	2.4278
96	69	2565	BP::0051283::negative regulation of sequestering of calcium ion	-2.4278	0.01	0.6475	2.4278
97	70	2566	BP::0051209::release of sequestered calcium ion into cytosol	-2.4278	0.01	0.6475	2.4278
98	67	2201	BP::0032103::positive regulation of response to external stimulus	-2.3656	0.01	0.6475	2.3656
99	66	1040	MF::0004725::protein tyrosine phosphatase activity	-2.1856	0.01	0.6475	2.1856
100	75	4141	BP::0048705::skeletal morphogenesis	-2.4625	0.011	0.6753	2.4625
101	74	2780	BP::0045321::leukocyte activation	-2.2338	0.011	0.6753	2.2338
102	79	4248	BP::0048485::sympathetic nervous system development	-2.5008	0.012	0.6753	2.5008
103	78	3318	BP::0001578::microtubule bundle formation	-2.4398	0.012	0.6753	2.4398
104	77	1202	MF::0016714::oxidoreductase activity\, acting on paired donors\, with incorporation or reduction of molecular oxygen\, reduced pteridine as one donor\, and incorporation of one atom of oxygen	-2.4296	0.012	0.6753	2.4296
105	76	473	CC::0030496::midbody	-2.3551	0.012	0.6753	2.3551
106	80	497	CC::0001527::microfibril	-2.682	0.013	0.6753	2.682
107	81	861	MF::0005172::vascular endothelial growth factor receptor binding	-2.6017	0.013	0.6753	2.6017
108	87	1401	MF::0004703::G-protein coupled receptor kinase activity	-2.5957	0.013	0.6753	2.5957
109	85	1110	MF::0016806::dipeptidyl-peptidase and tripeptidyl-peptidase activity	-2.5688	0.013	0.6753	2.5688
110	86	1111	MF::0008239::dipeptidyl-peptidase activity	-2.5688	0.013	0.6753	2.5688
111	82	988	MF::0004629::phospholipase C activity	-2.4891	0.013	0.6753	2.4891
112	91	3258	BP::0050808::synapse organization and biogenesis	-2.3236	0.013	0.6753	2.3236
113	83	989	MF::0004435::phosphoinositide phospholipase C activity	-2.2882	0.013	0.6753	2.2882
114	84	1024	MF::0004434::inositol or phosphatidylinositol phosphodiesterase activity	-2.2882	0.013	0.6753	2.2882
115	89	2157	BP::0051240::positive regulation of multicellular organismal process	-2.2159	0.013	0.6753	2.2159
116	90	2173	BP::0050778::positive regulation of immune response	-2.2022	0.013	0.6753	2.2022
117	88	1618	MF::0019911::structural constituent of myelin sheath	-2.162	0.013	0.6753	2.162
118	92	1849	BP::0045665::negative regulation of neuron differentiation	-2.3938	0.014	0.6894	2.3938
119	95	2808	BP::0045576::mast cell activation	-2.3444	0.014	0.6894	2.3444
120	96	3390	BP::0006066::alcohol metabolic process	-2.2988	0.014	0.6894	2.2988
121	93	2225	BP::0050670::regulation of lymphocyte proliferation	-2.2292	0.014	0.6894	2.2292
122	94	2278	BP::0032944::regulation of mononuclear cell proliferation	-2.2292	0.014	0.6894	2.2292
123	97	799	MF::0001948::glycoprotein binding	-2.4158	0.015	0.6939	2.4158
124	101	3426	BP::0042423::catecholamine biosynthetic process	-2.3505	0.015	0.6939	2.3505
125	98	2004	BP::0050671::positive regulation of lymphocyte proliferation	-2.3184	0.015	0.6939	2.3184
126	99	2029	BP::0032946::positive regulation of mononuclear cell proliferation	-2.3184	0.015	0.6939	2.3184
127	100	2174	BP::0002253::activation of immune response	-2.1071	0.015	0.6939	2.1071
128	109	3845	BP::0031638::zymogen activation	-2.4041	0.016	0.6939	2.4041
129	104	858	MF::0005161::platelet-derived growth factor receptor binding	-2.2177	0.016	0.6939	2.2177
130	102	508	CC::0043235::receptor complex	-2.2015	0.016	0.6939	2.2015
131	105	1419	MF::0004715::non-membrane spanning protein tyrosine kinase activity	-2.1778	0.016	0.6939	2.1778
132	108	3459	BP::0042401::biogenic amine biosynthetic process	-2.1604	0.016	0.6939	2.1604
133	107	2530	BP::0050776::regulation of immune response	-2.1517	0.016	0.6939	2.1517
134	106	2183	BP::0050856::regulation of T cell receptor signaling pathway	-2.1306	0.016	0.6939	2.1306
135	103	807	MF::0042802::identical protein binding	-2.0804	0.016	0.6939	2.0804
136	115	4241	BP::0060021::palate development	-2.3666	0.017	0.6988	2.3666
137	114	4039	BP::0033554::cellular response to stress	-2.3579	0.017	0.6988	2.3579
138	113	2255	BP::0045604::regulation of epidermal cell differentiation	-2.2645	0.017	0.6988	2.2645
139	110	1241	MF::0016717::oxidoreductase activity\, acting on paired donors\, with oxidation of a pair of donors resulting in the reduction of molecular oxygen to two molecules of water	-2.1144	0.017	0.6988	2.1144
140	111	1989	BP::0050867::positive regulation of cell activation	-2.0551	0.017	0.6988	2.0551
141	112	1990	BP::0002696::positive regulation of leukocyte activation	-2.0551	0.017	0.6988	2.0551
142	116	3432	BP::0008203::cholesterol metabolic process	-2.1852	0.018	0.7243	2.1852
143	121	3431	BP::0016125::sterol metabolic process	-2.3832	0.019	0.7243	2.3832
144	118	950	MF::0005391::sodium\:potassium-exchanging ATPase activity	-2.252	0.019	0.7243	2.252
145	122	3619	BP::0046348::amino sugar catabolic process	-2.1123	0.019	0.7243	2.1123
146	123	3620	BP::0006043::glucosamine catabolic process	-2.1123	0.019	0.7243	2.1123
147	117	541	MF::0016595::glutamate binding	-2.0672	0.019	0.7243	2.0672
148	124	4031	BP::0006766::vitamin metabolic process	-2.0318	0.019	0.7243	2.0318
149	119	3364	BP::0002521::leukocyte differentiation	-1.9839	0.019	0.7243	1.9839
150	120	3420	BP::0019321::pentose metabolic process	-1.9802	0.019	0.7243	1.9802
151	125	790	MF::0005080::protein kinase C binding	-2.2822	0.02	0.7299	2.2822
152	128	3753	BP::0008202::steroid metabolic process	-2.253	0.02	0.7299	2.253
153	129	4266	BP::0007566::embryo implantation	-2.2347	0.02	0.7299	2.2347
154	127	3729	BP::0006694::steroid biosynthetic process	-2.209	0.02	0.7299	2.209
155	126	1129	MF::0016868::intramolecular transferase activity\, phosphotransferases	-1.9645	0.02	0.7299	1.9645
156	132	1980	BP::0045779::negative regulation of bone resorption	-2.3369	0.021	0.7299	2.3369
157	135	4222	BP::0048706::embryonic skeletal development	-2.2014	0.021	0.7299	2.2014
158	136	4391	BP::0015791::polyol transport	-2.1802	0.021	0.7299	2.1802
159	131	1254	MF::0004030::aldehyde dehydrogenase [NAD(P)+] activity	-2.1169	0.021	0.7299	2.1169
160	134	2551	BP::0050920::regulation of chemotaxis	-2.0766	0.021	0.7299	2.0766
161	133	2182	BP::0050854::regulation of antigen receptor-mediated signaling pathway	-2.0715	0.021	0.7299	2.0715
162	130	37	CC::0009424::flagellin-based flagellum hook	-2.062	0.021	0.7299	2.062
163	137	745	MF::0004875::complement receptor activity	-2.2308	0.022	0.7324	2.2308
164	138	2042	BP::0050766::positive regulation of phagocytosis	-2.2168	0.022	0.7324	2.2168
165	141	3624	BP::0006044::N-acetylglucosamine metabolic process	-2.0141	0.022	0.7324	2.0141
166	142	4701	BP::0014070::response to organic cyclic substance	-2.0108	0.022	0.7324	2.0108
167	140	3623	BP::0006041::glucosamine metabolic process	-1.9785	0.022	0.7324	1.9785
168	139	2367	BP::0000018::regulation of DNA recombination	-1.8944	0.022	0.7324	1.8944
169	143	3697	BP::0006692::prostanoid metabolic process	-2.1816	0.023	0.7498	2.1816
170	144	3698	BP::0006693::prostaglandin metabolic process	-2.1816	0.023	0.7498	2.1816
171	145	4032	BP::0006775::fat-soluble vitamin metabolic process	-2.159	0.023	0.7498	2.159
172	146	744	MF::0001848::complement binding	-2.1783	0.024	0.7718	2.1783
173	147	3435	BP::0016126::sterol biosynthetic process	-2.1637	0.024	0.7718	2.1637
174	148	3714	BP::0008610::lipid biosynthetic process	-2.1821	0.025	0.7931	2.1821
175	149	4178	BP::0030539::male genitalia development	-2.1775	0.025	0.7931	2.1775
176	150	2291	BP::0050764::regulation of phagocytosis	-2.0922	0.026	0.7973	2.0922
177	152	4162	BP::0021537::telencephalon development	-2.0479	0.026	0.7973	2.0479
178	151	3433	BP::0006695::cholesterol biosynthetic process	-2.0331	0.026	0.7973	2.0331
179	153	928	MF::0004000::adenosine deaminase activity	-2.0728	0.027	0.7973	2.0728
180	154	2586	BP::0006882::cellular zinc ion homeostasis	-1.9809	0.027	0.7973	1.9809
181	155	2609	BP::0055069::zinc ion homeostasis	-1.9809	0.027	0.7973	1.9809
182	156	2800	BP::0042098::T cell proliferation	-1.9437	0.027	0.7973	1.9437
183	162	3076	BP::0006929::substrate-bound cell migration	-2.1471	0.028	0.7973	2.1471
184	157	423	CC::0005890::sodium\:potassium-exchanging ATPase complex	-2.0944	0.028	0.7973	2.0944
185	166	3862	BP::0006749::glutathione metabolic process	-2.0053	0.028	0.7973	2.0053
186	158	2028	BP::0002053::positive regulation of mesenchymal cell proliferation	-2.0003	0.028	0.7973	2.0003
187	160	2277	BP::0010464::regulation of mesenchymal cell proliferation	-2.0003	0.028	0.7973	2.0003
188	163	3090	BP::0010463::mesenchymal cell proliferation	-2.0003	0.028	0.7973	2.0003
189	159	2128	BP::0051050::positive regulation of transport	-1.9792	0.028	0.7973	1.9792
190	161	2550	BP::0050795::regulation of behavior	-1.9477	0.028	0.7973	1.9477
191	165	3691	BP::0044255::cellular lipid metabolic process	-1.9294	0.028	0.7973	1.9294
192	164	3278	BP::0007009::plasma membrane organization and biogenesis	-1.9174	0.028	0.7973	1.9174

## Sheet: GSA separate lists ALL
Results from negative list for ALL dataset								Results from positive list for ALL dataset
	Gene_set	Gene_set_name	Score	p-value	FDR				Gene_set	Gene_set_name	Score	p-value	FDR
1	455	CC::0042105::alpha-beta T cell receptor complex	-3.3327	0	0			1	435	CC::0019815::B cell receptor complex	2.9469	0	0
2	2793	BP::0045061::thymic T cell selection	-3.2024	0	0			2	507	CC::0019814::immunoglobulin complex	2.9469	0	0
3	2796	BP::0045058::T cell selection	-2.9317	0	0			3	2782	BP::0042113::B cell activation	3.2869	0	0
4	3208	BP::0051665::lipid raft localization	-2.9407	0	0			4	2925	BP::0007264::small GTPase mediated signal transduction	2.6648	0	0
5	3209	BP::0031580::lipid raft distribution	-2.9407	0	0			5	159	CC::0005771::multivesicular body	3.0147	0.001	0.7272
6	3210	BP::0001766::lipid raft polarization	-2.9407	0	0			6	2350	BP::0006110::regulation of glycolysis	2.8057	0.001	0.7272
7	832	MF::0042608::T cell receptor binding	-3.2177	0.001	0.4297			7	2349	BP::0043471::regulation of cellular carbohydrate catabolic process	2.6838	0.002	0.7272
8	2228	BP::0050863::regulation of T cell activation	-2.935	0.001	0.4297			8	2502	BP::0043470::regulation of carbohydrate catabolic process	2.6838	0.002	0.7272
9	2792	BP::0033077::T cell differentiation in the thymus	-3.0655	0.001	0.4297			9	2886	BP::0007242::intracellular signaling cascade	2.4269	0.002	0.7272
10	2795	BP::0045059::positive thymic T cell selection	-2.9396	0.001	0.4297			10	44	CC::0009434::microtubule-based flagellum	2.729	0.003	0.7272
11	2798	BP::0043368::positive T cell selection	-2.9396	0.001	0.4297			11	461	CC::0042613::MHC class II protein complex	2.8109	0.003	0.7272
12	454	CC::0042101::T cell receptor complex	-3.112	0.002	0.4727			12	1494	MF::0005085::guanyl-nucleotide exchange factor activity	2.5981	0.003	0.7272
13	833	MF::0032947::protein complex scaffold	-2.995	0.002	0.4727			13	1585	MF::0032395::MHC class II receptor activity	2.8423	0.003	0.7272
14	834	MF::0030159::receptor signaling complex scaffold activity	-2.995	0.002	0.4727			14	1996	BP::0030890::positive regulation of B cell proliferation	2.7755	0.003	0.7272
15	2113	BP::0050857::positive regulation of antigen receptor-mediated signaling pathway	-3.1297	0.002	0.4727			15	3142	BP::0040023::establishment of nucleus localization	2.6976	0.003	0.7272
16	2521	BP::0002682::regulation of immune system process	-2.9875	0.002	0.4727			16	3219	BP::0051647::nucleus localization	2.6976	0.003	0.7272
17	2789	BP::0030217::T cell differentiation	-2.6215	0.002	0.4727			17	154	CC::0044440::endosomal part	2.4412	0.004	0.7272
18	2794	BP::0045060::negative thymic T cell selection	-2.6848	0.002	0.4727			18	155	CC::0010008::endosome membrane	2.4412	0.004	0.7272
19	2797	BP::0043383::negative T cell selection	-2.6848	0.002	0.4727			19	1994	BP::0050871::positive regulation of B cell activation	2.7921	0.004	0.7272
20	2921	BP::0019722::calcium-mediated signaling	-3.0073	0.002	0.4727			20	2181	BP::0050853::B cell receptor signaling pathway	2.6124	0.004	0.7272
21	453	CC::0001772::immunological synapse	-2.9644	0.003	0.5454			21	2781	BP::0046649::lymphocyte activation	2.2704	0.004	0.7272
22	2194	BP::0048584::positive regulation of response to stimulus	-2.6326	0.003	0.5454			22	2830	BP::0007274::neuromuscular synaptic transmission	2.6339	0.004	0.7272
23	2212	BP::0050865::regulation of cell activation	-2.7132	0.003	0.5454			23	3247	BP::0007028::cytoplasm organization and biogenesis	2.3585	0.004	0.7272
24	2213	BP::0002694::regulation of leukocyte activation	-2.7132	0.003	0.5454			24	4406	BP::0002478::antigen processing and presentation of exogenous peptide antigen	2.695	0.004	0.7272
25	2226	BP::0042129::regulation of T cell proliferation	-2.6174	0.003	0.5454			25	4407	BP::0019886::antigen processing and presentation of exogenous peptide antigen via MHC class II	2.695	0.004	0.7272
26	2420	BP::0050848::regulation of calcium-mediated signaling	-2.9783	0.003	0.5454			26	4410	BP::0002495::antigen processing and presentation of peptide antigen via MHC class II	2.695	0.004	0.7272
27	765	MF::0042805::actinin binding	-2.9764	0.004	0.5627
28	2167	BP::0002684::positive regulation of immune system process	-2.6431	0.004	0.5627
29	2787	BP::0030098::lymphocyte differentiation	-2.483	0.004	0.5627
30	3207	BP::0051668::localization within membrane	-3.0566	0.004	0.5627
31	3228	BP::0030031::cell projection biogenesis	-2.7458	0.004	0.5627
32	3230	BP::0009296::flagellum biogenesis	-3.0247	0.004	0.5627
33	3235	BP::0043064::flagellum organization and biogenesis	-3.0247	0.004	0.5627
34	841	MF::0042169::SH2 domain binding	-2.5085	0.005	0.5627
35	2195	BP::0048520::positive regulation of behavior	-2.5517	0.005	0.5627
36	2196	BP::0050921::positive regulation of chemotaxis	-2.5517	0.005	0.5627
37	2197	BP::0050927::positive regulation of positive chemotaxis	-2.7338	0.005	0.5627
38	2552	BP::0050926::regulation of positive chemotaxis	-2.7338	0.005	0.5627
39	2804	BP::0042110::T cell activation	-2.5538	0.005	0.5627
40	3229	BP::0042384::cilium biogenesis	-2.7757	0.005	0.5627
41	3259	BP::0007416::synaptogenesis	-2.8354	0.005	0.5627
42	4066	BP::0048286::alveolus development	-3.0047	0.005	0.5627
43	1257	MF::0016628::oxidoreductase activity\, acting on the CH-CH group of donors\, NAD or NADP as acceptor	-2.6086	0.006	0.6016
44	2007	BP::0050870::positive regulation of T cell activation	-2.4822	0.006	0.6016
45	2059	BP::0045086::positive regulation of interleukin-2 biosynthetic process	-2.5514	0.006	0.6016
46	2214	BP::0051249::regulation of lymphocyte activation	-2.5236	0.006	0.6016
47	4643	BP::0050918::positive chemotaxis	-2.649	0.006	0.6016
48	2198	BP::0050930::induction of positive chemotaxis	-2.7156	0.007	0.6016
49	2342	BP::0045076::regulation of interleukin-2 biosynthetic process	-2.7829	0.007	0.6016		CLASSES NOT PROCESSED FURTHER!!!!
50	2361	BP::0001919::regulation of receptor recycling	-2.7886	0.007	0.6016
51	2549	BP::0048583::regulation of response to stimulus	-2.387	0.007	0.6016
52	2769	BP::0001775::cell activation	-2.3058	0.007	0.6016
53	3279	BP::0031579::lipid raft organization and biogenesis	-2.5867	0.007	0.6016
54	3308	BP::0051014::actin filament severing	-2.2989	0.007	0.6016
55	4479	BP::0005976::polysaccharide metabolic process	-2.4839	0.007	0.6016
56	270	CC::0005640::nuclear outer membrane	-2.3928	0.008	0.6199
57	496	CC::0043205::fibril	-2.6461	0.008	0.6199
58	1804	BP::0016339::calcium-dependent cell-cell adhesion	-2.4221	0.008	0.6199
59	3631	BP::0044264::cellular polysaccharide metabolic process	-2.3955	0.008	0.6199
60	4691	BP::0043279::response to alkaloid	-2.4703	0.008	0.6199
61	4693	BP::0035094::response to nicotine	-2.4894	0.008	0.6199
62	192	CC::0000242::pericentriolar material	-2.3818	0.009	0.6475
63	2005	BP::0042102::positive regulation of T cell proliferation	-2.5085	0.009	0.6475
64	2114	BP::0050850::positive regulation of calcium-mediated signaling	-2.6927	0.009	0.6475
65	788	MF::0043548::phosphoinositide 3-kinase binding	-2.4427	0.01	0.6475
66	1040	MF::0004725::protein tyrosine phosphatase activity	-2.1856	0.01	0.6475
67	2201	BP::0032103::positive regulation of response to external stimulus	-2.3656	0.01	0.6475
68	2564	BP::0051282::regulation of sequestering of calcium ion	-2.4278	0.01	0.6475
69	2565	BP::0051283::negative regulation of sequestering of calcium ion	-2.4278	0.01	0.6475
70	2566	BP::0051209::release of sequestered calcium ion into cytosol	-2.4278	0.01	0.6475
71	3773	BP::0042094::interleukin-2 biosynthetic process	-2.6032	0.01	0.6475
72	4497	BP::0006629::lipid metabolic process	-2.4485	0.01	0.6475
73	4540	BP::0032623::interleukin-2 production	-2.6032	0.01	0.6475
74	2780	BP::0045321::leukocyte activation	-2.2338	0.011	0.6753
75	4141	BP::0048705::skeletal morphogenesis	-2.4625	0.011	0.6753
76	473	CC::0030496::midbody	-2.3551	0.012	0.6753
77	1202	MF::0016714::oxidoreductase activity\, acting on paired donors\, with incorporation or reduction of molecular oxygen\, reduced pteridine as one donor\, and incorporation of one atom of oxygen	-2.4296	0.012	0.6753
78	3318	BP::0001578::microtubule bundle formation	-2.4398	0.012	0.6753
79	4248	BP::0048485::sympathetic nervous system development	-2.5008	0.012	0.6753
80	497	CC::0001527::microfibril	-2.682	0.013	0.6753
81	861	MF::0005172::vascular endothelial growth factor receptor binding	-2.6017	0.013	0.6753
82	988	MF::0004629::phospholipase C activity	-2.4891	0.013	0.6753
83	989	MF::0004435::phosphoinositide phospholipase C activity	-2.2882	0.013	0.6753
84	1024	MF::0004434::inositol or phosphatidylinositol phosphodiesterase activity	-2.2882	0.013	0.6753
85	1110	MF::0016806::dipeptidyl-peptidase and tripeptidyl-peptidase activity	-2.5688	0.013	0.6753
86	1111	MF::0008239::dipeptidyl-peptidase activity	-2.5688	0.013	0.6753
87	1401	MF::0004703::G-protein coupled receptor kinase activity	-2.5957	0.013	0.6753
88	1618	MF::0019911::structural constituent of myelin sheath	-2.162	0.013	0.6753
89	2157	BP::0051240::positive regulation of multicellular organismal process	-2.2159	0.013	0.6753
90	2173	BP::0050778::positive regulation of immune response	-2.2022	0.013	0.6753
91	3258	BP::0050808::synapse organization and biogenesis	-2.3236	0.013	0.6753
92	1849	BP::0045665::negative regulation of neuron differentiation	-2.3938	0.014	0.6894
93	2225	BP::0050670::regulation of lymphocyte proliferation	-2.2292	0.014	0.6894
94	2278	BP::0032944::regulation of mononuclear cell proliferation	-2.2292	0.014	0.6894
95	2808	BP::0045576::mast cell activation	-2.3444	0.014	0.6894
96	3390	BP::0006066::alcohol metabolic process	-2.2988	0.014	0.6894
97	799	MF::0001948::glycoprotein binding	-2.4158	0.015	0.6939
98	2004	BP::0050671::positive regulation of lymphocyte proliferation	-2.3184	0.015	0.6939
99	2029	BP::0032946::positive regulation of mononuclear cell proliferation	-2.3184	0.015	0.6939
100	2174	BP::0002253::activation of immune response	-2.1071	0.015	0.6939
101	3426	BP::0042423::catecholamine biosynthetic process	-2.3505	0.015	0.6939
102	508	CC::0043235::receptor complex	-2.2015	0.016	0.6939
103	807	MF::0042802::identical protein binding	-2.0804	0.016	0.6939
104	858	MF::0005161::platelet-derived growth factor receptor binding	-2.2177	0.016	0.6939
105	1419	MF::0004715::non-membrane spanning protein tyrosine kinase activity	-2.1778	0.016	0.6939
106	2183	BP::0050856::regulation of T cell receptor signaling pathway	-2.1306	0.016	0.6939
107	2530	BP::0050776::regulation of immune response	-2.1517	0.016	0.6939
108	3459	BP::0042401::biogenic amine biosynthetic process	-2.1604	0.016	0.6939
109	3845	BP::0031638::zymogen activation	-2.4041	0.016	0.6939
110	1241	MF::0016717::oxidoreductase activity\, acting on paired donors\, with oxidation of a pair of donors resulting in the reduction of molecular oxygen to two molecules of water	-2.1144	0.017	0.6988
111	1989	BP::0050867::positive regulation of cell activation	-2.0551	0.017	0.6988
112	1990	BP::0002696::positive regulation of leukocyte activation	-2.0551	0.017	0.6988
113	2255	BP::0045604::regulation of epidermal cell differentiation	-2.2645	0.017	0.6988
114	4039	BP::0033554::cellular response to stress	-2.3579	0.017	0.6988
115	4241	BP::0060021::palate development	-2.3666	0.017	0.6988
116	3432	BP::0008203::cholesterol metabolic process	-2.1852	0.018	0.7243
117	541	MF::0016595::glutamate binding	-2.0672	0.019	0.7243
118	950	MF::0005391::sodium\:potassium-exchanging ATPase activity	-2.252	0.019	0.7243
119	3364	BP::0002521::leukocyte differentiation	-1.9839	0.019	0.7243
120	3420	BP::0019321::pentose metabolic process	-1.9802	0.019	0.7243
121	3431	BP::0016125::sterol metabolic process	-2.3832	0.019	0.7243
122	3619	BP::0046348::amino sugar catabolic process	-2.1123	0.019	0.7243
123	3620	BP::0006043::glucosamine catabolic process	-2.1123	0.019	0.7243
124	4031	BP::0006766::vitamin metabolic process	-2.0318	0.019	0.7243
125	790	MF::0005080::protein kinase C binding	-2.2822	0.02	0.7299
126	1129	MF::0016868::intramolecular transferase activity\, phosphotransferases	-1.9645	0.02	0.7299
127	3729	BP::0006694::steroid biosynthetic process	-2.209	0.02	0.7299
128	3753	BP::0008202::steroid metabolic process	-2.253	0.02	0.7299
129	4266	BP::0007566::embryo implantation	-2.2347	0.02	0.7299
130	37	CC::0009424::flagellin-based flagellum hook	-2.062	0.021	0.7299
131	1254	MF::0004030::aldehyde dehydrogenase [NAD(P)+] activity	-2.1169	0.021	0.7299
132	1980	BP::0045779::negative regulation of bone resorption	-2.3369	0.021	0.7299
133	2182	BP::0050854::regulation of antigen receptor-mediated signaling pathway	-2.0715	0.021	0.7299
134	2551	BP::0050920::regulation of chemotaxis	-2.0766	0.021	0.7299
135	4222	BP::0048706::embryonic skeletal development	-2.2014	0.021	0.7299
136	4391	BP::0015791::polyol transport	-2.1802	0.021	0.7299
137	745	MF::0004875::complement receptor activity	-2.2308	0.022	0.7324
138	2042	BP::0050766::positive regulation of phagocytosis	-2.2168	0.022	0.7324
139	2367	BP::0000018::regulation of DNA recombination	-1.8944	0.022	0.7324
140	3623	BP::0006041::glucosamine metabolic process	-1.9785	0.022	0.7324
141	3624	BP::0006044::N-acetylglucosamine metabolic process	-2.0141	0.022	0.7324
142	4701	BP::0014070::response to organic cyclic substance	-2.0108	0.022	0.7324
143	3697	BP::0006692::prostanoid metabolic process	-2.1816	0.023	0.7498
144	3698	BP::0006693::prostaglandin metabolic process	-2.1816	0.023	0.7498
145	4032	BP::0006775::fat-soluble vitamin metabolic process	-2.159	0.023	0.7498
146	744	MF::0001848::complement binding	-2.1783	0.024	0.7718
147	3435	BP::0016126::sterol biosynthetic process	-2.1637	0.024	0.7718
148	3714	BP::0008610::lipid biosynthetic process	-2.1821	0.025	0.7931
149	4178	BP::0030539::male genitalia development	-2.1775	0.025	0.7931
150	2291	BP::0050764::regulation of phagocytosis	-2.0922	0.026	0.7973
151	3433	BP::0006695::cholesterol biosynthetic process	-2.0331	0.026	0.7973
152	4162	BP::0021537::telencephalon development	-2.0479	0.026	0.7973
153	928	MF::0004000::adenosine deaminase activity	-2.0728	0.027	0.7973
154	2586	BP::0006882::cellular zinc ion homeostasis	-1.9809	0.027	0.7973
155	2609	BP::0055069::zinc ion homeostasis	-1.9809	0.027	0.7973
156	2800	BP::0042098::T cell proliferation	-1.9437	0.027	0.7973
157	423	CC::0005890::sodium\:potassium-exchanging ATPase complex	-2.0944	0.028	0.7973
158	2028	BP::0002053::positive regulation of mesenchymal cell proliferation	-2.0003	0.028	0.7973
159	2128	BP::0051050::positive regulation of transport	-1.9792	0.028	0.7973
160	2277	BP::0010464::regulation of mesenchymal cell proliferation	-2.0003	0.028	0.7973
161	2550	BP::0050795::regulation of behavior	-1.9477	0.028	0.7973
162	3076	BP::0006929::substrate-bound cell migration	-2.1471	0.028	0.7973
163	3090	BP::0010463::mesenchymal cell proliferation	-2.0003	0.028	0.7973
164	3278	BP::0007009::plasma membrane organization and biogenesis	-1.9174	0.028	0.7973
165	3691	BP::0044255::cellular lipid metabolic process	-1.9294	0.028	0.7973
166	3862	BP::0006749::glutathione metabolic process	-2.0053	0.028	0.7973

## Sheet: GSEA_combined_ALL
Combined two GSEA lists
Ordered with abs(NES)
	GS	SIZE	SOURCE	ES	NES	NOM p-val	FDR q-val	FWER p-val	Tag %	Gene %	Signal	FDR (median)	glob.p.val	abs(NES)
1	BP::0045216::intercellular junction assembly and maintenance	14	GO	-0.76961	-1.8238	0.002123	1	0.607	0.143	0.00549	0.142	1	0.592	1.8238
2	CC::0030131::clathrin adaptor complex	14	GO	-0.71975	-1.7834	0	1	0.78	0.429	0.146	0.366	1	0.584	1.7834
3	BP::0045026::plasma membrane fusion	15	GO	-0.63604	-1.7597	0.002114	1	0.848	0.0667	0.000244	0.0668	1	0.574	1.7597
4	BP::0007028::cytoplasm organization and biogenesis	19	GO	-0.76979	-1.7478	0.00215	1	0.883	0.368	0.106	0.33	1	0.558	1.7478
5	CC::0030286::dynein complex	15	GO	-0.6552	-1.7275	0.01035	1	0.925	0.333	0.125	0.292	1	0.59	1.7275
6	CC::0030118::clathrin coat	22	GO	-0.67811	-1.7242	0.004202	1	0.932	0.409	0.146	0.35	1	0.55	1.7242
7	MF::0005520::insulin-like growth factor binding	21	GO	-0.69626	-1.7078	0	1	0.956	0.286	0.0512	0.272	1	0.591	1.7078
8	BP::0006695::cholesterol biosynthetic process	22	GO	0.6868	1.6959	0.02353	1	0.971	0.318	0.0677	0.297	1	0.931	1.6959
9	CC::0030125::clathrin vesicle coat	20	GO	-0.66914	-1.6919	0.004167	1	0.981	0.4	0.146	0.342	1	0.615	1.6919
10	CC::0030119::AP-type membrane coat adaptor complex	16	GO	-0.65325	-1.6893	0.006122	1	0.985	0.375	0.146	0.321	1	0.575	1.6893
11	MF::0042974::retinoic acid receptor binding	7	GO	-0.83497	-1.6878	0.006276	1	0.986	0.286	0.0444	0.273	1	0.547	1.6878
12	BP::0016126::sterol biosynthetic process	28	GO	0.72045	1.6841	0.01656	1	0.98	0.357	0.0812	0.329	1	0.889	1.6841
13	BP::0018205::peptidyl-lysine modification	7	GO	-0.79528	-1.6778	0.006263	1	0.99	0.571	0.16	0.481	1	0.552	1.6778
14	BP::0042113::B cell activation	61	GO	-0.57697	-1.6774	0	1	0.99	0.328	0.102	0.297	1	0.518	1.6774
15	BP::0051384::response to glucocorticoid stimulus	7	GO	-0.79069	-1.677	0.008065	1	0.99	0.571	0.178	0.47	0.95784	0.479	1.677
16	BP::0021537::telencephalon development	9	GO	0.69433	1.6768	0.0137	1	0.984	0.667	0.261	0.493	1	0.856	1.6768
17	BP::0031960::response to corticosteroid stimulus	10	GO	-0.70987	-1.668	0.002066	1	0.992	0.7	0.267	0.514	0.99847	0.497	1.668
18	BP::0006694::steroid biosynthetic process	64	GO	0.50732	1.6605	0.01016	1	0.991	0.25	0.115	0.223	1	0.852	1.6605
19	CC::0030665::clathrin coated vesicle membrane	21	GO	-0.64267	-1.6603	0.01035	1	0.993	0.381	0.146	0.326	1	0.512	1.6603
20	BP::0007043::intercellular junction assembly	9	GO	-0.83845	-1.6588	0.004124	1	0.994	0.222	0.00549	0.221	0.97342	0.489	1.6588
21	BP::0007272::ensheathment of neurons	28	GO	-0.59236	-1.658	0.0101	1	0.995	0.429	0.149	0.366	0.87433	0.426	1.658
22	BP::0008366::axon ensheathment	28	GO	-0.59236	-1.658	0.0101	1	0.995	0.429	0.149	0.366	0.87433	0.426	1.658
23	MF::0005351::sugar\:hydrogen symporter activity	20	GO	-0.60855	-1.6455	0.0217	1	0.998	0.35	0.178	0.288	0.95878	0.472	1.6455
24	BP::0001508::regulation of action potential	34	GO	-0.54022	-1.645	0.002016	1	0.998	0.382	0.149	0.327	0.91576	0.452	1.645
25	MF::0035091::phosphoinositide binding	31	GO	-0.58586	-1.6416	0.005848	1	0.998	0.258	0.123	0.227	0.9164	0.439	1.6416
26	BP::0001502::cartilage condensation	11	GO	-0.69135	-1.6375	0.002	1	0.999	0.0909	0.00061	0.091	0.90167	0.446	1.6375
27	BP::0000187::activation of MAPK activity	38	GO	-0.54086	-1.6366	0.005871	1	0.999	0.368	0.142	0.317	0.87399	0.429	1.6366
28	BP::0006944::membrane fusion	30	GO	-0.47192	-1.6349	0.006135	1	0.999	0.0667	0.0328	0.0647	0.84812	0.418	1.6349
29	BP::0045076::regulation of interleukin-2 biosynthetic process	11	GO	0.74216	1.6264	0.004008	1	0.999	0.636	0.194	0.513	1	0.914	1.6264
30	MF::0015295::solute\:hydrogen symporter activity	23	GO	-0.58031	-1.6185	0.03018	1	1	0.435	0.259	0.323	1	0.513	1.6185
31	CC::0030130::clathrin coat of trans-Golgi network vesicle	12	GO	-0.75726	-1.6161	0.004141	1	1	0.5	0.146	0.427	1	0.504	1.6161
32	BP::0042552::myelination	26	GO	-0.58093	-1.6122	0.01411	1	1	0.423	0.149	0.361	1	0.509	1.6122
33	CC::0001669::acrosome	11	GO	-0.65551	-1.6114	0.02896	1	1	0.545	0.198	0.438	0.99255	0.494	1.6114
34	BP::0030183::B cell differentiation	32	GO	-0.61021	-1.6109	0.01242	1	1	0.438	0.138	0.379	0.96199	0.468	1.6109
35	CC::0009986::cell surface	125	GO	-0.43398	-1.6042	0.00202	1	1	0.12	0.0511	0.116	1	0.501	1.6042
36	BP::0048002::antigen processing and presentation of peptide antigen	20	GO	-0.72471	-1.6024	0.02464	1	1	0.5	0.156	0.423	0.99377	0.496	1.6024
37	MF::0042826::histone deacetylase binding	7	GO	-0.82176	-1.6009	0.008147	1	1	0.286	0.046	0.273	0.97924	0.482	1.6009
38	BP::0040015::negative regulation of multicellular organism growth	6	GO	-0.74663	-1.5956	0.01848	1	1	0.5	0.23	0.385	0.99305	0.495	1.5956
39	BP::0050767::regulation of neurogenesis	44	GO	-0.44501	-1.5955	0.01852	1	1	0.273	0.178	0.225	0.96384	0.485	1.5955
40	BP::0042535::positive regulation of tumor necrosis factor biosynthetic process	7	GO	-0.8475	-1.5946	0.01202	1	1	0.286	0.0154	0.282	0.94996	0.471	1.5946
41	CC::0005868::cytoplasmic dynein complex	5	GO	-0.8164	-1.5914	0.01002	1	1	0.2	0.0128	0.198	0.96007	0.463	1.5914
42	MF::0048503::GPI anchor binding	78	GO	-0.47319	-1.5882	0.02386	1	1	0.333	0.232	0.258	0.95682	0.463	1.5882
43	MF::0016653::oxidoreductase activity\, acting on NADH or NADPH\, heme protein as acceptor	5	GO	-0.66756	-1.5873	0.0303	1	1	0.4	0.135	0.346	0.94343	0.463	1.5873
44	BP::0045086::positive regulation of interleukin-2 biosynthetic process	9	GO	0.7627	1.5843	0.01198	1	1	0.333	0.0585	0.314	1	0.975	1.5843
45	BP::0006664::glycolipid metabolic process	22	GO	-0.63426	-1.5831	0.02213	1	1	0.364	0.133	0.316	0.9558	0.475	1.5831
46	CC::0009897::external side of plasma membrane	62	GO	-0.51878	-1.5821	0.01639	1	1	0.21	0.0779	0.195	0.94609	0.462	1.5821
47	CC::0012510::trans-Golgi network transport vesicle membrane	13	GO	-0.71863	-1.581	0.01237	1	1	0.462	0.146	0.395	0.93249	0.456	1.581
48	CC::0043205::fibril	4	GO	0.90068	1.5794	0.008147	1	1	0.5	0.0422	0.479	1	0.972	1.5794
49	CC::0009434::microtubule-based flagellum	7	GO	-0.75496	-1.5769	0.006148	1	1	0.857	0.237	0.655	0.94366	0.465	1.5769
50	BP::0046883::regulation of hormone secretion	25	GO	-0.53448	-1.576	0.02345	1	1	0.4	0.231	0.308	0.94036	0.455	1.576
51	BP::0006898::receptor-mediated endocytosis	40	GO	-0.49646	-1.5723	0.01378	1	1	0.425	0.192	0.345	0.95212	0.466	1.5723
52	MF::0050681::androgen receptor binding	19	GO	-0.59919	-1.5697	0.03361	1	1	0.316	0.199	0.254	0.95583	0.464	1.5697
53	BP::0014031::mesenchymal cell development	28	GO	-0.52741	-1.5652	0.01768	1	1	0.643	0.364	0.411	0.9674	0.477	1.5652
54	BP::0048762::mesenchymal cell differentiation	28	GO	-0.52741	-1.5652	0.01768	1	1	0.643	0.364	0.411	0.9674	0.477	1.5652
55	CC::0005770::late endosome	15	GO	-0.74366	-1.5623	0.007812	1	1	0.4	0.0792	0.369	0.98282	0.479	1.5623
56	MF::0016527::brain-specific angiogenesis inhibitor activity	7	GO	-0.6627	-1.5621	0.02857	1	1	0.286	0.0564	0.27	0.96276	0.468	1.5621
57	CC::0031225::anchored to membrane	8	GO	-0.71428	-1.5608	0.02259	1	1	0.125	0.000853	0.125	0.94069	0.447	1.5608
58	CC::0046658::anchored to plasma membrane	8	GO	-0.71428	-1.5608	0.02259	1	1	0.125	0.000853	0.125	0.94069	0.447	1.5608
59	MF::0008134::transcription factor binding	307	GO	-0.40466	-1.5599	0.004124	1	1	0.28	0.213	0.229	0.93008	0.439	1.5599
60	BP::0043406::positive regulation of MAP kinase activity	44	GO	-0.49433	-1.5532	0.01938	1	1	0.432	0.227	0.336	0.97416	0.477	1.5532
61	MF::0032947::protein complex scaffold	16	GO	0.59424	1.5524	0.06098	1	1	0.375	0.104	0.336	1	0.981	1.5524
62	MF::0030159::receptor signaling complex scaffold activity	16	GO	0.59424	1.5524	0.06098	1	1	0.375	0.104	0.336	1	0.981	1.5524
63	CC::0000794::condensed nuclear chromosome	22	GO	0.63519	1.5523	0.04583	1	1	0.636	0.214	0.502	1	0.971	1.5523
64	BP::0030168::platelet activation	16	GO	-0.63963	-1.5502	0.016	1	1	0.25	0.0816	0.23	0.99152	0.493	1.5502
65	MF::0019838::growth factor binding	69	GO	-0.48007	-1.5501	0.01245	1	1	0.159	0.0672	0.15	0.97349	0.476	1.5501
66	MF::0015144::carbohydrate transmembrane transporter activity	21	GO	-0.57935	-1.5473	0.02982	1	1	0.333	0.178	0.275	0.97192	0.479	1.5473
67	MF::0051119::sugar transmembrane transporter activity	21	GO	-0.57935	-1.5473	0.02982	1	1	0.333	0.178	0.275	0.97192	0.479	1.5473
68	BP::0006687::glycosphingolipid metabolic process	16	GO	-0.63161	-1.5472	0.03143	1	1	0.375	0.133	0.326	0.95516	0.469	1.5472
69	BP::0001570::vasculogenesis	21	GO	-0.53882	-1.5458	0.03125	1	1	0.0952	0.0121	0.0943	0.94702	0.459	1.5458
70	MF::0003712::transcription cofactor activity	234	GO	-0.39635	-1.5427	0.0102	1	1	0.269	0.213	0.218	0.96728	0.473	1.5427
71	CC::0030140::trans-Golgi network transport vesicle	17	GO	-0.64335	-1.5411	0.02911	1	1	0.412	0.147	0.352	0.95625	0.466	1.5411
72	BP::0006692::prostanoid metabolic process	13	GO	0.69107	1.5409	0.05417	1	1	0.385	0.103	0.345	1	0.972	1.5409
73	BP::0006693::prostaglandin metabolic process	13	GO	0.69107	1.5409	0.05417	1	1	0.385	0.103	0.345	1	0.972	1.5409
74	BP::0002237::response to molecule of bacterial origin	8	GO	-0.81674	-1.5385	0.01022	1	1	0.25	0.0127	0.247	0.96774	0.476	1.5385
75	CC::0030132::clathrin coat of coated pit	6	GO	-0.75706	-1.5358	0.03854	1	1	0.333	0.0888	0.304	0.97469	0.482	1.5358
76	BP::0030041::actin filament polymerization	24	GO	-0.61355	-1.535	0.01018	1	1	0.25	0.0697	0.233	0.96441	0.48	1.535
77	BP::0042100::B cell proliferation	17	GO	-0.61264	-1.5343	0.03484	1	1	0.235	0.0416	0.226	0.95853	0.473	1.5343
78	BP::0016049::cell growth	121	GO	-0.42394	-1.5341	0.01232	1	1	0.165	0.0801	0.154	0.94562	0.465	1.5341
79	BP::0016125::sterol metabolic process	63	GO	0.4933	1.5333	0.03579	1	1	0.238	0.0879	0.219	1	0.973	1.5333
80	MF::0015924::mannosyl-oligosaccharide mannosidase activity	5	GO	-0.8678	-1.5332	0.01247	1	1	0.4	0.0519	0.379	0.92636	0.445	1.5332
81	BP::0007342::fusion of sperm to egg plasma membrane	5	GO	-0.8254	-1.5332	0.014	1	1	0.2	0.000244	0.2	0.94019	0.455	1.5332
82	MF::0016628::oxidoreductase activity\, acting on the CH-CH group of donors\, NAD or NADP as acceptor	21	GO	0.66985	1.5318	0.03219	1	1	0.381	0.115	0.338	1	0.965	1.5318
83	BP::0008361::regulation of cell size	126	GO	-0.41831	-1.53	0.01217	1	1	0.159	0.0801	0.148	0.93723	0.458	1.53
84	BP::0006677::glycosylceramide metabolic process	7	GO	-0.83349	-1.5299	0.006	1	1	0.571	0.101	0.514	0.92442	0.446	1.5299
85	MF::0008565::protein transporter activity	75	GO	-0.47671	-1.5295	0.04348	1	1	0.307	0.194	0.25	0.91299	0.436	1.5295
86	BP::0046348::amino sugar catabolic process	6	GO	0.80099	1.5286	0.03143	1	1	0.333	0.0178	0.328	1	0.951	1.5286
87	BP::0006043::glucosamine catabolic process	6	GO	0.80099	1.5286	0.03143	1	1	0.333	0.0178	0.328	1	0.951	1.5286
88	CC::0001527::microfibril	3	GO	0.94386	1.5285	0.006073	1	1	0.667	0.0422	0.639	1	0.943	1.5285
89	CC::0005773::vacuole	142	GO	-0.43757	-1.5276	0.0364	1	1	0.331	0.198	0.27	0.92858	0.447	1.5276
90	BP::0030521::androgen receptor signaling pathway	25	GO	-0.52229	-1.527	0.05533	1	1	0.32	0.213	0.253	0.91889	0.437	1.527
91	BP::0006544::glycine metabolic process	8	GO	-0.6818	-1.5264	0.0415	1	1	0.375	0.124	0.329	0.91044	0.431	1.5264
92	CC::0030136::clathrin-coated vesicle	65	GO	-0.37686	-1.5259	0.04032	1	1	0.215	0.168	0.181	0.90807	0.426	1.5259
93	MF::0008369::obsolete molecular function	83	GO	-0.43203	-1.5258	0.0297	1	1	0.229	0.157	0.195	0.89612	0.423	1.5258
94	BP::0048806::genitalia development	8	GO	0.68304	1.523	0.04175	1	1	0.375	0.0747	0.347	1	0.945	1.523
95	MF::0008329::pattern recognition receptor activity	5	GO	-0.84183	-1.5212	0.01217	1	1	0.6	0.122	0.527	0.93418	0.435	1.5212
96	MF::0015491::cation\:cation antiporter activity	9	GO	-0.52428	-1.5194	0.06048	1	1	0.333	0.272	0.243	0.93477	0.444	1.5194
97	BP::0050808::synapse organization and biogenesis	31	GO	0.53385	1.5191	0.04845	1	1	0.387	0.11	0.346	1	0.947	1.5191
98	MF::0042562::hormone binding	23	GO	-0.5414	-1.5191	0.04024	1	1	0.304	0.122	0.268	0.92629	0.437	1.5191
99	BP::0030539::male genitalia development	7	GO	0.72238	1.5186	0.05252	1	1	0.429	0.0747	0.397	1	0.938	1.5186
100	BP::0001503::ossification	76	GO	-0.43217	-1.5182	0.0217	1	1	0.461	0.282	0.334	0.91009	0.426	1.5182
101	BP::0031214::biomineral formation	76	GO	-0.43217	-1.5182	0.0217	1	1	0.461	0.282	0.334	0.91009	0.426	1.5182
102	BP::0044264::cellular polysaccharide metabolic process	54	GO	0.44806	1.5166	0.01643	1	1	0.296	0.138	0.257	1	0.933	1.5166
103	BP::0032768::regulation of monooxygenase activity	5	GO	-0.78576	-1.5161	0.02161	1	1	0.6	0.122	0.527	0.90442	0.423	1.5161
104	BP::0050999::regulation of nitric-oxide synthase activity	5	GO	-0.78576	-1.5161	0.02161	1	1	0.6	0.122	0.527	0.90442	0.423	1.5161
105	BP::0002720::positive regulation of cytokine production during immune response	6	GO	-0.81863	-1.5125	0.01174	0.9797	1	0.333	0.0415	0.32	0.87616	0.399	1.5125
106	BP::0002702::positive regulation of production of molecular mediator of immune response	6	GO	-0.81863	-1.5125	0.01174	0.9797	1	0.333	0.0415	0.32	0.87616	0.399	1.5125
107	BP::0002718::regulation of cytokine production during immune response	6	GO	-0.81863	-1.5125	0.01174	0.9797	1	0.333	0.0415	0.32	0.87616	0.399	1.5125
108	BP::0002700::regulation of production of molecular mediator of immune response	6	GO	-0.81863	-1.5125	0.01174	0.9797	1	0.333	0.0415	0.32	0.87616	0.399	1.5125
109	BP::0002367::cytokine production during immune response	6	GO	-0.81863	-1.5125	0.01174	0.9797	1	0.333	0.0415	0.32	0.87616	0.399	1.5125
110	BP::0009070::serine family amino acid biosynthetic process	9	GO	-0.6734	-1.5113	0.05058	0.98061	1	0.111	0.00427	0.111	0.87744	0.396	1.5113
111	BP::0031579::lipid raft organization and biogenesis	5	GO	0.91803	1.5082	0.006263	1	1	0.6	0.0586	0.565	1	0.944	1.5082
112	MF::0015197::peptide transporter activity	8	GO	-0.5974	-1.5081	0.06587	0.99735	1	0.625	0.307	0.434	0.90131	0.417	1.5081
113	CC::0042611::MHC protein complex	23	GO	-0.76755	-1.5063	0.04008	1	1	0.609	0.129	0.532	0.90509	0.421	1.5063
114	MF::0005521::lamin binding	4	GO	0.8548	1.5058	0.02648	1	1	0.25	0.0388	0.24	1	0.943	1.5058
115	MF::0005057::receptor signaling protein activity	123	GO	-0.43087	-1.5043	0.01165	1	1	0.244	0.142	0.212	0.91234	0.43	1.5043
116	BP::0014003::oligodendrocyte development	6	GO	-0.6455	-1.5041	0.05447	0.99968	1	0.833	0.325	0.563	0.90574	0.422	1.5041
117	BP::0000910::cytokinesis	15	GO	0.58385	1.5028	0.07098	1	1	0.333	0.132	0.29	1	0.941	1.5028
118	BP::0009405::pathogenesis	20	GO	-0.56884	-1.4988	0.05295	1	1	0.3	0.185	0.245	0.94853	0.45	1.4988
119	MF::0016627::oxidoreductase activity\, acting on the CH-CH group of donors	39	GO	0.55226	1.4987	0.0334	1	1	0.231	0.115	0.205	1	0.945	1.4987
120	BP::0044247::cellular polysaccharide catabolic process	13	GO	0.59414	1.4978	0.04948	1	1	0.231	0.0395	0.222	1	0.932	1.4978
121	BP::0000272::polysaccharide catabolic process	13	GO	0.59414	1.4978	0.04948	1	1	0.231	0.0395	0.222	1	0.932	1.4978
122	BP::0006307::DNA dealkylation	3	GO	-0.92264	-1.495	0.008214	1	1	0.667	0.0773	0.615	0.97234	0.469	1.495
123	BP::0006342::chromatin silencing	4	GO	-0.74268	-1.4931	0.04339	1	1	0.75	0.257	0.558	0.96501	0.467	1.4931
124	BP::0031507::heterochromatin formation	4	GO	-0.74268	-1.4931	0.04339	1	1	0.75	0.257	0.558	0.96501	0.467	1.4931
125	MF::0008080::N-acetyltransferase activity	27	GO	-0.52857	-1.4927	0.05134	1	1	0.407	0.237	0.312	0.96052	0.46	1.4927
126	BP::0007264::small GTPase mediated signal transduction	256	GO	-0.37373	-1.4922	0.004132	1	1	0.344	0.205	0.282	0.95404	0.454	1.4922
127	MF::0051219::phosphoprotein binding	11	GO	-0.7394	-1.4908	0.02692	1	1	0.455	0.0397	0.437	0.95819	0.456	1.4908
128	BP::0006672::ceramide metabolic process	25	GO	-0.54579	-1.4904	0.03006	1	1	0.44	0.224	0.342	0.95066	0.446	1.4904
129	MF::0004198::calcium-dependent cysteine-type endopeptidase activity	10	GO	-0.63985	-1.4894	0.0505	1	1	0.6	0.253	0.449	0.9504	0.446	1.4894
130	BP::0032615::interleukin-12 production	10	GO	-0.79772	-1.4892	0.02424	1	1	0.9	0.202	0.719	0.94354	0.444	1.4892
131	MF::0016229::steroid dehydrogenase activity	17	GO	0.56279	1.4858	0.075	1	1	0.294	0.115	0.261	1	0.954	1.4858
132	BP::0050918::positive chemotaxis	9	GO	0.77742	1.4853	0.04602	1	1	0.556	0.0317	0.539	1	0.949	1.4853
133	CC::0000307::cyclin-dependent protein kinase holoenzyme complex	6	GO	-0.80406	-1.4851	0.02429	1	1	0.167	0.0039	0.166	0.97271	0.473	1.4851
134	MF::0046965::retinoid X receptor binding	5	GO	-0.83972	-1.4847	0.01059	1	1	0.4	0.0444	0.382	0.96604	0.464	1.4847
135	MF::0033764::steroid dehydrogenase activity\, acting on the CH-OH group of donors\, NAD or NADP as acceptor	14	GO	0.58615	1.484	0.08565	1	1	0.286	0.0771	0.264	1	0.944	1.484
136	BP::0042534::regulation of tumor necrosis factor biosynthetic process	8	GO	-0.76298	-1.4838	0.03862	1	1	0.375	0.116	0.332	0.9467	0.446	1.4838
137	BP::0006564::L-serine biosynthetic process	5	GO	-0.852	-1.4838	0.01789	1	1	0.2	0.00427	0.199	0.96457	0.464	1.4838
138	BP::0042533::tumor necrosis factor biosynthetic process	8	GO	-0.76298	-1.4838	0.03862	1	1	0.375	0.116	0.332	0.9467	0.446	1.4838
139	BP::0051668::localization within membrane	6	GO	0.82923	1.4837	0.03145	1	1	0.5	0.0586	0.471	1	0.936	1.4837
140	MF::0015923::mannosidase activity	9	GO	-0.69448	-1.4836	0.07025	1	1	0.444	0.129	0.388	0.93802	0.441	1.4836
141	MF::0005199::structural constituent of cell wall	25	GO	-0.60453	-1.4834	0.06445	1	1	0.28	0.108	0.25	0.93197	0.432	1.4834
142	BP::0042384::cilium biogenesis	5	GO	0.82603	1.4829	0.03433	1	1	0.8	0.151	0.679	1	0.928	1.4829
143	BP::0014032::neural crest cell development	20	GO	-0.53548	-1.4824	0.04481	1	1	0.7	0.352	0.455	0.92205	0.426	1.4824
144	BP::0014033::neural crest cell differentiation	20	GO	-0.53548	-1.4824	0.04481	1	1	0.7	0.352	0.455	0.92205	0.426	1.4824
145	BP::0019882::antigen processing and presentation	44	GO	-0.64726	-1.4823	0.05357	0.99511	1	0.477	0.129	0.418	0.92102	0.421	1.4823
146	MF::0003713::transcription coactivator activity	138	GO	-0.37388	-1.4817	0.03132	0.99066	1	0.246	0.213	0.197	0.915	0.417	1.4817
147	BP::0009612::response to mechanical stimulus	17	GO	-0.55063	-1.4815	0.03491	0.98409	1	0.118	0.031	0.114	0.90707	0.413	1.4815
148	BP::0051900::regulation of mitochondrial depolarization	3	GO	0.83364	1.4809	0.03734	1	1	0.667	0.139	0.574	1	0.922	1.4809
149	BP::0051882::mitochondrial depolarization	3	GO	0.83364	1.4809	0.03734	1	1	0.667	0.139	0.574	1	0.922	1.4809
150	BP::0006183::GTP biosynthetic process	10	GO	-0.63012	-1.4775	0.07422	1	1	0.2	0.0341	0.193	0.92764	0.423	1.4775
151	BP::0046039::GTP metabolic process	10	GO	-0.63012	-1.4775	0.07422	1	1	0.2	0.0341	0.193	0.92764	0.423	1.4775
152	BP::0006030::chitin metabolic process	6	GO	0.75714	1.4768	0.05976	1	1	0.333	0.0422	0.32	1	0.924	1.4768
153	BP::0050792::regulation of viral reproduction	10	GO	0.71817	1.4763	0.0421	1	1	0.3	0.0261	0.293	1	0.921	1.4763
154	MF::0004702::receptor signaling protein serine/threonine kinase activity	40	GO	-0.43718	-1.4759	0.07269	1	1	0.25	0.134	0.218	0.93317	0.427	1.4759
155	BP::0046519::sphingoid metabolic process	26	GO	-0.53191	-1.4757	0.03012	0.99975	1	0.423	0.224	0.329	0.9277	0.421	1.4757
156	BP::0005976::polysaccharide metabolic process	56	GO	0.42598	1.4754	0.02254	1	1	0.286	0.138	0.248	1	0.914	1.4754
157	BP::0042094::interleukin-2 biosynthetic process	13	GO	0.66908	1.4747	0.04829	1	1	0.615	0.194	0.497	1	0.904	1.4747
158	BP::0032623::interleukin-2 production	13	GO	0.66908	1.4747	0.04829	1	1	0.615	0.194	0.497	1	0.904	1.4747
159	CC::0000323::lytic vacuole	128	GO	-0.43534	-1.4741	0.05243	0.99687	1	0.336	0.21	0.27	0.92237	0.421	1.4741
160	CC::0005764::lysosome	128	GO	-0.43534	-1.4741	0.05243	0.99687	1	0.336	0.21	0.27	0.92237	0.421	1.4741
161	BP::0019884::antigen processing and presentation of exogenous antigen	9	GO	-0.80694	-1.4738	0.03259	0.99116	1	0.556	0.108	0.496	0.91528	0.416	1.4738
162	BP::0042594::response to starvation	6	GO	0.72049	1.4726	0.08317	1	1	0.5	0.138	0.431	1	0.902	1.4726
163	BP::0006109::regulation of carbohydrate metabolic process	12	GO	-0.65093	-1.472	0.06439	0.99815	1	0.667	0.228	0.516	0.91639	0.427	1.472
164	BP::0046849::bone remodeling	84	GO	-0.41194	-1.4714	0.0303	0.9954	1	0.452	0.282	0.328	0.91545	0.423	1.4714
165	MF::0004716::receptor signaling protein tyrosine kinase activity	12	GO	-0.67117	-1.4706	0.08233	0.99355	1	0.583	0.241	0.444	0.91754	0.422	1.4706
166	MF::0004709::MAP kinase kinase kinase activity	9	GO	-0.69742	-1.4705	0.02414	0.98673	1	0.444	0.112	0.395	0.91062	0.419	1.4705
167	MF::0004439::phosphoinositide 5-phosphatase activity	5	GO	0.80388	1.4701	0.03006	1	1	0.4	0.0712	0.372	1	0.884	1.4701
168	BP::0050927::positive regulation of positive chemotaxis	8	GO	0.80418	1.4701	0.04742	1	1	0.625	0.0317	0.606	1	0.889	1.4701
169	BP::0050926::regulation of positive chemotaxis	8	GO	0.80418	1.4701	0.04742	1	1	0.625	0.0317	0.606	1	0.889	1.4701
170	BP::0007009::plasma membrane organization and biogenesis	11	GO	0.73537	1.4697	0.03586	1	1	0.364	0.0586	0.343	1	0.88	1.4697
171	BP::0051341::regulation of oxidoreductase activity	6	GO	-0.68585	-1.4694	0.06408	0.98762	1	0.5	0.122	0.439	0.91114	0.415	1.4694
172	BP::0048771::tissue remodeling	92	GO	-0.40303	-1.4691	0.034	0.98234	1	0.457	0.286	0.33	0.9087	0.412	1.4691
173	BP::0007498::mesoderm development	48	GO	-0.45754	-1.4689	0.05285	0.97673	1	0.188	0.0839	0.173	0.90213	0.407	1.4689
174	MF::0004672::protein kinase activity	419	GO	-0.33694	-1.4675	0.004065	0.98129	1	0.258	0.178	0.223	0.90403	0.407	1.4675
175	BP::0045664::regulation of neuron differentiation	16	GO	0.63448	1.4674	0.07831	1	1	0.25	0.11	0.223	1	0.878	1.4674
176	MF::0016840::carbon-nitrogen lyase activity	5	GO	-0.83411	-1.4664	0.02896	0.98267	1	0.6	0.151	0.51	0.90134	0.411	1.4664
177	BP::0000165::MAPKKK cascade	119	GO	-0.39022	-1.4645	0.03502	0.99082	1	0.269	0.149	0.232	0.90786	0.415	1.4645
178	MF::0016773::phosphotransferase activity\, alcohol group as acceptor	493	GO	-0.32324	-1.4638	0.004141	0.98183	1	0.256	0.178	0.223	0.90031	0.409	1.4638
179	BP::0006890::retrograde vesicle-mediated transport\, Golgi to ER	11	GO	-0.59359	-1.4638	0.1032	0.98904	1	0.545	0.302	0.381	0.90534	0.415	1.4638
180	BP::0045944::positive regulation of transcription from RNA polymerase II promoter	138	GO	-0.38109	-1.4627	0.03543	0.98338	1	0.319	0.212	0.255	0.90653	0.413	1.4627
181	BP::0016339::calcium-dependent cell-cell adhesion	7	GO	0.78257	1.4626	0.0499	1	1	0.571	0.11	0.509	1	0.884	1.4626
182	BP::0006563::L-serine metabolic process	10	GO	-0.65117	-1.4616	0.06362	0.98536	1	0.1	0.00427	0.0997	0.9065	0.412	1.4616
183	BP::0030518::steroid hormone receptor signaling pathway	39	GO	-0.44825	-1.4611	0.07287	0.9823	1	0.103	0.0443	0.0985	0.91146	0.412	1.4611
184	MF::0016407::acetyltransferase activity	35	GO	-0.47668	-1.4609	0.06212	0.97644	1	0.371	0.237	0.285	0.90684	0.407	1.4609
185	BP::0000089::mitotic metaphase	4	GO	-0.78891	-1.4605	0.03822	0.97188	1	0.5	0.0931	0.454	0.90032	0.402	1.4605
186	BP::0000160::two-component signal transduction system (phosphorelay)	5	GO	-0.75386	-1.46	0.06214	0.96892	1	0.6	0.168	0.5	0.89777	0.398	1.46
187	BP::0006002::fructose 6-phosphate metabolic process	4	GO	-0.72027	-1.4594	0.06818	0.9673	1	0.25	0.04	0.24	0.89703	0.394	1.4594
188	MF::0003714::transcription corepressor activity	86	GO	-0.48292	-1.4593	0.03086	0.96128	1	0.279	0.166	0.235	0.89071	0.389	1.4593
189	CC::0000795::synaptonemal complex	8	GO	0.69002	1.4589	0.06211	1	1	0.75	0.191	0.607	1	0.893	1.4589
190	BP::0045075::regulation of interleukin-12 biosynthetic process	8	GO	-0.82593	-1.4586	0.03823	0.9531	1	0.875	0.174	0.724	0.87896	0.384	1.4586
191	BP::0042090::interleukin-12 biosynthetic process	8	GO	-0.82593	-1.4586	0.03823	0.9531	1	0.875	0.174	0.724	0.87896	0.384	1.4586
192	BP::0033692::cellular polysaccharide biosynthetic process	26	GO	0.48462	1.4576	0.04251	1	1	0.308	0.138	0.266	1	0.882	1.4576
193	BP::0000271::polysaccharide biosynthetic process	26	GO	0.48462	1.4576	0.04251	1	1	0.308	0.138	0.266	1	0.882	1.4576
194	BP::0045860::positive regulation of protein kinase activity	87	GO	-0.4	-1.4571	0.04118	0.95807	1	0.264	0.149	0.227	0.88821	0.386	1.4571
195	MF::0008601::protein phosphatase type 2A regulator activity	14	GO	-0.50524	-1.4566	0.08159	0.95556	1	0.357	0.191	0.29	0.88859	0.385	1.4566
196	BP::0001755::neural crest cell migration	17	GO	-0.55357	-1.4566	0.04481	0.94918	1	0.765	0.352	0.497	0.88255	0.38	1.4566
197	BP::0045786::negative regulation of cell cycle	103	GO	-0.40387	-1.4564	0.0338	0.94402	1	0.243	0.145	0.21	0.87758	0.374	1.4564
198	BP::0048520::positive regulation of behavior	9	GO	0.76274	1.4543	0.05439	1	1	0.556	0.0317	0.539	1	0.889	1.4543
199	BP::0050921::positive regulation of chemotaxis	9	GO	0.76274	1.4543	0.05439	1	1	0.556	0.0317	0.539	1	0.889	1.4543
200	BP::0006534::cysteine metabolic process	5	GO	0.8149	1.4531	0.03333	1	1	0.6	0.102	0.539	1	0.882	1.4531
201	MF::0003924::GTPase activity	136	GO	-0.41463	-1.4528	0.03586	0.96649	1	0.338	0.196	0.277	0.9018	0.396	1.4528
202	MF::0004703::G-protein coupled receptor kinase activity	6	GO	0.82273	1.4525	0.04472	1	1	0.333	0.0128	0.329	1	0.879	1.4525
203	BP::0006474::N-terminal protein amino acid acetylation	4	GO	-0.86078	-1.4522	0.0339	0.96466	1	0.75	0.129	0.653	0.90292	0.392	1.4522
204	MF::0004964::lutropin-choriogonadotropic hormone receptor activity	3	GO	0.89905	1.4515	0.01633	1	1	0.667	0.0747	0.617	1	0.871	1.4515
205	BP::0006791::sulfur utilization	3	GO	0.8173	1.4512	0.05088	1	1	0.333	0.0358	0.322	1	0.86	1.4512
206	BP::0000103::sulfate assimilation	3	GO	0.8173	1.4512	0.05088	1	1	0.333	0.0358	0.322	1	0.86	1.4512
207	BP::0006000::fructose metabolic process	13	GO	-0.49578	-1.451	0.1062	0.96761	1	0.538	0.373	0.338	0.90218	0.399	1.451
208	BP::0045665::negative regulation of neuron differentiation	5	GO	0.92177	1.4507	0.01807	1	1	0.4	0.00366	0.399	1	0.847	1.4507
209	BP::0045597::positive regulation of cell differentiation	55	GO	-0.42803	-1.4504	0.05477	0.96552	1	0.2	0.104	0.181	0.90225	0.397	1.4504
210	BP::0006665::sphingolipid metabolic process	38	GO	-0.49127	-1.4493	0.04573	0.96726	1	0.368	0.224	0.287	0.90628	0.396	1.4493
211	BP::0035094::response to nicotine	6	GO	0.76939	1.4491	0.09263	1	1	0.333	0.0202	0.327	1	0.85	1.4491
212	BP::0007242::intracellular signaling cascade	960	GO	-0.32878	-1.4472	0.01193	0.97695	1	0.252	0.179	0.234	0.90996	0.408	1.4472
213	BP::0006903::vesicle targeting	8	GO	-0.65887	-1.4446	0.05567	0.99019	1	0.5	0.122	0.439	0.9206	0.418	1.4446
214	BP::0019321::pentose metabolic process	4	GO	0.783	1.4442	0.05118	1	1	1	0.217	0.783	1	0.871	1.4442
215	BP::0051238::sequestering of metal ion	11	GO	0.67573	1.444	0.06889	1	1	0.364	0.12	0.32	1	0.86	1.444
216	BP::0046579::positive regulation of Ras protein signal transduction	5	GO	-0.8016	-1.443	0.04402	0.99683	1	0.6	0.149	0.511	0.93015	0.423	1.443
217	BP::0048260::positive regulation of receptor-mediated endocytosis	3	GO	-0.82065	-1.4425	0.03976	0.99341	1	0.667	0.177	0.549	0.92567	0.421	1.4425
218	MF::0004879::ligand-dependent nuclear receptor activity	99	GO	-0.39075	-1.4416	0.03239	0.99497	1	0.354	0.238	0.273	0.92883	0.423	1.4416
219	BP::0051056::regulation of small GTPase mediated signal transduction	97	GO	-0.42503	-1.4405	0.04049	0.99665	1	0.371	0.199	0.301	0.93161	0.425	1.4405
220	BP::0002474::antigen processing and presentation of peptide antigen via MHC class I	13	GO	-0.63086	-1.4405	0.09856	0.99088	1	0.385	0.156	0.325	0.92649	0.418	1.4405
221	CC::0005640::nuclear outer membrane	5	GO	0.78113	1.4402	0.0496	1	1	0.4	0.0677	0.373	1	0.87	1.4402
222	BP::0042401::biogenic amine biosynthetic process	16	GO	0.54369	1.4399	0.09186	1	1	0.438	0.15	0.373	1	0.864	1.4399
223	BP::0003673::Gene_Ontology	7808	GO	-0.29383	-1.4399	0.006148	0.98908	1	0.254	0.25	3.96	0.92506	0.414	1.4399
224	BP::0050930::induction of positive chemotaxis	7	GO	0.77933	1.4397	0.07231	1	1	0.571	0.0317	0.554	1	0.854	1.4397
225	BP::0007379::segment specification	5	GO	0.84726	1.4397	0.0262	1	1	1	0.153	0.847	1	0.844	1.4397
226	BP::0006401::RNA catabolic process	34	GO	-0.54012	-1.4388	0.05566	0.99135	1	0.294	0.163	0.247	0.92847	0.417	1.4388
227	MF::0005085::guanyl-nucleotide exchange factor activity	73	GO	-0.42254	-1.4382	0.04839	0.99031	1	0.356	0.192	0.291	0.92925	0.421	1.4382
228	BP::0035265::organ growth	6	GO	-0.77332	-1.438	0.03602	0.98543	1	0.167	0.00219	0.166	0.92604	0.414	1.438
229	BP::0001558::regulation of cell growth	91	GO	-0.41646	-1.4378	0.02479	0.98087	1	0.165	0.0801	0.153	0.92042	0.406	1.4378
230	BP::0001704::formation of primary germ layer	25	GO	-0.50513	-1.4378	0.07536	0.97518	1	0.48	0.255	0.359	0.91488	0.402	1.4378
231	BP::0043471::regulation of cellular carbohydrate catabolic process	5	GO	-0.78061	-1.4377	0.0379	0.96472	1	0.8	0.165	0.669	0.90417	0.393	1.4377
232	BP::0043470::regulation of carbohydrate catabolic process	5	GO	-0.78061	-1.4377	0.0379	0.96472	1	0.8	0.165	0.669	0.90417	0.393	1.4377
233	BP::0048753::pigment granule organization and biogenesis	3	GO	0.80798	1.4362	0.03414	1	1	0.667	0.119	0.587	1	0.848	1.4362
234	BP::0032438::melanosome organization and biogenesis	3	GO	0.80798	1.4362	0.03414	1	1	0.667	0.119	0.587	1	0.848	1.4362
235	CC::0005964::phosphorylase kinase complex	11	GO	0.58065	1.435	0.09426	1	1	0.273	0.111	0.243	1	0.842	1.435
236	BP::0006914::autophagy	11	GO	-0.55561	-1.4349	0.09476	0.98031	1	0.455	0.17	0.378	0.91743	0.403	1.4349
237	BP::0048168::regulation of neuronal synaptic plasticity	16	GO	-0.52806	-1.4339	0.06352	0.98193	1	0.5	0.206	0.398	0.92232	0.407	1.4339
238	BP::0001956::positive regulation of neurotransmitter secretion	5	GO	0.70572	1.4338	0.083	1	1	0.8	0.215	0.629	1	0.839	1.4338
239	BP::0032640::tumor necrosis factor production	9	GO	-0.70284	-1.4334	0.09036	0.98004	1	0.333	0.116	0.295	0.92025	0.405	1.4334
240	BP::0006110::regulation of glycolysis	4	GO	-0.83581	-1.4328	0.03742	0.97917	1	1	0.165	0.836	0.91906	0.406	1.4328
241	BP::0006368::RNA elongation from RNA polymerase II promoter	7	GO	-0.68591	-1.4321	0.07128	0.97845	1	0.857	0.288	0.611	0.92017	0.406	1.4321
242	BP::0007173::epidermal growth factor receptor signaling pathway	24	GO	-0.55687	-1.432	0.08889	0.97319	1	0.542	0.275	0.394	0.91488	0.403	1.432
243	CC::0042101::T cell receptor complex	11	GO	0.82435	1.4314	0.03272	1	1	0.455	0.0185	0.447	1	0.845	1.4314
244	BP::0006643::membrane lipid metabolic process	111	GO	-0.36657	-1.4301	0.02605	0.982	1	0.315	0.224	0.248	0.92569	0.414	1.4301
245	CC::0005913::cell-cell adherens junction	19	GO	-0.54556	-1.4297	0.08571	0.97956	1	0.368	0.159	0.31	0.92348	0.409	1.4297
246	BP::0006749::glutathione metabolic process	11	GO	0.54974	1.4294	0.0835	1	1	0.455	0.129	0.396	1	0.853	1.4294
247	BP::0030890::positive regulation of B cell proliferation	7	GO	-0.69309	-1.4291	0.06739	0.97905	1	0.286	0.0416	0.274	0.92129	0.41	1.4291
248	MF::0008133::collagenase activity	5	GO	0.78207	1.429	0.07479	1	1	0.6	0.154	0.508	1	0.84	1.429
249	BP::0050920::regulation of chemotaxis	10	GO	0.74269	1.4284	0.06667	1	1	0.5	0.0317	0.485	1	0.835	1.4284
250	MF::0031543::peptidyl-proline dioxygenase activity	5	GO	-0.75994	-1.4282	0.0593	0.97499	1	0.4	0.163	0.335	0.91792	0.404	1.4282
251	MF::0019798::procollagen-proline dioxygenase activity	5	GO	-0.75994	-1.4282	0.0593	0.97499	1	0.4	0.163	0.335	0.91792	0.404	1.4282
252	BP::0044419::interspecies interaction between organisms	33	GO	-0.46418	-1.4279	0.08135	0.96651	1	0.212	0.139	0.183	0.91011	0.393	1.4279
253	BP::0044403::symbiosis\, encompassing mutualism through parasitism	33	GO	-0.46418	-1.4279	0.08135	0.96651	1	0.212	0.139	0.183	0.91011	0.393	1.4279
254	BP::0051048::negative regulation of secretion	9	GO	-0.65492	-1.4276	0.07579	0.96368	1	0.556	0.229	0.429	0.90743	0.389	1.4276
255	BP::0040008::regulation of growth	130	GO	-0.37971	-1.4274	0.02621	0.95971	1	0.146	0.0801	0.137	0.90318	0.389	1.4274
256	MF::0008526::phosphatidylinositol transporter activity	4	GO	-0.83713	-1.4267	0.02911	0.96041	1	0.25	0.0239	0.244	0.90382	0.389	1.4267
257	BP::0002504::antigen processing and presentation of peptide or polysaccharide antigen via MHC class II	16	GO	-0.85989	-1.4262	0.04286	0.95893	1	0.625	0.0575	0.59	0.90335	0.387	1.4262
258	BP::0021543::pallium development	4	GO	0.71394	1.4258	0.07816	1	1	0.5	0.221	0.39	1	0.836	1.4258
259	BP::0030317::sperm motility	17	GO	-0.48143	-1.4256	0.09037	0.95814	1	0.412	0.184	0.337	0.90137	0.389	1.4256
260	BP::0008150::biological_process	7154	GO	-0.27459	-1.4255	0	0.95368	1	0.242	0.237	1.45	0.89674	0.379	1.4255
261	MF::0016842::amidine-lyase activity	3	GO	-0.90065	-1.4252	0.01897	0.95049	1	0.333	0.0623	0.313	0.893	0.38	1.4252
262	MF::0042289::MHC class II protein binding	3	GO	-0.90028	-1.4244	0.02311	0.95164	1	0.333	0.00463	0.332	0.89264	0.379	1.4244
263	MF::0000339::RNA cap binding	5	GO	-0.76306	-1.424	0.08794	0.94956	1	0.2	0.0524	0.19	0.89249	0.38	1.424
264	BP::0009247::glycolipid biosynthetic process	10	GO	-0.69278	-1.4214	0.07028	0.96319	1	0.4	0.128	0.349	0.90393	0.396	1.4214
265	BP::0051347::positive regulation of transferase activity	90	GO	-0.38622	-1.4207	0.0466	0.96327	1	0.289	0.174	0.241	0.90619	0.393	1.4207
266	BP::0031396::regulation of protein ubiquitination	6	GO	-0.63538	-1.4205	0.09859	0.95954	1	0.333	0.177	0.274	0.90171	0.388	1.4205
267	BP::0007266::Rho protein signal transduction	60	GO	-0.4368	-1.4197	0.05123	0.96023	1	0.533	0.298	0.377	0.90059	0.39	1.4197
268	BP::0046578::regulation of Ras protein signal transduction	73	GO	-0.3999	-1.4195	0.042	0.95683	1	0.356	0.199	0.288	0.89809	0.385	1.4195
269	BP::0033674::positive regulation of kinase activity	89	GO	-0.38401	-1.4192	0.05577	0.95414	1	0.258	0.149	0.222	0.8979	0.383	1.4192
270	BP::0002478::antigen processing and presentation of exogenous peptide antigen	7	GO	-0.85314	-1.4192	0.03704	0.9402	1	0.714	0.108	0.638	0.88436	0.369	1.4192
271	BP::0019886::antigen processing and presentation of exogenous peptide antigen via MHC class II	7	GO	-0.85314	-1.4192	0.03704	0.9402	1	0.714	0.108	0.638	0.88436	0.369	1.4192
272	BP::0002495::antigen processing and presentation of peptide antigen via MHC class II	7	GO	-0.85314	-1.4192	0.03704	0.9402	1	0.714	0.108	0.638	0.88436	0.369	1.4192
273	MF::0015929::hexosaminidase activity	11	GO	-0.54963	-1.4191	0.1118	0.93578	1	0.455	0.224	0.353	0.87994	0.365	1.4191
274	BP::0060113::inner ear receptor cell differentiation	11	GO	0.63554	1.4188	0.09592	1	1	0.364	0.0868	0.333	1	0.869	1.4188
275	MF::0004674::protein serine/threonine kinase activity	340	GO	-0.33208	-1.4187	0.01848	0.93443	1	0.209	0.134	0.189	0.87815	0.364	1.4187
276	BP::0045601::regulation of endothelial cell differentiation	3	GO	-0.75635	-1.4186	0.07317	0.93055	1	0.667	0.239	0.507	0.87576	0.363	1.4186
277	MF::0035257::nuclear hormone receptor binding	42	GO	-0.41986	-1.4182	0.06638	0.9282	1	0.119	0.0444	0.114	0.87144	0.358	1.4182
278	BP::0008202::steroid metabolic process	124	GO	0.3789	1.4178	0.06122	1	1	0.202	0.104	0.183	1	0.864	1.4178
279	CC::0044447::axoneme part	6	GO	-0.64368	-1.4172	0.06794	0.93067	1	0.5	0.112	0.444	0.87746	0.363	1.4172
280	BP::0048705::skeletal morphogenesis	13	GO	0.57851	1.4159	0.1061	1	1	0.462	0.142	0.397	1	0.869	1.4159
281	CC::0005771::multivesicular body	5	GO	-0.91422	-1.4158	0.03024	0.93636	1	0.6	0.0122	0.593	0.88353	0.371	1.4158
282	BP::0050795::regulation of behavior	12	GO	0.70084	1.415	0.06918	1	1	0.417	0.0317	0.404	1	0.864	1.415
283	BP::0002726::positive regulation of T cell cytokine production	4	GO	-0.86754	-1.4143	0.04771	0.92922	1	0.5	0.0415	0.48	0.87739	0.361	1.4143
284	BP::0002711::positive regulation of T cell mediated immunity	4	GO	-0.86754	-1.4143	0.04771	0.92922	1	0.5	0.0415	0.48	0.87739	0.361	1.4143
285	BP::0002724::regulation of T cell cytokine production	4	GO	-0.86754	-1.4143	0.04771	0.92922	1	0.5	0.0415	0.48	0.87739	0.361	1.4143
286	BP::0002369::T cell cytokine production	4	GO	-0.86754	-1.4143	0.04771	0.92922	1	0.5	0.0415	0.48	0.87739	0.361	1.4143
287	BP::0051258::protein polymerization	46	GO	-0.47285	-1.4139	0.03891	0.92714	1	0.196	0.0951	0.178	0.87379	0.36	1.4139
288	BP::0030334::regulation of cell migration	43	GO	-0.47795	-1.4133	0.04518	0.92739	1	0.233	0.0963	0.211	0.87381	0.359	1.4133
289	BP::0002791::regulation of peptide secretion	10	GO	-0.64668	-1.4132	0.08884	0.92328	1	0.5	0.231	0.385	0.87015	0.353	1.4132
290	BP::0048169::regulation of long-term neuronal synaptic plasticity	9	GO	-0.62316	-1.4131	0.08776	0.91967	1	0.778	0.262	0.575	0.86661	0.349	1.4131
291	MF::0008656::caspase activator activity	5	GO	-0.89765	-1.413	0.03143	0.91584	1	0.8	0.0601	0.752	0.86256	0.346	1.413
292	BP::0048545::response to steroid hormone stimulus	27	GO	-0.44345	-1.4129	0.07445	0.91285	1	0.37	0.285	0.266	0.85951	0.343	1.4129
293	MF::0008296::3'-5'-exodeoxyribonuclease activity	3	GO	-0.88394	-1.4127	0.02178	0.90988	1	0.333	0.00927	0.33	0.85681	0.341	1.4127
294	MF::0016151::nickel ion binding	3	GO	0.87464	1.4126	0.04132	1	1	0.667	0.0875	0.609	1	0.87	1.4126
295	BP::0009954::proximal/distal pattern formation	7	GO	0.73558	1.4124	0.103	1	1	0.286	0.0109	0.283	1	0.87	1.4124
296	MF::0004468::lysine N-acetyltransferase activity	17	GO	-0.59634	-1.4118	0.1138	0.90744	1	0.471	0.206	0.374	0.85582	0.338	1.4118
297	MF::0004402::histone acetyltransferase activity	17	GO	-0.59634	-1.4118	0.1138	0.90744	1	0.471	0.206	0.374	0.85582	0.338	1.4118
298	BP::0030099::myeloid cell differentiation	74	GO	-0.46479	-1.4117	0.06237	0.90372	1	0.405	0.247	0.308	0.85191	0.334	1.4117
299	BP::0007405::neuroblast proliferation	11	GO	-0.57695	-1.411	0.1043	0.90389	1	0.182	0.0291	0.177	0.853	0.333	1.411
300	BP::0051648::vesicle localization	14	GO	-0.54166	-1.411	0.1047	0.9002	1	0.5	0.211	0.395	0.84914	0.328	1.411
301	MF::0004128::cytochrome-b5 reductase activity	4	GO	-0.64455	-1.4103	0.09761	0.90078	1	0.25	0.0668	0.233	0.84898	0.328	1.4103
302	BP::0014070::response to organic cyclic substance	15	GO	0.54706	1.4098	0.1014	1	1	0.4	0.169	0.333	1	0.874	1.4098
303	MF::0004713::protein-tyrosine kinase activity	304	GO	-0.32842	-1.4097	0.02564	0.90058	1	0.253	0.178	0.216	0.84951	0.329	1.4097
304	MF::0003964::RNA-directed DNA polymerase activity	5	GO	-0.65513	-1.4097	0.09325	0.89666	1	0.6	0.248	0.452	0.84572	0.321	1.4097
305	BP::0051270::regulation of cell motility	49	GO	-0.46276	-1.4096	0.04898	0.89354	1	0.224	0.0963	0.204	0.84196	0.316	1.4096
306	BP::0042398::amino acid derivative biosynthetic process	22	GO	0.4736	1.4094	0.09524	1	1	0.364	0.15	0.31	1	0.872	1.4094
307	BP::0007612::learning	29	GO	-0.42993	-1.4085	0.08147	0.89697	1	0.31	0.156	0.263	0.8441	0.324	1.4085
308	CC::0030496::midbody	6	GO	0.71309	1.4082	0.1222	1	1	0.5	0.064	0.468	1	0.867	1.4082
309	BP::0050871::positive regulation of B cell activation	17	GO	-0.54686	-1.4078	0.09514	0.89381	1	0.353	0.0879	0.323	0.84158	0.319	1.4078
310	BP::0007250::activation of NF-kappaB-inducing kinase	10	GO	-0.70912	-1.4078	0.07613	0.8975	1	0.6	0.174	0.496	0.84528	0.326	1.4078
311	MF::0015926::glucosidase activity	8	GO	0.69792	1.4071	0.08639	1	1	0.625	0.13	0.544	1	0.867	1.4071
312	MF::0004680::casein kinase activity	5	GO	-0.78273	-1.4071	0.07071	0.89472	1	1	0.218	0.783	0.84095	0.321	1.4071
313	BP::0001955::blood vessel maturation	3	GO	-0.85619	-1.4071	0.04077	0.89098	1	0.667	0.121	0.586	0.83729	0.315	1.4071
314	MF::0003857::3-hydroxyacyl-CoA dehydrogenase activity	6	GO	0.71955	1.407	0.09221	1	1	0.5	0.0996	0.451	1	0.854	1.407
315	MF::0016409::palmitoyltransferase activity	7	GO	-0.67271	-1.407	0.1047	0.88778	1	0.429	0.111	0.381	0.83418	0.312	1.407
316	BP::0019395::fatty acid oxidation	23	GO	-0.4832	-1.4069	0.09109	0.88489	1	0.261	0.126	0.229	0.83232	0.308	1.4069
317	BP::0007416::synaptogenesis	16	GO	0.62912	1.4067	0.08595	1	1	0.5	0.11	0.446	1	0.853	1.4067
318	BP::0050796::regulation of insulin secretion	9	GO	-0.65547	-1.4059	0.09534	0.88734	1	0.333	0.0955	0.302	0.83539	0.308	1.4059
319	BP::0008203::cholesterol metabolic process	58	GO	0.42341	1.4054	0.06889	1	1	0.207	0.0879	0.19	1	0.853	1.4054
320	MF::0005083::small GTPase regulator activity	121	GO	-0.39331	-1.4045	0.05567	0.89271	1	0.256	0.126	0.227	0.84138	0.319	1.4045
321	BP::0007243::protein kinase cascade	276	GO	-0.38647	-1.4043	0.03862	0.89022	1	0.29	0.178	0.247	0.84185	0.315	1.4043
322	BP::0045185::maintenance of protein localization	19	GO	-0.50205	-1.4042	0.1174	0.88718	1	0.474	0.21	0.375	0.83841	0.311	1.4042
323	BP::0006491::N-glycan processing	4	GO	0.85185	1.404	0.0444	1	1	0.75	0.101	0.674	1	0.85	1.404
324	BP::0030149::sphingolipid catabolic process	10	GO	-0.64121	-1.4033	0.1048	0.88927	1	0.6	0.224	0.466	0.83923	0.314	1.4033
325	MF::0003847::1-alkyl-2-acetylglycerophosphocholine esterase activity	4	GO	0.74313	1.4024	0.08064	1	1	0.5	0.144	0.428	1	0.85	1.4024
326	BP::0031098::stress-activated protein kinase signaling pathway	45	GO	-0.42872	-1.4021	0.05488	0.89347	1	0.289	0.142	0.249	0.84211	0.32	1.4021
327	BP::0006959::humoral immune response	58	GO	-0.42282	-1.4016	0.04638	0.89281	1	0.224	0.116	0.199	0.84387	0.318	1.4016
328	BP::0048709::oligodendrocyte differentiation	9	GO	-0.51344	-1.4011	0.09725	0.89203	1	0.667	0.325	0.451	0.8429	0.317	1.4011
329	CC::0005924::cell-substrate adherens junction	20	GO	-0.58336	-1.4003	0.1079	0.89008	1	0.2	0.0963	0.181	0.84186	0.313	1.4003
330	CC::0005925::focal adhesion	20	GO	-0.58336	-1.4003	0.1079	0.89008	1	0.2	0.0963	0.181	0.84186	0.313	1.4003
331	BP::0030193::regulation of blood coagulation	12	GO	0.60615	1.3993	0.08549	1	1	0.417	0.117	0.368	1	0.862	1.3993
332	BP::0031349::positive regulation of defense response	16	GO	0.58078	1.3989	0.1025	1	1	0.5	0.187	0.407	1	0.857	1.3989
333	CC::0005858::axonemal dynein complex	5	GO	-0.67775	-1.3984	0.09168	0.89837	1	0.6	0.112	0.533	0.84751	0.324	1.3984
334	MF::0003708::retinoic acid receptor activity	16	GO	-0.60114	-1.3983	0.0982	0.89582	1	0.312	0.136	0.27	0.84531	0.321	1.3983
335	BP::0007160::cell-matrix adhesion	73	GO	-0.36868	-1.3979	0.04656	0.89476	1	0.137	0.0855	0.126	0.84336	0.318	1.3979
336	BP::0007517::muscle development	150	GO	-0.35608	-1.3977	0.01992	0.89212	1	0.233	0.153	0.201	0.84158	0.313	1.3977
337	MF::0016563::transcription activator activity	232	GO	-0.34375	-1.3962	0.04242	0.89805	1	0.28	0.237	0.22	0.84819	0.324	1.3962
338	BP::0048488::synaptic vesicle endocytosis	8	GO	-0.63497	-1.3961	0.09823	0.89509	1	0.125	0.000853	0.125	0.84584	0.318	1.3961
339	MF::0045309::protein phosphorylated amino acid binding	4	GO	-0.90071	-1.3958	0.04175	0.89327	1	0.75	0.0397	0.721	0.84446	0.314	1.3958
340	BP::0009226::nucleotide-sugar biosynthetic process	3	GO	-0.82553	-1.3953	0.06608	0.89352	1	0.333	0.0219	0.326	0.84503	0.314	1.3953
341	CC::0042613::MHC class II protein complex	12	GO	-0.87258	-1.3952	0.05812	0.8903	1	0.583	0.0117	0.577	0.84172	0.309	1.3952
342	BP::0031100::organ regeneration	3	GO	0.79392	1.3948	0.1037	1	1	0.667	0.163	0.558	1	0.869	1.3948
343	BP::0045576::mast cell activation	6	GO	0.78908	1.3947	0.07585	1	1	0.5	0.0238	0.488	1	0.862	1.3947
344	BP::0007274::neuromuscular synaptic transmission	6	GO	-0.8076	-1.3947	0.06531	0.89007	1	0.667	0.13	0.58	0.84032	0.305	1.3947
345	BP::0048663::neuron fate commitment	13	GO	0.59701	1.3943	0.1006	1	1	0.231	0.086	0.211	1	0.858	1.3943
346	BP::0009296::flagellum biogenesis	7	GO	0.74076	1.394	0.1044	1	1	0.429	0.0475	0.409	1	0.85	1.394
347	BP::0043064::flagellum organization and biogenesis	7	GO	0.74076	1.394	0.1044	1	1	0.429	0.0475	0.409	1	0.85	1.394
348	BP::0043279::response to alkaloid	10	GO	0.62143	1.3934	0.1371	1	1	0.5	0.169	0.416	1	0.848	1.3934
349	CC::0008091::spectrin	7	GO	-0.73947	-1.3926	0.07911	0.89984	1	0.286	0.113	0.254	0.84802	0.324	1.3926
350	MF::0004718::Janus kinase activity	5	GO	-0.79595	-1.3926	0.1054	0.89667	1	0.4	0.0577	0.377	0.84468	0.318	1.3926
351	MF::0003700::transcription factor activity	603	GO	-0.34091	-1.3923	0.04118	0.89549	1	0.221	0.167	0.198	0.84434	0.316	1.3923
352	MF::0051287::NAD binding	23	GO	-0.50944	-1.3921	0.114	0.89315	1	0.261	0.106	0.234	0.84261	0.311	1.3921
353	BP::0001775::cell activation	183	GO	-0.38812	-1.392	0.0117	0.89018	1	0.24	0.117	0.217	0.83933	0.306	1.392
354	MF::0005432::calcium\:sodium antiporter activity	3	GO	-0.69849	-1.3919	0.06188	0.88689	1	0.333	0.182	0.273	0.83608	0.304	1.3919
355	BP::0007254::JNK cascade	44	GO	-0.42985	-1.3919	0.06653	0.88355	1	0.295	0.142	0.255	0.83285	0.298	1.3919
356	BP::0002440::production of molecular mediator of immune response	31	GO	-0.52951	-1.3917	0.0679	0.88168	1	0.355	0.0939	0.323	0.83003	0.295	1.3917
357	BP::0050896::response to stimulus	1663	GO	-0.31911	-1.3913	0.007663	0.8804	1	0.222	0.178	0.229	0.82997	0.293	1.3913
358	BP::0008286::insulin receptor signaling pathway	31	GO	-0.50449	-1.3909	0.09839	0.87968	1	0.484	0.268	0.356	0.83225	0.293	1.3909
359	BP::0007154::cell communication	2381	GO	-0.3117	-1.3907	0.003937	0.87791	1	0.228	0.183	0.262	0.82959	0.292	1.3907
360	BP::0007229::integrin-mediated signaling pathway	49	GO	-0.425	-1.3905	0.05155	0.87535	1	0.143	0.0688	0.134	0.82855	0.287	1.3905
361	CC::0000118::histone deacetylase complex	18	GO	-0.5838	-1.3904	0.1054	0.87296	1	0.333	0.102	0.3	0.82624	0.285	1.3904
362	BP::0035023::regulation of Rho protein signal transduction	37	GO	-0.44032	-1.3902	0.05021	0.8705	1	0.459	0.229	0.356	0.82466	0.281	1.3902
363	BP::0007033::vacuole organization and biogenesis	16	GO	-0.50567	-1.39	0.1213	0.86879	1	0.438	0.267	0.321	0.82227	0.278	1.39
364	BP::0046459::short-chain fatty acid metabolic process	3	GO	0.88119	1.3897	0.0551	1	1	0.667	0.116	0.59	1	0.858	1.3897
365	BP::0019605::butyrate metabolic process	3	GO	0.88119	1.3897	0.0551	1	1	0.667	0.116	0.59	1	0.858	1.3897
366	MF::0001786::phosphatidylserine binding	4	GO	0.69665	1.3884	0.08485	1	1	0.25	0.0313	0.242	1	0.856	1.3884
367	BP::0046476::glycosylceramide biosynthetic process	3	GO	-0.9365	-1.3882	0.02748	0.87694	1	0.667	0.0436	0.638	0.82935	0.287	1.3882
368	BP::0043353::enucleate erythrocyte differentiation	3	GO	-0.84054	-1.3879	0.04573	0.87521	1	0.667	0.138	0.575	0.82626	0.28	1.3879
369	BP::0007165::signal transduction	2155	GO	-0.31269	-1.3876	0.007828	0.87385	1	0.241	0.192	0.264	0.82624	0.28	1.3876
370	BP::0006516::glycoprotein catabolic process	7	GO	0.65256	1.3867	0.1167	1	1	0.286	0.0196	0.28	1	0.857	1.3867
371	BP::0045892::negative regulation of transcription\, DNA-dependent	146	GO	-0.39227	-1.3867	0.05088	0.87302	1	0.171	0.106	0.156	0.82724	0.279	1.3867
372	BP::0006354::RNA elongation	9	GO	-0.62811	-1.3867	0.09091	0.87614	1	0.667	0.288	0.475	0.8292	0.287	1.3867
373	MF::0003743::translation initiation factor activity	31	GO	-0.5104	-1.3859	0.138	0.87489	1	0.516	0.267	0.38	0.83083	0.284	1.3859
374	MF::0016301::kinase activity	578	GO	-0.29834	-1.3856	0.01411	0.87344	1	0.237	0.178	0.209	0.82794	0.282	1.3856
375	BP::0000002::mitochondrial genome maintenance	4	GO	-0.76278	-1.3848	0.07952	0.87481	1	0.5	0.119	0.441	0.82857	0.286	1.3848
376	BP::0017015::regulation of transforming growth factor beta receptor signaling pathway	9	GO	-0.73114	-1.3844	0.09576	0.87403	1	0.333	0.101	0.3	0.82805	0.285	1.3844
377	BP::0043284::biopolymer biosynthetic process	36	GO	0.38847	1.384	0.06288	1	1	0.139	0.0427	0.134	1	0.861	1.384
378	BP::0006402::mRNA catabolic process	22	GO	-0.5752	-1.3833	0.1061	0.87783	1	0.318	0.163	0.267	0.83291	0.29	1.3833
379	BP::0006022::aminoglycan metabolic process	28	GO	-0.40742	-1.3832	0.0998	0.87512	1	0.357	0.26	0.265	0.83041	0.286	1.3832
380	MF::0008484::sulfuric ester hydrolase activity	12	GO	-0.58353	-1.3831	0.1014	0.8731	1	0.333	0.0985	0.301	0.82743	0.281	1.3831
381	BP::0042730::fibrinolysis	9	GO	0.65898	1.383	0.09717	1	1	0.444	0.117	0.393	1	0.861	1.383
382	BP::0006446::regulation of translational initiation	24	GO	-0.51284	-1.3826	0.1288	0.87261	1	0.583	0.317	0.399	0.82767	0.282	1.3826
383	MF::0005088::Ras guanyl-nucleotide exchange factor activity	44	GO	-0.44429	-1.382	0.07031	0.87325	1	0.341	0.123	0.3	0.82861	0.281	1.382
384	MF::0046875::ephrin receptor binding	8	GO	-0.62135	-1.3819	0.1099	0.87071	1	0.625	0.253	0.467	0.82567	0.279	1.3819
385	MF::0004568::chitinase activity	5	GO	0.74053	1.3818	0.1056	1	1	0.2	0.00427	0.199	1	0.853	1.3818
386	BP::0006046::N-acetylglucosamine catabolic process	5	GO	0.74053	1.3818	0.1056	1	1	0.2	0.00427	0.199	1	0.853	1.3818
387	BP::0006032::chitin catabolic process	5	GO	0.74053	1.3818	0.1056	1	1	0.2	0.00427	0.199	1	0.853	1.3818
388	BP::0009416::response to light stimulus	57	GO	-0.3766	-1.3818	0.06809	0.86838	1	0.386	0.258	0.288	0.82303	0.277	1.3818
389	CC::0016602::CCAAT-binding factor complex	3	GO	0.78777	1.3815	0.05979	1	1	0.667	0.207	0.529	1	0.843	1.3815
390	MF::0016709::oxidoreductase activity\, acting on paired donors\, with incorporation or reduction of molecular oxygen\, NADH or NADPH as one donor\, and incorporation of one atom of oxygen	21	GO	0.53547	1.3814	0.116	1	1	0.238	0.13	0.208	1	0.838	1.3814
391	BP::0050769::positive regulation of neurogenesis	19	GO	-0.50646	-1.3805	0.1059	0.8731	1	0.316	0.13	0.275	0.82782	0.284	1.3805
392	CC::0005834::heterotrimeric G-protein complex	18	GO	-0.54862	-1.3803	0.1006	0.87149	1	0.167	0.0145	0.165	0.8258	0.281	1.3803
393	BP::0050768::negative regulation of neurogenesis	17	GO	-0.42157	-1.3798	0.09563	0.87118	1	0.294	0.232	0.226	0.82699	0.278	1.3798
394	BP::0009617::response to bacterium	55	GO	-0.4793	-1.3793	0.08222	0.87142	1	0.273	0.129	0.239	0.82678	0.28	1.3793
395	BP::0044253::positive regulation of multicellular organismal metabolic process	3	GO	-0.76353	-1.3791	0.09484	0.85464	1	0.667	0.23	0.513	0.81096	0.259	1.3791
396	BP::0002024::diet induced thermogenesis	3	GO	-0.76353	-1.3791	0.09484	0.85464	1	0.667	0.23	0.513	0.81096	0.259	1.3791
397	BP::0002021::response to dietary excess	3	GO	-0.76353	-1.3791	0.09484	0.85464	1	0.667	0.23	0.513	0.81096	0.259	1.3791
398	BP::0044246::regulation of multicellular organismal metabolic process	3	GO	-0.76353	-1.3791	0.09484	0.85464	1	0.667	0.23	0.513	0.81096	0.259	1.3791
399	BP::0002025::vasodilation by norepinephrine-epinephrine involved in regulation of systemic arterial blood pressure	3	GO	-0.76353	-1.3791	0.09484	0.85464	1	0.667	0.23	0.513	0.81096	0.259	1.3791
400	BP::0050873::brown fat cell differentiation	3	GO	-0.76353	-1.3791	0.09484	0.85464	1	0.667	0.23	0.513	0.81096	0.259	1.3791
401	BP::0006678::glucosylceramide metabolic process	4	GO	-0.87085	-1.3789	0.05833	0.85313	1	0.5	0.0436	0.478	0.80958	0.257	1.3789
402	BP::0048341::paraxial mesoderm formation	3	GO	-0.86071	-1.3788	0.04402	0.85067	1	1	0.14	0.861	0.80838	0.254	1.3788
403	BP::0045069::regulation of viral genome replication	8	GO	0.66267	1.3787	0.08917	1	1	0.375	0.129	0.327	1	0.849	1.3787
404	MF::0019239::deaminase activity	12	GO	0.58278	1.3778	0.1087	1	1	0.333	0.118	0.295	1	0.847	1.3778
405	BP::0006637::acyl-CoA metabolic process	3	GO	-0.77266	-1.3777	0.04914	0.85458	1	1	0.228	0.773	0.80917	0.256	1.3777
406	BP::0033554::cellular response to stress	9	GO	0.59716	1.3774	0.1379	1	1	0.778	0.26	0.576	1	0.843	1.3774
407	CC::0019897::extrinsic to plasma membrane	26	GO	-0.48317	-1.3772	0.08282	0.85465	1	0.231	0.0934	0.21	0.8139	0.258	1.3772
408	MF::0030971::receptor tyrosine kinase binding	3	GO	-0.76412	-1.3767	0.04141	0.85445	1	1	0.236	0.764	0.8128	0.258	1.3767
409	BP::0007044::cell-substrate junction assembly	5	GO	-0.8414	-1.3765	0.03347	0.85275	1	0.8	0.106	0.716	0.81041	0.254	1.3765
410	BP::0046457::prostanoid biosynthetic process	8	GO	0.60639	1.3761	0.1446	1	1	0.5	0.163	0.419	1	0.84	1.3761
411	BP::0001516::prostaglandin biosynthetic process	8	GO	0.60639	1.3761	0.1446	1	1	0.5	0.163	0.419	1	0.84	1.3761
412	BP::0006278::RNA-dependent DNA replication	10	GO	-0.57344	-1.376	0.09524	0.85283	1	0.4	0.239	0.305	0.8117	0.256	1.376
413	BP::0051253::negative regulation of RNA metabolic process	147	GO	-0.39148	-1.3755	0.05315	0.85316	1	0.17	0.106	0.155	0.81061	0.255	1.3755
414	BP::0051323::metaphase	5	GO	-0.66734	-1.375	0.1075	0.85318	1	0.6	0.236	0.459	0.8107	0.256	1.375
415	BP::0008653::lipopolysaccharide metabolic process	3	GO	0.79742	1.3748	0.07415	1	1	0.333	0.0435	0.319	1	0.84	1.3748
416	BP::0048340::paraxial mesoderm morphogenesis	6	GO	-0.69105	-1.3746	0.1102	0.84999	1	0.667	0.14	0.574	0.80786	0.252	1.3746
417	BP::0048339::paraxial mesoderm development	6	GO	-0.69105	-1.3746	0.1102	0.84999	1	0.667	0.14	0.574	0.80786	0.252	1.3746
418	MF::0051427::hormone receptor binding	43	GO	-0.4129	-1.3745	0.08297	0.84764	1	0.116	0.0444	0.112	0.80521	0.252	1.3745
419	BP::0040007::growth	201	GO	-0.34072	-1.3745	0.03785	0.84491	1	0.129	0.0801	0.122	0.80258	0.251	1.3745
420	BP::0031329::regulation of cellular catabolic process	7	GO	-0.67179	-1.3738	0.1159	0.84604	1	0.571	0.165	0.478	0.8035	0.254	1.3738
421	CC::0005912::adherens junction	44	GO	-0.44098	-1.3733	0.07895	0.84598	1	0.25	0.159	0.211	0.80341	0.251	1.3733
422	MF::0004367::glycerol-3-phosphate dehydrogenase (NAD+) activity	3	GO	-0.77404	-1.3725	0.07784	0.84784	1	0.333	0.0457	0.318	0.80575	0.253	1.3725
423	MF::0042834::peptidoglycan binding	4	GO	-0.80032	-1.3724	0.07816	0.84575	1	0.5	0.122	0.439	0.80476	0.252	1.3724
424	BP::0051208::sequestering of calcium ion	8	GO	0.69938	1.3723	0.1025	1	1	0.25	0.019	0.245	1	0.845	1.3723
425	MF::0003725::double-stranded RNA binding	18	GO	0.58338	1.3713	0.1109	1	1	0.111	0.00317	0.111	1	0.845	1.3713
426	BP::0007167::enzyme linked receptor protein signaling pathway	233	GO	-0.36487	-1.3713	0.04706	0.84925	1	0.266	0.188	0.222	0.80565	0.254	1.3713
427	MF::0004663::Rab-protein geranylgeranyltransferase activity	4	GO	-0.72036	-1.3704	0.1227	0.85199	1	0.5	0.0995	0.45	0.80739	0.256	1.3704
428	BP::0006487::protein amino acid N-linked glycosylation	29	GO	0.49154	1.3703	0.1018	1	1	0.276	0.108	0.247	1	0.844	1.3703
429	MF::0004112::cyclic-nucleotide phosphodiesterase activity	22	GO	-0.54589	-1.3701	0.1106	0.85093	1	0.136	0.019	0.134	0.80749	0.254	1.3701
430	MF::0005132::interferon-alpha/beta receptor binding	6	GO	0.72678	1.3699	0.1315	1	1	0.667	0.209	0.528	1	0.84	1.3699
431	MF::0046582::Rap GTPase activator activity	3	GO	-0.87718	-1.3696	0.06548	0.85104	1	1	0.123	0.877	0.81003	0.252	1.3696
432	BP::0031668::cellular response to extracellular stimulus	5	GO	0.71711	1.3692	0.1209	1	1	0.6	0.138	0.518	1	0.837	1.3692
433	BP::0007041::lysosomal transport	9	GO	-0.63908	-1.3691	0.1176	0.84867	1	0.556	0.161	0.467	0.80667	0.251	1.3691
434	BP::0006473::protein amino acid acetylation	14	GO	-0.54356	-1.3691	0.1333	0.85115	1	0.357	0.206	0.284	0.80923	0.253	1.3691
435	CC::0016281::eukaryotic translation initiation factor 4F complex	6	GO	-0.74735	-1.3688	0.09796	0.84758	1	0.667	0.199	0.534	0.80887	0.249	1.3688
436	BP::0046834::lipid phosphorylation	7	GO	-0.67577	-1.3684	0.118	0.8444	1	0.571	0.114	0.506	0.80537	0.248	1.3684
437	BP::0046854::phosphoinositide phosphorylation	7	GO	-0.67577	-1.3684	0.118	0.8444	1	0.571	0.114	0.506	0.80537	0.248	1.3684
438	BP::0045055::regulated secretory pathway	7	GO	0.67676	1.3681	0.1202	1	1	0.286	0.0238	0.279	1	0.839	1.3681
439	BP::0051148::negative regulation of muscle cell differentiation	5	GO	-0.76464	-1.3676	0.09146	0.84619	1	0.2	0.00366	0.199	0.80648	0.249	1.3676
440	BP::0050982::detection of mechanical stimulus	6	GO	-0.60233	-1.367	0.1408	0.84721	1	0.333	0.2	0.267	0.80927	0.252	1.367
441	BP::0045814::negative regulation of gene expression\, epigenetic	6	GO	-0.65065	-1.3668	0.1275	0.84535	1	0.667	0.257	0.496	0.80713	0.25	1.3668
442	BP::0048646::anatomical structure formation	144	GO	-0.35579	-1.3662	0.03373	0.84597	1	0.236	0.173	0.199	0.80745	0.251	1.3662
443	BP::0051650::establishment of vesicle localization	13	GO	-0.54506	-1.3657	0.1258	0.8439	1	0.462	0.191	0.374	0.8059	0.25	1.3657
444	BP::0030035::microspike biogenesis	6	GO	-0.79194	-1.3657	0.09423	0.84614	1	0.333	0.0177	0.328	0.80827	0.25	1.3657
445	BP::0031589::cell-substrate adhesion	75	GO	-0.35851	-1.3652	0.06478	0.84392	1	0.133	0.0855	0.123	0.8059	0.248	1.3652
446	BP::0045077::negative regulation of interferon-gamma biosynthetic process	3	GO	-0.72412	-1.3649	0.07341	0.84055	1	0.667	0.202	0.532	0.80186	0.246	1.3649
447	BP::0030522::intracellular receptor-mediated signaling pathway	43	GO	-0.39286	-1.3649	0.09369	0.84311	1	0.093	0.0443	0.0894	0.80431	0.248	1.3649
448	BP::0046649::lymphocyte activation	148	GO	-0.39476	-1.3646	0.02344	0.83976	1	0.264	0.117	0.237	0.80262	0.246	1.3646
449	BP::0009250::glucan biosynthetic process	21	GO	0.47051	1.3644	0.08758	1	1	0.19	0.0395	0.183	1	0.85	1.3644
450	BP::0005978::glycogen biosynthetic process	21	GO	0.47051	1.3644	0.08758	1	1	0.19	0.0395	0.183	1	0.85	1.3644
451	BP::0006955::immune response	457	GO	-0.4014	-1.3638	0.04934	0.8414	1	0.241	0.123	0.224	0.80495	0.246	1.3638
452	BP::0051046::regulation of secretion	53	GO	-0.39273	-1.3628	0.09612	0.8448	1	0.302	0.168	0.253	0.80861	0.249	1.3628
453	MF::0043028::caspase regulator activity	12	GO	-0.64618	-1.3627	0.1162	0.84323	1	0.417	0.0879	0.381	0.80807	0.249	1.3627
454	CC::0005638::lamin filament	4	GO	-0.78398	-1.3618	0.09091	0.84546	1	0.25	0.0234	0.244	0.80919	0.252	1.3618
455	BP::0046479::glycosphingolipid catabolic process	5	GO	-0.71129	-1.3609	0.1107	0.84782	1	0.8	0.224	0.621	0.81146	0.253	1.3609
456	MF::0005543::phospholipid binding	70	GO	-0.3982	-1.3604	0.06767	0.84822	1	0.186	0.104	0.168	0.81124	0.253	1.3604
457	MF::0050897::cobalt ion binding	12	GO	0.52835	1.3594	0.1274	1	1	0.333	0.0875	0.305	1	0.863	1.3594
458	BP::0050708::regulation of protein secretion	19	GO	-0.48736	-1.3594	0.1099	0.85094	1	0.368	0.142	0.317	0.81567	0.257	1.3594
459	BP::0046847::filopodium formation	5	GO	-0.84024	-1.3592	0.08445	0.84975	1	0.4	0.0177	0.393	0.81371	0.255	1.3592
460	MF::0004571::mannosyl-oligosaccharide 1\,2-alpha-mannosidase activity	3	GO	-0.91682	-1.3584	0.0377	0.85172	1	0.667	0.0519	0.632	0.81517	0.255	1.3584
461	BP::0051216::cartilage development	34	GO	-0.47048	-1.3582	0.1346	0.85038	1	0.0882	0.0462	0.0845	0.81296	0.254	1.3582
462	MF::0005247::voltage-gated chloride channel activity	14	GO	-0.49703	-1.3575	0.1348	0.85219	1	0.214	0.137	0.185	0.81418	0.255	1.3575
463	MF::0042162::telomeric DNA binding	6	GO	-0.69622	-1.3572	0.1304	0.85145	1	0.667	0.238	0.509	0.81354	0.254	1.3572
464	BP::0030888::regulation of B cell proliferation	10	GO	-0.61224	-1.3568	0.1381	0.85106	1	0.2	0.0416	0.192	0.81307	0.253	1.3568
465	BP::0051254::positive regulation of RNA metabolic process	201	GO	-0.33582	-1.3566	0.0548	0.84966	1	0.269	0.207	0.218	0.8141	0.253	1.3566
466	MF::0003836::beta-galactoside alpha-2\,3-sialyltransferase activity	3	GO	-0.81113	-1.3564	0.05996	0.8484	1	0.667	0.13	0.58	0.81308	0.253	1.3564
467	BP::0006468::protein amino acid phosphorylation	487	GO	-0.30001	-1.3564	0.02778	0.84624	1	0.242	0.178	0.212	0.81102	0.248	1.3564
468	MF::0032451::demethylase activity	3	GO	0.85558	1.3562	0.07803	1	1	0.333	0.0158	0.328	1	0.872	1.3562
469	BP::0048305::immunoglobulin secretion	8	GO	-0.63359	-1.3562	0.1062	0.84473	1	0.625	0.167	0.521	0.80867	0.243	1.3562
470	BP::0046620::regulation of organ growth	4	GO	-0.83061	-1.3561	0.06366	0.84282	1	0.25	0.00219	0.25	0.80705	0.239	1.3561
471	MF::0016492::neurotensin receptor activity\, G-protein coupled	3	GO	-0.88417	-1.3558	0.06707	0.84216	1	0.333	0.00207	0.333	0.80652	0.237	1.3558
472	BP::0002520::immune system development	192	GO	-0.37297	-1.3554	0.04483	0.84221	1	0.208	0.108	0.19	0.80609	0.239	1.3554
473	BP::0006356::regulation of transcription from RNA polymerase I promoter	4	GO	0.755	1.3553	0.1316	1	1	0.5	0.12	0.44	1	0.873	1.3553
474	MF::0005154::epidermal growth factor receptor binding	8	GO	-0.64857	-1.3551	0.1325	0.84105	1	0.375	0.142	0.322	0.80492	0.236	1.3551
475	BP::0009966::regulation of signal transduction	329	GO	-0.36384	-1.3551	0.04609	0.83886	1	0.313	0.199	0.261	0.80263	0.235	1.3551
476	BP::0032277::negative regulation of gonadotropin secretion	4	GO	-0.8013	-1.3545	0.07143	0.82803	1	0.75	0.167	0.625	0.79198	0.228	1.3545
477	BP::0046882::negative regulation of follicle-stimulating hormone secretion	4	GO	-0.8013	-1.3545	0.07143	0.82803	1	0.75	0.167	0.625	0.79198	0.228	1.3545
478	BP::0032276::regulation of gonadotropin secretion	4	GO	-0.8013	-1.3545	0.07143	0.82803	1	0.75	0.167	0.625	0.79198	0.228	1.3545
479	BP::0046880::regulation of follicle-stimulating hormone secretion	4	GO	-0.8013	-1.3545	0.07143	0.82803	1	0.75	0.167	0.625	0.79198	0.228	1.3545
480	BP::0032274::gonadotropin secretion	4	GO	-0.8013	-1.3545	0.07143	0.82803	1	0.75	0.167	0.625	0.79198	0.228	1.3545
481	BP::0046884::follicle-stimulating hormone secretion	4	GO	-0.8013	-1.3545	0.07143	0.82803	1	0.75	0.167	0.625	0.79198	0.228	1.3545
482	BP::0040012::regulation of locomotion	52	GO	-0.428	-1.3543	0.06186	0.82666	1	0.212	0.0963	0.192	0.79107	0.226	1.3543
483	BP::0042987::amyloid precursor protein catabolic process	3	GO	0.80621	1.3542	0.09534	1	1	0.333	0.00975	0.33	1	0.873	1.3542
484	MF::0030553::cGMP binding	8	GO	0.68909	1.3539	0.1595	1	1	0.625	0.209	0.495	1	0.867	1.3539
485	MF::0019002::GMP binding	8	GO	0.68909	1.3539	0.1595	1	1	0.625	0.209	0.495	1	0.867	1.3539
486	BP::0031645::negative regulation of neurological process	6	GO	-0.58785	-1.3539	0.1548	0.82661	1	0.333	0.11	0.297	0.79068	0.226	1.3539
487	CC::0000786::nucleosome	56	GO	-0.53285	-1.3535	0.1506	0.82689	1	0.446	0.213	0.354	0.79348	0.229	1.3535
488	BP::0001707::mesoderm formation	23	GO	-0.48726	-1.3534	0.1216	0.82291	1	0.435	0.255	0.325	0.7891	0.219	1.3534
489	BP::0048332::mesoderm morphogenesis	23	GO	-0.48726	-1.3534	0.1216	0.82291	1	0.435	0.255	0.325	0.7891	0.219	1.3534
490	BP::0043299::leukocyte degranulation	5	GO	0.77035	1.3529	0.1074	1	1	0.4	0.0238	0.391	1	0.867	1.3529
491	BP::0040011::locomotion	53	GO	-0.43062	-1.3529	0.06584	0.82293	1	0.226	0.105	0.204	0.78906	0.221	1.3529
492	BP::0045620::negative regulation of lymphocyte differentiation	5	GO	-0.77647	-1.3521	0.1258	0.82522	1	0.2	0.00463	0.199	0.79117	0.224	1.3521
493	BP::0002861::regulation of inflammatory response to antigenic stimulus	3	GO	0.8853	1.3519	0.06237	1	1	0.333	0.018	0.327	1	0.857	1.3519
494	BP::0002864::regulation of acute inflammatory response to antigenic stimulus	3	GO	0.8853	1.3519	0.06237	1	1	0.333	0.018	0.327	1	0.857	1.3519
495	BP::0002883::regulation of hypersensitivity	3	GO	0.8853	1.3519	0.06237	1	1	0.333	0.018	0.327	1	0.857	1.3519
496	BP::0002673::regulation of acute inflammatory response	3	GO	0.8853	1.3519	0.06237	1	1	0.333	0.018	0.327	1	0.857	1.3519
497	BP::0007265::Ras protein signal transduction	127	GO	-0.35348	-1.3517	0.04762	0.82476	1	0.362	0.221	0.287	0.78979	0.223	1.3517
498	MF::0004114::3'\,5'-cyclic-nucleotide phosphodiesterase activity	21	GO	-0.54799	-1.351	0.1242	0.82628	1	0.143	0.019	0.14	0.79471	0.225	1.351
499	MF::0019208::phosphatase regulator activity	33	GO	-0.39196	-1.3507	0.1054	0.82595	1	0.242	0.191	0.197	0.79255	0.225	1.3507
500	BP::0040016::embryonic cleavage	3	GO	-0.76959	-1.3504	0.1167	0.82498	1	0.333	0.0391	0.32	0.7934	0.225	1.3504
501	MF::0043565::sequence-specific DNA binding	319	GO	-0.33814	-1.3501	0.07602	0.82443	1	0.257	0.201	0.214	0.79268	0.225	1.3501
502	BP::0031325::positive regulation of cellular metabolic process	328	GO	-0.32812	-1.3501	0.04024	0.82225	1	0.329	0.255	0.256	0.79054	0.218	1.3501
503	BP::0007040::lysosome organization and biogenesis	14	GO	-0.5236	-1.3495	0.136	0.82094	1	0.357	0.191	0.289	0.78757	0.218	1.3495
504	BP::0019724::B cell mediated immunity	67	GO	-0.39418	-1.3495	0.06077	0.82312	1	0.239	0.117	0.213	0.7897	0.218	1.3495
505	BP::0002376::immune system process	632	GO	-0.37369	-1.3494	0.03724	0.81933	1	0.218	0.119	0.208	0.78736	0.212	1.3494
506	BP::0045410::positive regulation of interleukin-6 biosynthetic process	6	GO	-0.7967	-1.3493	0.1104	0.8178	1	0.667	0.0691	0.621	0.78617	0.211	1.3493
507	BP::0045893::positive regulation of transcription\, DNA-dependent	200	GO	-0.33608	-1.349	0.05567	0.817	1	0.27	0.207	0.219	0.78482	0.208	1.349
508	BP::0009314::response to radiation	78	GO	-0.33771	-1.3484	0.09015	0.81811	1	0.372	0.258	0.278	0.78404	0.211	1.3484
509	BP::0014047::glutamate secretion	4	GO	0.73469	1.3481	0.1173	1	1	1	0.266	0.735	1	0.864	1.3481
510	BP::0051057::positive regulation of small GTPase mediated signal transduction	6	GO	-0.69962	-1.3481	0.1242	0.81741	1	0.5	0.149	0.426	0.78204	0.212	1.3481
511	MF::0004629::phospholipase C activity	22	GO	0.47506	1.3479	0.1048	1	1	0.273	0.0619	0.257	1	0.86	1.3479
512	CC::0005932::basal body	3	GO	-0.8448	-1.3474	0.0611	0.81953	1	0.667	0.031	0.646	0.78554	0.212	1.3474
513	MF::0016772::transferase activity\, transferring phosphorus-containing groups	649	GO	-0.28513	-1.3471	0.02	0.81901	1	0.225	0.178	0.201	0.78611	0.213	1.3471
514	MF::0008159::positive transcription elongation factor activity	3	GO	-0.71277	-1.3467	0.06889	0.81888	1	1	0.288	0.713	0.7865	0.212	1.3467
515	BP::0032613::interleukin-10 production	4	GO	-0.83507	-1.3464	0.104	0.81813	1	0.5	0.116	0.442	0.78459	0.211	1.3464
516	BP::0045595::regulation of cell differentiation	129	GO	-0.36989	-1.3463	0.034	0.81677	1	0.186	0.108	0.169	0.78294	0.211	1.3463
517	BP::0048869::cellular developmental process	1235	GO	-0.29738	-1.3463	0.005929	0.81256	1	0.219	0.178	0.211	0.77886	0.205	1.3463
518	BP::0030154::cell differentiation	1235	GO	-0.29738	-1.3463	0.005929	0.81256	1	0.219	0.178	0.211	0.77886	0.205	1.3463
519	BP::0042491::auditory receptor cell differentiation	9	GO	0.61361	1.3459	0.1213	1	1	0.333	0.0868	0.305	1	0.866	1.3459
520	MF::0016417::S-acyltransferase activity	6	GO	-0.62973	-1.3459	0.159	0.81239	1	0.5	0.252	0.374	0.77762	0.206	1.3459
521	BP::0009725::response to hormone stimulus	55	GO	-0.37519	-1.3458	0.0825	0.81085	1	0.4	0.267	0.295	0.77642	0.204	1.3458
522	CC::0019898::extrinsic to membrane	52	GO	-0.38632	-1.3455	0.06122	0.80992	1	0.154	0.0934	0.14	0.77589	0.204	1.3455
523	BP::0045935::positive regulation of nucleobase\, nucleoside\, nucleotide and nucleic acid metabolic process	248	GO	-0.33112	-1.3445	0.0505	0.81324	1	0.319	0.255	0.245	0.78077	0.204	1.3445
524	BP::0051145::smooth muscle cell differentiation	7	GO	-0.69072	-1.3443	0.1363	0.81226	1	0.286	0.0672	0.267	0.77964	0.204	1.3443
525	MF::0003720::telomerase activity	4	GO	-0.6714	-1.3434	0.1373	0.81475	1	0.75	0.248	0.564	0.7826	0.207	1.3434
526	BP::0016573::histone acetylation	11	GO	-0.54551	-1.3428	0.169	0.81594	1	0.364	0.206	0.289	0.78485	0.209	1.3428
527	CC::0044441::cilium part	3	GO	-0.70328	-1.3424	0.1006	0.81603	1	0.333	0.101	0.3	0.78401	0.209	1.3424
528	BP::0009893::positive regulation of metabolic process	334	GO	-0.32416	-1.3423	0.04208	0.81462	1	0.326	0.255	0.254	0.7827	0.206	1.3423
529	BP::0001569::patterning of blood vessels	15	GO	-0.51566	-1.3422	0.1382	0.81283	1	0.733	0.365	0.466	0.78071	0.205	1.3422
530	BP::0015807::L-amino acid transport	8	GO	-0.59167	-1.342	0.1322	0.81213	1	0.625	0.308	0.433	0.77958	0.203	1.342
531	BP::0065007::biological regulation	2935	GO	-0.29563	-1.3417	0.01575	0.81152	1	0.23	0.2	0.286	0.77804	0.202	1.3417
532	MF::0004428::inositol or phosphatidylinositol kinase activity	23	GO	-0.43142	-1.3414	0.1366	0.8114	1	0.348	0.175	0.288	0.7779	0.199	1.3414
533	MF::0035258::steroid hormone receptor binding	24	GO	-0.47019	-1.3413	0.1179	0.80985	1	0.125	0.0443	0.12	0.77679	0.198	1.3413
534	MF::0043548::phosphoinositide 3-kinase binding	5	GO	0.78146	1.3412	0.1301	1	1	0.4	0.0222	0.391	1	0.879	1.3412
535	MF::0005086::ARF guanyl-nucleotide exchange factor activity	11	GO	-0.56452	-1.3401	0.1473	0.81178	1	0.0909	0.00158	0.0909	0.78166	0.201	1.3401
536	BP::0032012::regulation of ARF protein signal transduction	11	GO	-0.56452	-1.3401	0.1473	0.81178	1	0.0909	0.00158	0.0909	0.78166	0.201	1.3401
537	MF::0009975::cyclase activity	16	GO	-0.55277	-1.3397	0.1573	0.81202	1	0.125	0.0135	0.124	0.78021	0.203	1.3397
538	BP::0007034::vacuolar transport	12	GO	-0.5761	-1.3384	0.1235	0.81634	1	0.417	0.161	0.35	0.78483	0.206	1.3384
539	MF::0016278::lysine N-methyltransferase activity	6	GO	-0.56885	-1.3379	0.1608	0.81282	1	0.333	0.188	0.271	0.78131	0.2	1.3379
540	MF::0016279::protein-lysine N-methyltransferase activity	6	GO	-0.56885	-1.3379	0.1608	0.81282	1	0.333	0.188	0.271	0.78131	0.2	1.3379
541	MF::0018024::histone-lysine N-methyltransferase activity	6	GO	-0.56885	-1.3379	0.1608	0.81282	1	0.333	0.188	0.271	0.78131	0.2	1.3379
542	BP::0016481::negative regulation of transcription	206	GO	-0.36739	-1.3377	0.07863	0.81177	1	0.316	0.241	0.246	0.78109	0.197	1.3377
543	BP::0002449::lymphocyte mediated immunity	80	GO	-0.38401	-1.3377	0.07103	0.81013	1	0.188	0.0701	0.176	0.77917	0.195	1.3377
544	BP::0050810::regulation of steroid biosynthetic process	7	GO	-0.58259	-1.3374	0.1552	0.80933	1	0.286	0.174	0.236	0.77864	0.195	1.3374
545	BP::0045084::positive regulation of interleukin-12 biosynthetic process	6	GO	-0.82711	-1.3371	0.1	0.80903	1	1	0.174	0.827	0.77995	0.194	1.3371
546	MF::0003746::translation elongation factor activity	10	GO	-0.56867	-1.337	0.1423	0.80726	1	0.8	0.418	0.466	0.77828	0.193	1.337
547	MF::0005172::vascular endothelial growth factor receptor binding	4	GO	0.72787	1.3369	0.127	1	1	0.5	0.0479	0.476	1	0.89	1.3369
548	BP::0010324::membrane invagination	138	GO	-0.34615	-1.3368	0.066	0.80459	1	0.341	0.233	0.266	0.77494	0.188	1.3368
549	BP::0006897::endocytosis	138	GO	-0.34615	-1.3368	0.066	0.80459	1	0.341	0.233	0.266	0.77494	0.188	1.3368
550	BP::0042226::interleukin-6 biosynthetic process	8	GO	-0.73026	-1.3367	0.1304	0.80293	1	0.5	0.0691	0.466	0.7731	0.188	1.3367
551	CC::0000242::pericentriolar material	5	GO	0.77277	1.336	0.1214	1	1	0.4	0.0198	0.392	1	0.885	1.336
552	CC::0032449::CBM complex	3	GO	-0.85173	-1.3359	0.09751	0.80544	1	0.333	0.0412	0.32	0.77555	0.194	1.3359
553	BP::0000288::mRNA catabolic process\, deadenylation-dependent decay	4	GO	-0.83239	-1.3357	0.1111	0.80432	1	0.75	0.107	0.67	0.77411	0.191	1.3357
554	BP::0016064::immunoglobulin mediated immune response	66	GO	-0.39479	-1.3357	0.07182	0.80242	1	0.242	0.117	0.216	0.77225	0.189	1.3357
555	BP::0043583::ear development	36	GO	0.47515	1.3355	0.1381	1	1	0.278	0.0868	0.255	1	0.885	1.3355
556	CC::0030658::transport vesicle membrane	20	GO	-0.56594	-1.3355	0.1648	0.80152	1	0.3	0.146	0.257	0.77198	0.187	1.3355
557	BP::0045648::positive regulation of erythrocyte differentiation	7	GO	-0.63922	-1.3347	0.1503	0.80376	1	0.857	0.352	0.556	0.77443	0.189	1.3347
558	BP::0048708::astrocyte differentiation	7	GO	-0.64764	-1.3345	0.1546	0.80318	1	0.143	0.00744	0.142	0.77259	0.187	1.3345
559	CC::0008180::signalosome	6	GO	-0.64301	-1.334	0.1459	0.80351	1	0.167	0.033	0.161	0.77501	0.188	1.334
560	BP::0005980::glycogen catabolic process	7	GO	0.56889	1.3336	0.1501	1	1	0.286	0.0395	0.275	1	0.888	1.3336
561	BP::0006928::cell motility	350	GO	-0.31901	-1.3333	0.03891	0.80332	1	0.266	0.205	0.221	0.77457	0.189	1.3333
562	BP::0051674::localization of cell	350	GO	-0.31901	-1.3333	0.03891	0.80332	1	0.266	0.205	0.221	0.77457	0.189	1.3333
563	MF::0030695::GTPase regulator activity	197	GO	-0.35601	-1.3332	0.06818	0.80165	1	0.228	0.128	0.204	0.77326	0.188	1.3332
564	MF::0005436::sodium\:phosphate symporter activity	6	GO	0.60219	1.332	0.1866	1	1	0.5	0.236	0.382	1	0.894	1.332
565	MF::0015925::galactosidase activity	4	GO	-0.65448	-1.3319	0.1206	0.80617	1	0.25	0.101	0.225	0.7756	0.189	1.3319
566	BP::0001837::epithelial to mesenchymal transition	8	GO	-0.61651	-1.3319	0.1274	0.80431	1	0.125	0.00744	0.124	0.77378	0.188	1.3319
567	BP::0050789::regulation of biological process	2565	GO	-0.29737	-1.3318	0.02794	0.80315	1	0.232	0.2	0.27	0.77232	0.187	1.3318
568	MF::0005112::Notch binding	4	GO	-0.5921	-1.3311	0.1194	0.8048	1	0.75	0.296	0.528	0.77374	0.186	1.3311
569	BP::0050848::regulation of calcium-mediated signaling	7	GO	0.68415	1.331	0.1222	1	1	0.714	0.129	0.623	1	0.894	1.331
570	BP::0007129::synapsis	4	GO	0.80959	1.3308	0.1126	1	1	1	0.191	0.81	1	0.889	1.3308
571	MF::0004033::aldo-keto reductase activity	9	GO	0.61532	1.3306	0.1276	1	1	0.222	0.0771	0.205	1	0.885	1.3306
572	MF::0016755::transferase activity\, transferring amino-acyl groups	13	GO	-0.54406	-1.3305	0.142	0.80582	1	0.308	0.21	0.244	0.77764	0.187	1.3305
573	BP::0046689::response to mercury ion	4	GO	0.83603	1.3303	0.09422	1	1	0.75	0.119	0.661	1	0.883	1.3303
574	BP::0002709::regulation of T cell mediated immunity	6	GO	-0.71443	-1.33	0.1335	0.80646	1	0.333	0.0415	0.32	0.77659	0.188	1.33
575	CC::0005938::cell cortex	49	GO	-0.38624	-1.3292	0.08269	0.80673	1	0.163	0.113	0.146	0.77855	0.189	1.3292
576	BP::0032011::ARF protein signal transduction	12	GO	-0.54158	-1.3292	0.1639	0.80854	1	0.0833	0.00158	0.0833	0.78036	0.192	1.3292
577	MF::0030274::LIM domain binding	4	GO	-0.72692	-1.329	0.1098	0.80596	1	0.25	0.038	0.241	0.77739	0.189	1.329
578	BP::0050794::regulation of cellular process	2421	GO	-0.30278	-1.3289	0.03407	0.80454	1	0.236	0.2	0.268	0.776	0.189	1.3289
579	MF::0000268::peroxisome targeting sequence binding	3	GO	-0.84997	-1.3288	0.1088	0.80346	1	0.667	0.126	0.583	0.77492	0.188	1.3288
580	MF::0030145::manganese ion binding	82	GO	-0.39823	-1.3281	0.09865	0.80508	1	0.317	0.215	0.251	0.77606	0.19	1.3281
581	MF::0015296::anion\:cation symporter activity	38	GO	0.40435	1.3279	0.1426	1	1	0.289	0.168	0.242	1	0.891	1.3279
582	BP::0045941::positive regulation of transcription	237	GO	-0.32703	-1.3275	0.06413	0.80604	1	0.262	0.207	0.214	0.77534	0.192	1.3275
583	BP::0048524::positive regulation of viral reproduction	5	GO	0.79112	1.3274	0.1211	1	1	0.6	0.129	0.523	1	0.89	1.3274
584	MF::0001882::nucleoside binding	4	GO	-0.64772	-1.3265	0.1392	0.80904	1	1	0.353	0.648	0.77626	0.193	1.3265
585	BP::0007019::microtubule depolymerization	11	GO	0.48791	1.3264	0.1552	1	1	0.455	0.219	0.355	1	0.891	1.3264
586	MF::0045182::translation regulator activity	56	GO	-0.40756	-1.3264	0.1794	0.80744	1	0.536	0.362	0.344	0.77475	0.189	1.3264
587	BP::0016310::phosphorylation	575	GO	-0.27935	-1.3264	0.032	0.80578	1	0.301	0.241	0.246	0.77371	0.188	1.3264
588	CC::0005678::chromatin assembly complex	5	GO	0.67521	1.3263	0.1746	1	1	0.8	0.316	0.548	1	0.886	1.3263
589	BP::0051656::establishment of organelle localization	25	GO	-0.50993	-1.3263	0.1497	0.80423	1	0.28	0.125	0.246	0.77227	0.187	1.3263
590	BP::0009987::cellular process	6370	GO	-0.26689	-1.326	0.0117	0.80412	1	0.266	0.257	0.886	0.7725	0.187	1.326
591	MF::0019899::enzyme binding	174	GO	-0.32429	-1.3253	0.0444	0.80565	1	0.201	0.123	0.18	0.77472	0.188	1.3253
592	BP::0043087::regulation of GTPase activity	43	GO	-0.43626	-1.3249	0.1104	0.80405	1	0.326	0.123	0.287	0.77322	0.186	1.3249
593	BP::0010001::glial cell differentiation	25	GO	-0.41856	-1.3249	0.1273	0.80577	1	0.44	0.325	0.298	0.77497	0.188	1.3249
594	BP::0008631::induction of apoptosis by oxidative stress	3	GO	0.80474	1.3248	0.1571	1	1	0.667	0.102	0.599	1	0.886	1.3248
595	BP::0007603::phototransduction\, visible light	3	GO	0.79185	1.3247	0.121	1	1	0.333	0.102	0.299	1	0.885	1.3247
596	CC::0005768::endosome	102	GO	-0.38399	-1.3247	0.08285	0.80326	1	0.284	0.171	0.239	0.77292	0.186	1.3247
597	BP::0051147::regulation of muscle cell differentiation	7	GO	-0.66261	-1.3245	0.1331	0.80264	1	0.143	0.00366	0.142	0.77385	0.182	1.3245
598	BP::0050919::negative chemotaxis	5	GO	-0.68058	-1.3236	0.146	0.80512	1	0.6	0.238	0.457	0.77837	0.184	1.3236
599	BP::0006366::transcription from RNA polymerase II promoter	511	GO	-0.31476	-1.3232	0.06958	0.80528	1	0.213	0.167	0.189	0.77729	0.185	1.3232
600	MF::0003705::RNA polymerase II transcription factor activity\, enhancer binding	25	GO	-0.46096	-1.3227	0.1081	0.80423	1	0.16	0.0419	0.154	0.77705	0.183	1.3227
601	BP::0048731::system development	1327	GO	-0.29314	-1.3227	0.01383	0.80602	1	0.168	0.142	0.172	0.77878	0.184	1.3227
602	BP::0046520::sphingoid biosynthetic process	6	GO	-0.71606	-1.3226	0.1319	0.80301	1	0.667	0.219	0.521	0.77533	0.182	1.3226
603	BP::0000305::response to oxygen radical	4	GO	-0.68038	-1.3225	0.1563	0.80155	1	0.5	0.11	0.445	0.77361	0.182	1.3225
604	BP::0030097::hemopoiesis	166	GO	-0.37325	-1.3224	0.05545	0.80077	1	0.41	0.249	0.314	0.77382	0.182	1.3224
605	BP::0050729::positive regulation of inflammatory response	9	GO	0.6028	1.322	0.1586	1	1	0.444	0.144	0.381	1	0.888	1.322
606	MF::0005007::fibroblast growth factor receptor activity	4	GO	0.7506	1.3217	0.1262	1	1	0.25	0.0182	0.246	1	0.884	1.3217
607	MF::0015145::monosaccharide transmembrane transporter activity	7	GO	-0.7105	-1.3216	0.126	0.80296	1	0.571	0.178	0.47	0.77335	0.184	1.3216
608	MF::0032393::MHC class I receptor activity	6	GO	-0.6818	-1.3214	0.1719	0.8018	1	0.5	0.129	0.436	0.77218	0.183	1.3214
609	MF::0017166::vinculin binding	4	GO	-0.80825	-1.3212	0.08903	0.80106	1	0.25	0.00549	0.249	0.77196	0.18	1.3212
610	BP::0051591::response to cAMP	7	GO	-0.59947	-1.3211	0.1288	0.79984	1	0.571	0.282	0.411	0.77057	0.179	1.3211
611	BP::0031294::lymphocyte costimulation	4	GO	0.70772	1.3208	0.1339	1	1	0.25	0.0261	0.244	1	0.881	1.3208
612	BP::0031295::T cell costimulation	4	GO	0.70772	1.3208	0.1339	1	1	0.25	0.0261	0.244	1	0.881	1.3208
613	CC::0005652::nuclear lamina	5	GO	-0.72856	-1.3208	0.1441	0.79959	1	0.2	0.0234	0.195	0.77071	0.178	1.3208
614	MF::0031419::cobalamin binding	6	GO	0.64155	1.3204	0.1955	1	1	0.833	0.317	0.57	1	0.876	1.3204
615	BP::0060011::Sertoli cell proliferation	3	GO	-0.84446	-1.3203	0.08333	0.80011	1	0.667	0.0496	0.634	0.77004	0.181	1.3203
616	BP::0018076::N-terminal peptidyl-lysine acetylation	3	GO	-0.85676	-1.3201	0.1086	0.79745	1	0.667	0.129	0.581	0.76878	0.179	1.3201
617	BP::0018394::peptidyl-lysine acetylation	3	GO	-0.85676	-1.3201	0.1086	0.79745	1	0.667	0.129	0.581	0.76878	0.179	1.3201
618	BP::0030203::glycosaminoglycan metabolic process	27	GO	-0.39407	-1.32	0.1434	0.79617	1	0.407	0.314	0.28	0.76711	0.178	1.32
619	MF::0015174::basic amino acid transmembrane transporter activity	4	GO	-0.64233	-1.3199	0.1253	0.79509	1	0.5	0.246	0.377	0.76579	0.176	1.3199
620	BP::0050856::regulation of T cell receptor signaling pathway	7	GO	0.75324	1.3196	0.09746	1	1	0.286	0.00122	0.286	1	0.879	1.3196
621	BP::0006378::mRNA polyadenylation	8	GO	0.60503	1.3196	0.1627	1	1	0.375	0.0844	0.344	1	0.875	1.3196
622	BP::0043631::RNA polyadenylation	8	GO	0.60503	1.3196	0.1627	1	1	0.375	0.0844	0.344	1	0.875	1.3196
623	CC::0031231::intrinsic to peroxisomal membrane	10	GO	0.61894	1.3194	0.167	1	1	0.6	0.178	0.494	1	0.871	1.3194
624	CC::0005779::integral to peroxisomal membrane	10	GO	0.61894	1.3194	0.167	1	1	0.6	0.178	0.494	1	0.871	1.3194
625	BP::0042306::regulation of protein import into nucleus	20	GO	-0.47428	-1.3189	0.1331	0.79818	1	0.55	0.33	0.37	0.7683	0.179	1.3189
626	MF::0005097::Rab GTPase activator activity	17	GO	-0.49698	-1.3187	0.118	0.79705	1	0.412	0.117	0.364	0.76782	0.176	1.3187
627	BP::0031646::positive regulation of neurological process	8	GO	0.6253	1.3183	0.176	1	1	0.625	0.224	0.485	1	0.872	1.3183
628	CC::0005637::nuclear inner membrane	9	GO	-0.59275	-1.3182	0.1498	0.79795	1	0.333	0.152	0.283	0.7683	0.178	1.3182
629	MF::0005545::phosphatidylinositol binding	5	GO	-0.71984	-1.3182	0.1605	0.79638	1	0.4	0.0755	0.37	0.76665	0.176	1.3182
630	BP::0032502::developmental process	2119	GO	-0.28438	-1.3179	0.003929	0.79621	1	0.153	0.13	0.18	0.76673	0.174	1.3179
631	MF::0003688::DNA replication origin binding	7	GO	0.70433	1.3176	0.19	1	1	1	0.296	0.704	1	0.868	1.3176
632	MF::0001948::glycoprotein binding	6	GO	0.72046	1.3175	0.1262	1	1	0.667	0.15	0.567	1	0.868	1.3175
633	BP::0021987::cerebral cortex development	3	GO	0.74493	1.3171	0.1232	1	1	0.667	0.221	0.52	1	0.864	1.3171
634	CC::0045334::clathrin-coated endocytic vesicle	5	GO	0.61224	1.317	0.1414	1	1	0.2	0.0404	0.192	1	0.857	1.317
635	MF::0030528::transcription regulator activity	889	GO	-0.3101	-1.3169	0.06706	0.79935	1	0.279	0.24	0.238	0.76911	0.179	1.3169
636	BP::0042116::macrophage activation	8	GO	-0.66252	-1.3161	0.1578	0.80116	1	0.25	0.0127	0.247	0.77106	0.178	1.3161
637	BP::0001937::negative regulation of endothelial cell proliferation	7	GO	0.69639	1.3156	0.157	1	1	0.143	0.00573	0.142	1	0.863	1.3156
638	BP::0002377::immunoglobulin production	26	GO	-0.51883	-1.3155	0.1346	0.80246	1	0.385	0.0939	0.35	0.77167	0.179	1.3155
639	CC::0044440::endosomal part	4	GO	-0.80964	-1.3152	0.1193	0.80071	1	0.75	0.0792	0.691	0.77045	0.178	1.3152
640	CC::0010008::endosome membrane	4	GO	-0.80964	-1.3152	0.1193	0.80071	1	0.75	0.0792	0.691	0.77045	0.178	1.3152
641	BP::0043408::regulation of MAPKKK cascade	27	GO	-0.3914	-1.315	0.1416	0.79966	1	0.296	0.194	0.239	0.77051	0.177	1.315
642	BP::0046888::negative regulation of hormone secretion	8	GO	-0.62172	-1.3149	0.162	0.79865	1	0.5	0.229	0.386	0.76888	0.177	1.3149
643	MF::0042608::T cell receptor binding	3	GO	0.92536	1.3148	0.03213	1	1	1	0.075	0.925	1	0.858	1.3148
644	BP::0045913::positive regulation of carbohydrate metabolic process	8	GO	-0.65778	-1.3148	0.1636	0.79576	1	0.625	0.228	0.483	0.76649	0.175	1.3148
645	BP::0048872::homeostasis of number of cells	44	GO	-0.46285	-1.3148	0.1519	0.79732	1	0.409	0.264	0.303	0.7681	0.176	1.3148
646	CC::0030055::cell-matrix junction	22	GO	-0.52268	-1.3147	0.161	0.79445	1	0.182	0.0963	0.165	0.76489	0.175	1.3147
647	BP::0045931::positive regulation of mitotic cell cycle	4	GO	0.7127	1.3144	0.1683	1	1	0.5	0.123	0.439	1	0.856	1.3144
648	MF::0005149::interleukin-1 receptor binding	5	GO	-0.69548	-1.3142	0.1593	0.79556	1	0.6	0.123	0.527	0.7656	0.173	1.3142
649	MF::0035035::histone acetyltransferase binding	5	GO	-0.75305	-1.3139	0.1402	0.79536	1	0.8	0.211	0.632	0.76604	0.173	1.3139
650	BP::0042471::ear morphogenesis	26	GO	0.49864	1.3134	0.126	1	1	0.385	0.142	0.331	1	0.856	1.3134
651	BP::0046513::ceramide biosynthetic process	5	GO	-0.76652	-1.3129	0.1383	0.7986	1	0.8	0.219	0.625	0.76902	0.174	1.3129
652	MF::0003674::molecular_function	7341	GO	-0.25463	-1.3128	0.01188	0.79398	1	0.176	0.173	1.38	0.76436	0.17	1.3128
653	BP::0034101::erythrocyte homeostasis	30	GO	-0.50531	-1.3128	0.1384	0.79563	1	0.467	0.26	0.347	0.76594	0.174	1.3128
654	BP::0030218::erythrocyte differentiation	30	GO	-0.50531	-1.3128	0.1384	0.79563	1	0.467	0.26	0.347	0.76594	0.174	1.3128
655	BP::0016192::vesicle-mediated transport	324	GO	-0.3133	-1.3124	0.06692	0.79428	1	0.306	0.233	0.244	0.76538	0.171	1.3124
656	BP::0048704::embryonic skeletal morphogenesis	7	GO	0.65337	1.3123	0.1653	1	1	0.429	0.0649	0.401	1	0.859	1.3123
657	BP::0006690::icosanoid metabolic process	30	GO	0.43582	1.3121	0.1408	1	1	0.233	0.103	0.21	1	0.853	1.3121
658	BP::0043112::receptor metabolic process	19	GO	0.51619	1.3121	0.1728	1	1	0.158	0.0204	0.155	1	0.857	1.3121
659	MF::0017176::phosphatidylinositol N-acetylglucosaminyltransferase activity	4	GO	0.71013	1.312	0.1901	1	1	0.5	0.0802	0.46	1	0.85	1.312
660	MF::0004963::follicle-stimulating hormone receptor activity	5	GO	0.71504	1.3119	0.1423	1	1	0.6	0.104	0.538	1	0.85	1.3119
661	BP::0051094::positive regulation of developmental process	268	GO	-0.3085	-1.3119	0.04573	0.79472	1	0.351	0.264	0.267	0.76492	0.169	1.3119
662	BP::0007169::transmembrane receptor protein tyrosine kinase signaling pathway	159	GO	-0.33611	-1.3116	0.09736	0.79481	1	0.201	0.146	0.175	0.76499	0.169	1.3116
663	MF::0005176::ErbB-2 class receptor binding	3	GO	-0.80654	-1.3115	0.1111	0.79375	1	0.667	0.149	0.568	0.76434	0.167	1.3115
664	MF::0004867::serine-type endopeptidase inhibitor activity	65	GO	-0.37258	-1.3114	0.1068	0.79071	1	0.231	0.171	0.193	0.76122	0.165	1.3114
665	BP::0048513::organ development	1023	GO	-0.29506	-1.3114	0.02174	0.79215	1	0.172	0.142	0.169	0.76278	0.166	1.3114
666	MF::0046977::TAP binding	3	GO	-0.68011	-1.3113	0.1277	0.78331	1	0.667	0.307	0.462	0.75382	0.16	1.3113
667	MF::0046978::TAP1 binding	3	GO	-0.68011	-1.3113	0.1277	0.78331	1	0.667	0.307	0.462	0.75382	0.16	1.3113
668	MF::0046979::TAP2 binding	3	GO	-0.68011	-1.3113	0.1277	0.78331	1	0.667	0.307	0.462	0.75382	0.16	1.3113
669	BP::0002483::antigen processing and presentation of endogenous peptide antigen	3	GO	-0.68011	-1.3113	0.1277	0.78331	1	0.667	0.307	0.462	0.75382	0.16	1.3113
670	BP::0019885::antigen processing and presentation of endogenous peptide antigen via MHC class I	3	GO	-0.68011	-1.3113	0.1277	0.78331	1	0.667	0.307	0.462	0.75382	0.16	1.3113
671	BP::0032635::interleukin-6 production	10	GO	-0.67528	-1.3106	0.1583	0.78475	1	0.4	0.0691	0.373	0.75594	0.161	1.3106
672	BP::0007406::negative regulation of neuroblast proliferation	4	GO	-0.75032	-1.3103	0.115	0.78435	1	0.25	0.00549	0.249	0.75619	0.161	1.3103
673	MF::0046934::phosphatidylinositol-4\,5-bisphosphate 3-kinase activity	3	GO	-0.7831	-1.3102	0.119	0.78329	1	0.667	0.114	0.591	0.75468	0.161	1.3102
674	BP::0009113::purine base biosynthetic process	3	GO	0.89161	1.3101	0.08071	1	1	0.333	0.0235	0.326	1	0.851	1.3101
675	MF::0016714::oxidoreductase activity\, acting on paired donors\, with incorporation or reduction of molecular oxygen\, reduced pteridine as one donor\, and incorporation of one atom of oxygen	3	GO	0.75191	1.3098	0.165	1	1	0.667	0.0772	0.615	1	0.848	1.3098
676	MF::0060089::molecular transducer activity	1329	GO	-0.30804	-1.3092	0.04582	0.785	1	0.186	0.147	0.189	0.7558	0.159	1.3092
677	MF::0004871::signal transducer activity	1329	GO	-0.30804	-1.3092	0.04582	0.785	1	0.186	0.147	0.189	0.7558	0.159	1.3092
678	MF::0015271::outward rectifier potassium channel activity	3	GO	0.83028	1.3087	0.1237	1	1	0.333	0.0569	0.314	1	0.851	1.3087
679	MF::0008047::enzyme activator activity	184	GO	-0.3395	-1.3087	0.0935	0.78542	1	0.207	0.128	0.184	0.75572	0.159	1.3087
680	MF::0008135::translation factor activity\, nucleic acid binding	52	GO	-0.41272	-1.3085	0.1798	0.78456	1	0.519	0.342	0.344	0.75432	0.16	1.3085
681	MF::0015198::oligopeptide transporter activity	6	GO	-0.57615	-1.3085	0.1657	0.78182	1	0.667	0.307	0.462	0.75133	0.155	1.3085
682	BP::0006857::oligopeptide transport	6	GO	-0.57615	-1.3085	0.1657	0.78182	1	0.667	0.307	0.462	0.75133	0.155	1.3085
683	BP::0051085::chaperone cofactor-dependent protein folding	4	GO	-0.79246	-1.3084	0.1218	0.78034	1	0.25	0.00671	0.248	0.75079	0.155	1.3084
684	MF::0003779::actin binding	169	GO	-0.33705	-1.3083	0.0678	0.77948	1	0.284	0.201	0.232	0.7504	0.153	1.3083
685	BP::0048534::hemopoietic or lymphoid organ development	181	GO	-0.35974	-1.3082	0.06262	0.7782	1	0.398	0.249	0.305	0.74906	0.152	1.3082
686	CC::0000781::chromosome\, telomeric region	13	GO	-0.49284	-1.3076	0.1548	0.77933	1	0.385	0.238	0.294	0.75082	0.152	1.3076
687	BP::0046174::polyol catabolic process	3	GO	-0.72694	-1.3071	0.142	0.77737	1	0.333	0.0457	0.318	0.7494	0.151	1.3071
688	BP::0019563::glycerol catabolic process	3	GO	-0.72694	-1.3071	0.142	0.77737	1	0.333	0.0457	0.318	0.7494	0.151	1.3071
689	BP::0046168::glycerol-3-phosphate catabolic process	3	GO	-0.72694	-1.3071	0.142	0.77737	1	0.333	0.0457	0.318	0.7494	0.151	1.3071
690	BP::0043303::mast cell degranulation	4	GO	0.80183	1.3069	0.1545	1	1	0.5	0.0238	0.488	1	0.851	1.3069
691	BP::0002444::myeloid leukocyte mediated immunity	4	GO	0.80183	1.3069	0.1545	1	1	0.5	0.0238	0.488	1	0.851	1.3069
692	BP::0002448::mast cell mediated immunity	4	GO	0.80183	1.3069	0.1545	1	1	0.5	0.0238	0.488	1	0.851	1.3069
693	BP::0007143::female meiosis	3	GO	0.80949	1.3065	0.1393	1	1	1	0.191	0.809	1	0.848	1.3065
694	BP::0043588::skin development	7	GO	0.60672	1.3065	0.1953	1	1	0.143	0.00975	0.142	1	0.846	1.3065
695	MF::0005525::GTP binding	186	GO	-0.33596	-1.3063	0.06178	0.77926	1	0.28	0.17	0.237	0.7507	0.154	1.3063
696	BP::0045540::regulation of cholesterol biosynthetic process	3	GO	-0.79281	-1.3062	0.13	0.77804	1	0.333	0.0436	0.319	0.75008	0.151	1.3062
697	BP::0030952::establishment and/or maintenance of cytoskeleton polarity	3	GO	0.84262	1.3055	0.1093	1	1	0.667	0.142	0.572	1	0.845	1.3055
698	BP::0050790::regulation of catalytic activity	284	GO	-0.32172	-1.3054	0.0689	0.7803	1	0.278	0.184	0.235	0.75374	0.157	1.3054
699	BP::0022600::digestive system process	14	GO	0.5162	1.3053	0.1703	1	1	0.286	0.0774	0.264	1	0.844	1.3053
700	BP::0008610::lipid biosynthetic process	170	GO	0.3116	1.3052	0.06027	1	1	0.206	0.119	0.185	1	0.841	1.3052
701	MF::0015279::store-operated calcium channel activity	3	GO	0.84523	1.3048	0.09053	1	1	1	0.155	0.845	1	0.837	1.3048
702	MF::0016861::intramolecular oxidoreductase activity\, interconverting aldoses and ketoses	9	GO	0.59712	1.3047	0.1576	1	1	0.222	0.0178	0.219	1	0.834	1.3047
703	MF::0004697::protein kinase C activity	10	GO	0.56431	1.3047	0.146	1	1	0.2	0.0317	0.194	1	0.829	1.3047
704	MF::0001565::phorbol ester receptor activity	10	GO	0.56431	1.3047	0.146	1	1	0.2	0.0317	0.194	1	0.829	1.3047
705	BP::0009649::entrainment of circadian clock	3	GO	-0.80107	-1.3046	0.1552	0.78217	1	1	0.199	0.801	0.75601	0.157	1.3046
706	BP::0048518::positive regulation of biological process	827	GO	-0.28803	-1.3041	0.03482	0.7829	1	0.324	0.264	0.265	0.75513	0.158	1.3041
707	BP::0050766::positive regulation of phagocytosis	8	GO	0.66011	1.3037	0.1701	1	1	0.625	0.167	0.521	1	0.829	1.3037
708	BP::0031326::regulation of cellular biosynthetic process	138	GO	-0.36346	-1.3036	0.1124	0.78235	1	0.297	0.194	0.243	0.75465	0.157	1.3036
709	BP::0009889::regulation of biosynthetic process	138	GO	-0.36346	-1.3036	0.1124	0.78235	1	0.297	0.194	0.243	0.75465	0.157	1.3036
710	BP::0006360::transcription from RNA polymerase I promoter	9	GO	0.56552	1.3033	0.1698	1	1	0.333	0.122	0.293	1	0.827	1.3033
711	BP::0002443::leukocyte mediated immunity	83	GO	-0.36605	-1.3031	0.08712	0.78311	1	0.181	0.0701	0.17	0.75647	0.158	1.3031
712	BP::0006413::translational initiation	34	GO	-0.44384	-1.3028	0.1667	0.78295	1	0.471	0.267	0.347	0.75647	0.157	1.3028
713	BP::0044275::cellular carbohydrate catabolic process	77	GO	0.32965	1.3026	0.114	1	1	0.234	0.141	0.203	1	0.827	1.3026
714	BP::0051055::negative regulation of lipid biosynthetic process	4	GO	-0.74016	-1.3025	0.1286	0.78112	1	0.5	0.174	0.413	0.75578	0.154	1.3025
715	BP::0045833::negative regulation of lipid metabolic process	4	GO	-0.74016	-1.3025	0.1286	0.78112	1	0.5	0.174	0.413	0.75578	0.154	1.3025
716	BP::0065009::regulation of molecular function	322	GO	-0.32607	-1.3021	0.07244	0.78127	1	0.27	0.178	0.231	0.7568	0.155	1.3021
717	BP::0050853::B cell receptor signaling pathway	3	GO	-0.91459	-1.3018	0.07469	0.78131	1	0.667	0.0122	0.659	0.75717	0.154	1.3018
718	BP::0006688::glycosphingolipid biosynthetic process	8	GO	-0.66753	-1.3017	0.162	0.78057	1	0.25	0.0221	0.245	0.75572	0.151	1.3017
719	BP::0051282::regulation of sequestering of calcium ion	6	GO	0.73915	1.3015	0.1516	1	1	0.333	0.019	0.327	1	0.819	1.3015
720	BP::0051283::negative regulation of sequestering of calcium ion	6	GO	0.73915	1.3015	0.1516	1	1	0.333	0.019	0.327	1	0.819	1.3015
721	BP::0051209::release of sequestered calcium ion into cytosol	6	GO	0.73915	1.3015	0.1516	1	1	0.333	0.019	0.327	1	0.819	1.3015
722	MF::0042805::actinin binding	4	GO	0.84872	1.3012	0.1106	1	1	0.75	0.0505	0.712	1	0.816	1.3012
723	CC::0000109::nucleotide-excision repair complex	3	GO	-0.7198	-1.3012	0.1318	0.78128	1	0.667	0.267	0.489	0.75578	0.15	1.3012
724	CC::0017053::transcriptional repressor complex	6	GO	-0.69637	-1.3011	0.1833	0.78026	1	0.333	0.0616	0.313	0.75465	0.149	1.3011
725	MF::0005515::protein binding	4075	GO	-0.27512	-1.3002	0.022	0.78297	1	0.234	0.217	0.363	0.75702	0.153	1.3002
726	BP::0048522::positive regulation of cellular process	766	GO	-0.28869	-1.3002	0.02756	0.78153	1	0.321	0.264	0.261	0.75558	0.152	1.3002
727	BP::0009401::phosphoenolpyruvate-dependent sugar phosphotransferase system	3	GO	-0.77532	-1.2999	0.1287	0.78143	1	0.667	0.15	0.567	0.75477	0.15	1.2999
728	MF::0042287::MHC protein binding	11	GO	-0.53365	-1.2995	0.1754	0.78171	1	0.364	0.164	0.304	0.75692	0.15	1.2995
729	CC::0030175::filopodium	9	GO	0.61358	1.2993	0.1813	1	1	0.444	0.205	0.354	1	0.816	1.2993
730	MF::0015020::glucuronosyltransferase activity	10	GO	0.58157	1.2993	0.1897	1	1	0.5	0.182	0.409	1	0.819	1.2993
731	BP::0051665::lipid raft localization	3	GO	0.9417	1.2989	0.04632	1	1	1	0.0586	0.942	1	0.809	1.2989
732	BP::0031580::lipid raft distribution	3	GO	0.9417	1.2989	0.04632	1	1	1	0.0586	0.942	1	0.809	1.2989
733	BP::0001766::lipid raft polarization	3	GO	0.9417	1.2989	0.04632	1	1	1	0.0586	0.942	1	0.809	1.2989
734	BP::0007275::multicellular organismal development	1630	GO	-0.28565	-1.2989	0.02372	0.7827	1	0.163	0.142	0.174	0.7573	0.152	1.2989
735	BP::0051704::multi-organism process	210	GO	-0.35697	-1.2989	0.07263	0.78162	1	0.224	0.139	0.198	0.75672	0.152	1.2989
736	MF::0016778::diphosphotransferase activity	5	GO	0.76284	1.2984	0.1446	1	1	0.4	0.0921	0.363	1	0.798	1.2984
737	MF::0004749::ribose phosphate diphosphokinase activity	5	GO	0.76284	1.2984	0.1446	1	1	0.4	0.0921	0.363	1	0.798	1.2984
738	CC::0005955::calcineurin complex	4	GO	-0.75638	-1.2983	0.1402	0.78254	1	0.5	0.0883	0.456	0.75964	0.154	1.2983
739	BP::0045321::leukocyte activation	165	GO	-0.3669	-1.2981	0.05039	0.78206	1	0.242	0.117	0.219	0.75899	0.153	1.2981
740	BP::0006766::vitamin metabolic process	38	GO	0.38933	1.2976	0.1551	1	1	0.526	0.241	0.401	1	0.801	1.2976
741	BP::0048009::insulin-like growth factor receptor signaling pathway	8	GO	-0.59038	-1.2964	0.1391	0.7881	1	0.25	0.0421	0.24	0.76359	0.159	1.2964
742	BP::0006907::pinocytosis	4	GO	-0.73471	-1.2964	0.1478	0.78671	1	0.75	0.264	0.552	0.76217	0.157	1.2964
743	MF::0016564::transcription repressor activity	156	GO	-0.3931	-1.2961	0.1223	0.78648	1	0.224	0.139	0.197	0.76179	0.157	1.2961
744	BP::0046885::regulation of hormone biosynthetic process	3	GO	-0.74066	-1.2959	0.1638	0.78614	1	0.667	0.174	0.551	0.76051	0.156	1.2959
745	BP::0045940::positive regulation of steroid metabolic process	3	GO	-0.76242	-1.2954	0.1694	0.78688	1	0.333	0.0436	0.319	0.7612	0.155	1.2954
746	BP::0018208::peptidyl-proline modification	4	GO	-0.75715	-1.2952	0.1546	0.78638	1	0.5	0.163	0.419	0.76037	0.155	1.2952
747	BP::0032350::regulation of hormone metabolic process	4	GO	-0.66698	-1.2951	0.185	0.78512	1	0.75	0.267	0.55	0.75897	0.154	1.2951
748	BP::0006066::alcohol metabolic process	243	GO	0.30464	1.2949	0.06392	1	1	0.202	0.126	0.182	1	0.807	1.2949
749	MF::0000175::3'-5'-exoribonuclease activity	6	GO	-0.58312	-1.2948	0.1596	0.7853	1	0.167	0.00927	0.165	0.75877	0.153	1.2948
750	BP::0045408::regulation of interleukin-6 biosynthetic process	7	GO	-0.73549	-1.2942	0.1719	0.78618	1	0.571	0.0691	0.532	0.7609	0.155	1.2942
751	BP::0050854::regulation of antigen receptor-mediated signaling pathway	8	GO	0.71351	1.294	0.1307	1	1	0.25	0.00122	0.25	1	0.808	1.294
752	MF::0030234::enzyme regulator activity	501	GO	-0.30375	-1.294	0.05071	0.78587	1	0.182	0.128	0.169	0.76009	0.155	1.294
753	BP::0051151::negative regulation of smooth muscle cell differentiation	3	GO	-0.87759	-1.2938	0.09362	0.78416	1	0.333	0.00366	0.332	0.75909	0.15	1.2938
754	BP::0051150::regulation of smooth muscle cell differentiation	3	GO	-0.87759	-1.2938	0.09362	0.78416	1	0.333	0.00366	0.332	0.75909	0.15	1.2938
755	BP::0045921::positive regulation of exocytosis	3	GO	0.8347	1.2937	0.1531	1	1	0.333	0.018	0.327	1	0.805	1.2937
756	MF::0016634::oxidoreductase activity\, acting on the CH-CH group of donors\, oxygen as acceptor	6	GO	0.74365	1.2935	0.1628	1	1	0.333	0.029	0.324	1	0.805	1.2935
757	CC::0008287::protein serine/threonine phosphatase complex	24	GO	-0.4618	-1.2933	0.1708	0.78183	1	0.292	0.191	0.237	0.75745	0.15	1.2933
758	BP::0045685::regulation of glial cell differentiation	5	GO	-0.74495	-1.2933	0.1384	0.78308	1	0.6	0.156	0.507	0.75883	0.152	1.2933
759	BP::0014013::regulation of gliogenesis	5	GO	-0.74495	-1.2933	0.1384	0.78308	1	0.6	0.156	0.507	0.75883	0.152	1.2933
760	BP::0055088::lipid homeostasis	13	GO	-0.59667	-1.2933	0.1594	0.77765	1	0.231	0.0555	0.218	0.75334	0.147	1.2933
761	BP::0055092::sterol homeostasis	13	GO	-0.59667	-1.2933	0.1594	0.77765	1	0.231	0.0555	0.218	0.75334	0.147	1.2933
762	BP::0042632::cholesterol homeostasis	13	GO	-0.59667	-1.2933	0.1594	0.77765	1	0.231	0.0555	0.218	0.75334	0.147	1.2933
763	BP::0002573::myeloid leukocyte differentiation	32	GO	-0.43306	-1.2932	0.1375	0.77655	1	0.406	0.243	0.309	0.75198	0.147	1.2932
764	BP::0019374::galactolipid metabolic process	3	GO	-0.89037	-1.293	0.09266	0.7746	1	0.333	0.0535	0.316	0.74928	0.145	1.293
765	BP::0006681::galactosylceramide metabolic process	3	GO	-0.89037	-1.293	0.09266	0.7746	1	0.333	0.0535	0.316	0.74928	0.145	1.293
766	MF::0031418::L-ascorbic acid binding	10	GO	-0.63209	-1.2927	0.172	0.77477	1	0.6	0.271	0.438	0.74895	0.144	1.2927
767	CC::0016461::unconventional myosin complex	5	GO	0.56563	1.2923	0.1578	1	1	0.2	0.0404	0.192	1	0.805	1.2923
768	MF::0004620::phospholipase activity	43	GO	0.37617	1.2923	0.1211	1	1	0.209	0.103	0.189	1	0.803	1.2923
769	BP::0043011::myeloid dendritic cell differentiation	4	GO	-0.76197	-1.2923	0.1521	0.77529	1	0.75	0.238	0.572	0.74876	0.144	1.2923
770	BP::0051336::regulation of hydrolase activity	96	GO	-0.34609	-1.2922	0.07588	0.77412	1	0.26	0.132	0.229	0.74763	0.143	1.2922
771	MF::0043125::ErbB-3 class receptor binding	4	GO	-0.74295	-1.2921	0.1143	0.77305	1	0.75	0.227	0.58	0.7463	0.143	1.2921
772	MF::0047485::protein N-terminus binding	14	GO	-0.53766	-1.2917	0.1635	0.76963	1	0.5	0.264	0.369	0.7423	0.141	1.2917
773	BP::0050718::positive regulation of interleukin-1 beta secretion	3	GO	-0.8346	-1.2917	0.142	0.77082	1	0.667	0.0691	0.621	0.74362	0.142	1.2917
774	BP::0050706::regulation of interleukin-1 beta secretion	3	GO	-0.8346	-1.2917	0.142	0.77082	1	0.667	0.0691	0.621	0.74362	0.142	1.2917
775	BP::0050702::interleukin-1 beta secretion	3	GO	-0.8346	-1.2917	0.142	0.77082	1	0.667	0.0691	0.621	0.74362	0.142	1.2917
776	MF::0030197::extracellular matrix constituent\, lubricant activity	3	GO	0.77149	1.2913	0.1553	1	1	0.333	0.0369	0.321	1	0.805	1.2913
777	CC::0001750::photoreceptor outer segment	12	GO	-0.5012	-1.2908	0.1653	0.77172	1	0.333	0.191	0.27	0.74525	0.142	1.2908
778	BP::0000122::negative regulation of transcription from RNA polymerase II promoter	111	GO	-0.35413	-1.2908	0.08064	0.77076	1	0.171	0.115	0.154	0.74414	0.14	1.2908
779	MF::0016410::N-acyltransferase activity	34	GO	-0.41435	-1.2907	0.1555	0.76967	1	0.324	0.206	0.258	0.74283	0.138	1.2907
780	BP::0006067::ethanol metabolic process	5	GO	0.6795	1.2905	0.1954	1	1	0.6	0.237	0.458	1	0.8	1.2905
781	BP::0006069::ethanol oxidation	5	GO	0.6795	1.2905	0.1954	1	1	0.6	0.237	0.458	1	0.8	1.2905
782	BP::0055001::muscle cell development	9	GO	0.62273	1.2902	0.2046	1	1	0.333	0.0705	0.31	1	0.798	1.2902
783	MF::0015368::calcium\:cation antiporter activity	4	GO	-0.61137	-1.2902	0.171	0.77039	1	0.25	0.182	0.205	0.74543	0.138	1.2902
784	BP::0032147::activation of protein kinase activity	41	GO	-0.36019	-1.29	0.1206	0.77016	1	0.268	0.174	0.223	0.74577	0.138	1.29
785	MF::0016986::transcription initiation factor activity	6	GO	0.65041	1.2899	0.1837	1	1	0.333	0.141	0.287	1	0.796	1.2899
786	BP::0006913::nucleocytoplasmic transport	139	GO	-0.34924	-1.2894	0.08537	0.7712	1	0.36	0.229	0.282	0.74669	0.138	1.2894
787	MF::0004331::fructose-2\,6-bisphosphate 2-phosphatase activity	6	GO	-0.60015	-1.2893	0.1754	0.77036	1	0.833	0.373	0.523	0.74539	0.138	1.2893
788	MF::0004435::phosphoinositide phospholipase C activity	20	GO	0.46922	1.2889	0.128	1	1	0.25	0.0517	0.238	1	0.792	1.2889
789	MF::0004434::inositol or phosphatidylinositol phosphodiesterase activity	20	GO	0.46922	1.2889	0.128	1	1	0.25	0.0517	0.238	1	0.792	1.2889
790	MF::0005452::inorganic anion exchanger activity	8	GO	0.5662	1.2887	0.2183	1	1	0.375	0.0901	0.342	1	0.79	1.2887
791	BP::0043405::regulation of MAP kinase activity	65	GO	-0.40155	-1.2885	0.1186	0.77246	1	0.277	0.142	0.239	0.74713	0.14	1.2885
792	BP::0050974::detection of mechanical stimulus involved in sensory perception	5	GO	-0.61882	-1.2884	0.1884	0.77154	1	0.4	0.2	0.32	0.74582	0.138	1.2884
793	BP::0051023::regulation of immunoglobulin secretion	5	GO	-0.6308	-1.2881	0.158	0.77174	1	0.4	0.0416	0.384	0.74715	0.137	1.2881
794	CC::0005851::eukaryotic translation initiation factor 2B complex	4	GO	-0.73981	-1.2878	0.1492	0.77186	1	1	0.261	0.74	0.74698	0.136	1.2878
795	BP::0051169::nuclear transport	140	GO	-0.34823	-1.2877	0.08794	0.77099	1	0.357	0.229	0.28	0.74784	0.134	1.2877
796	BP::0045687::positive regulation of glial cell differentiation	3	GO	-0.88076	-1.2875	0.09812	0.76929	1	0.667	0.0672	0.622	0.74677	0.135	1.2875
797	BP::0014015::positive regulation of gliogenesis	3	GO	-0.88076	-1.2875	0.09812	0.76929	1	0.667	0.0672	0.622	0.74677	0.135	1.2875
798	MF::0001846::opsonin binding	3	GO	0.81925	1.2874	0.1443	1	1	1	0.181	0.819	1	0.791	1.2874
799	BP::0048839::inner ear development	33	GO	0.46215	1.2874	0.1462	1	1	0.273	0.0868	0.25	1	0.795	1.2874
800	BP::0002028::regulation of sodium ion transport	4	GO	-0.69249	-1.2873	0.1338	0.76881	1	1	0.308	0.692	0.74599	0.135	1.2873
801	MF::0010181::FMN binding	7	GO	-0.57331	-1.2872	0.1942	0.76113	1	0.571	0.317	0.391	0.73834	0.127	1.2872
802	BP::0021940::positive regulation of granule cell precursor proliferation	6	GO	-0.58343	-1.2872	0.1802	0.76242	1	0.833	0.398	0.502	0.7396	0.128	1.2872
803	BP::0021936::regulation of granule cell precursor proliferation	6	GO	-0.58343	-1.2872	0.1802	0.76242	1	0.833	0.398	0.502	0.7396	0.128	1.2872
804	BP::0021534::cell proliferation in hindbrain	6	GO	-0.58343	-1.2872	0.1802	0.76242	1	0.833	0.398	0.502	0.7396	0.128	1.2872
805	BP::0021924::cell proliferation in the external granule layer	6	GO	-0.58343	-1.2872	0.1802	0.76242	1	0.833	0.398	0.502	0.7396	0.128	1.2872
806	BP::0021930::granule cell precursor proliferation	6	GO	-0.58343	-1.2872	0.1802	0.76242	1	0.833	0.398	0.502	0.7396	0.128	1.2872
807	CC::0044437::vacuolar part	20	GO	-0.45939	-1.2871	0.1488	0.76015	1	0.25	0.115	0.222	0.73708	0.125	1.2871
808	BP::0008283::cell proliferation	621	GO	-0.2855	-1.2865	0.01364	0.76023	1	0.222	0.186	0.196	0.73762	0.123	1.2865
809	BP::0009581::detection of external stimulus	32	GO	-0.39136	-1.2865	0.17	0.76124	1	0.375	0.226	0.291	0.73806	0.126	1.2865
810	CC::0005774::vacuolar membrane	19	GO	-0.47573	-1.2864	0.1581	0.75809	1	0.263	0.115	0.233	0.7353	0.121	1.2864
811	BP::0008543::fibroblast growth factor receptor signaling pathway	12	GO	-0.53092	-1.2864	0.1293	0.75914	1	0.167	0.0471	0.159	0.73636	0.122	1.2864
812	MF::0004875::complement receptor activity	3	GO	0.87797	1.2856	0.09836	1	1	0.667	0.0806	0.613	1	0.795	1.2856
813	MF::0019202::amino acid kinase activity	3	GO	-0.77606	-1.2853	0.1693	0.75857	1	0.667	0.145	0.57	0.73607	0.121	1.2853
814	MF::0004413::homoserine kinase activity	3	GO	-0.77606	-1.2853	0.1693	0.75857	1	0.667	0.145	0.57	0.73607	0.121	1.2853
815	MF::0032395::MHC class II receptor activity	8	GO	-0.89359	-1.2853	0.1302	0.75739	1	0.625	0.00671	0.621	0.73518	0.12	1.2853
816	BP::0006566::threonine metabolic process	3	GO	-0.77606	-1.2853	0.1693	0.75857	1	0.667	0.145	0.57	0.73607	0.121	1.2853
817	MF::0050811::GABA receptor binding	6	GO	-0.68224	-1.2851	0.1711	0.75564	1	0.667	0.231	0.513	0.73413	0.119	1.2851
818	MF::0016849::phosphorus-oxygen lyase activity	16	GO	-0.53495	-1.2851	0.181	0.75689	1	0.125	0.0135	0.124	0.73537	0.12	1.2851
819	MF::0004519::endonuclease activity	56	GO	-0.39573	-1.285	0.159	0.75481	1	0.268	0.239	0.205	0.7332	0.119	1.285
820	BP::0032103::positive regulation of response to external stimulus	19	GO	0.5168	1.2848	0.1353	1	1	0.368	0.0585	0.348	1	0.796	1.2848
821	BP::0030810::positive regulation of nucleotide biosynthetic process	3	GO	-0.84293	-1.2844	0.1097	0.75477	1	0.333	0.0135	0.329	0.73308	0.12	1.2844
822	BP::0030804::positive regulation of cyclic nucleotide biosynthetic process	3	GO	-0.84293	-1.2844	0.1097	0.75477	1	0.333	0.0135	0.329	0.73308	0.12	1.2844
823	MF::0016814::hydrolase activity\, acting on carbon-nitrogen (but not peptide) bonds\, in cyclic amidines	17	GO	0.51535	1.2841	0.1809	1	1	0.235	0.118	0.208	1	0.796	1.2841
824	BP::0048170::positive regulation of long-term neuronal synaptic plasticity	3	GO	-0.73838	-1.2841	0.182	0.75483	1	1	0.262	0.738	0.7326	0.119	1.2841
825	MF::0015149::hexose transmembrane transporter activity	6	GO	-0.73252	-1.2839	0.1412	0.7533	1	0.667	0.178	0.548	0.7306	0.119	1.2839
826	MF::0005355::glucose transmembrane transporter activity	6	GO	-0.73252	-1.2839	0.1412	0.7533	1	0.667	0.178	0.548	0.7306	0.119	1.2839
827	BP::0030252::growth hormone secretion	4	GO	-0.64429	-1.2838	0.1643	0.75245	1	0.5	0.276	0.362	0.73031	0.118	1.2838
828	BP::0042417::dopamine metabolic process	15	GO	-0.50669	-1.283	0.1543	0.75454	1	0.133	0.0135	0.132	0.73238	0.122	1.283
829	MF::0030331::estrogen receptor binding	4	GO	-0.7746	-1.2829	0.1967	0.75387	1	0.25	0.00756	0.248	0.73139	0.119	1.2829
830	BP::0046716::muscle maintenance	6	GO	-0.66203	-1.2826	0.1816	0.75385	1	0.333	0.0383	0.321	0.73024	0.121	1.2826
831	MF::0004529::exodeoxyribonuclease activity	8	GO	-0.56765	-1.2825	0.167	0.75153	1	0.125	0.00927	0.124	0.7282	0.118	1.2825
832	MF::0016895::exodeoxyribonuclease activity\, producing 5'-phosphomonoesters	8	GO	-0.56765	-1.2825	0.167	0.75153	1	0.125	0.00927	0.124	0.7282	0.118	1.2825
833	BP::0032844::regulation of homeostatic process	14	GO	0.45277	1.2823	0.1629	1	1	0.357	0.139	0.308	1	0.801	1.2823
834	BP::0006417::regulation of translation	108	GO	-0.37755	-1.2821	0.1272	0.75203	1	0.296	0.174	0.248	0.72876	0.119	1.2821
835	MF::0031267::small GTPase binding	35	GO	-0.39299	-1.2818	0.1196	0.75231	1	0.286	0.144	0.246	0.72899	0.118	1.2818
836	MF::0004690::cyclic nucleotide-dependent protein kinase activity	9	GO	-0.56186	-1.2817	0.144	0.7512	1	0.333	0.0436	0.319	0.7278	0.118	1.2817
837	BP::0030335::positive regulation of cell migration	12	GO	-0.56025	-1.2816	0.1443	0.75056	1	0.167	0.0421	0.16	0.72713	0.116	1.2816
838	MF::0015301::anion\:anion antiporter activity	10	GO	0.51829	1.2814	0.2164	1	1	0.3	0.0901	0.273	1	0.802	1.2814
839	CC::0005902::microvillus	14	GO	-0.55891	-1.281	0.2089	0.75182	1	0.5	0.211	0.395	0.72776	0.117	1.281
840	BP::0032845::negative regulation of homeostatic process	6	GO	0.5876	1.2809	0.2052	1	1	0.5	0.139	0.431	1	0.802	1.2809
841	BP::0006886::intracellular protein transport	295	GO	-0.31689	-1.2808	0.1153	0.75143	1	0.271	0.209	0.222	0.72776	0.115	1.2808
842	BP::0001553::luteinization	3	GO	0.71411	1.2806	0.188	1	1	0.333	0.0585	0.314	1	0.799	1.2806
843	BP::0035313::wound healing\, spreading of epidermal cells	3	GO	-0.87354	-1.2805	0.09808	0.75132	1	0.333	0.00268	0.333	0.72768	0.115	1.2805
844	MF::0019001::guanyl nucleotide binding	194	GO	-0.32073	-1.2803	0.07519	0.74954	1	0.268	0.17	0.228	0.72601	0.115	1.2803
845	MF::0032561::guanyl ribonucleotide binding	194	GO	-0.32073	-1.2803	0.07519	0.74954	1	0.268	0.17	0.228	0.72601	0.115	1.2803
846	CC::0030660::Golgi-associated vesicle membrane	21	GO	-0.53905	-1.28	0.1853	0.74844	1	0.286	0.146	0.245	0.7256	0.113	1.28
847	CC::0016604::nuclear body	29	GO	-0.47187	-1.28	0.1756	0.74956	1	0.379	0.249	0.286	0.72678	0.115	1.28
848	BP::0009303::rRNA transcription	4	GO	-0.69211	-1.2797	0.1871	0.74881	1	0.25	0.0413	0.24	0.72597	0.113	1.2797
849	MF::0004065::arylsulfatase activity	6	GO	-0.6122	-1.2795	0.2064	0.7483	1	0.5	0.191	0.405	0.7258	0.111	1.2795
850	MF::0004785::copper\, zinc superoxide dismutase activity	3	GO	0.72486	1.2791	0.1732	1	1	0.667	0.161	0.56	1	0.802	1.2791
851	MF::0001848::complement binding	5	GO	0.75938	1.279	0.1653	1	1	0.4	0.0806	0.368	1	0.799	1.279
852	BP::0019377::glycolipid catabolic process	6	GO	-0.72758	-1.2785	0.1778	0.75123	1	0.833	0.224	0.647	0.7279	0.115	1.2785
853	MF::0004274::dipeptidyl-peptidase IV activity	5	GO	0.76025	1.2784	0.1402	1	1	0.8	0.164	0.67	1	0.796	1.2784
854	BP::0032507::maintenance of cellular protein localization	18	GO	-0.45921	-1.2784	0.189	0.75041	1	0.444	0.21	0.352	0.72673	0.113	1.2784
855	BP::0045926::negative regulation of growth	40	GO	-0.38544	-1.2781	0.1111	0.75049	1	0.4	0.249	0.302	0.72642	0.114	1.2781
856	BP::0042415::norepinephrine metabolic process	3	GO	0.85159	1.2779	0.1379	1	1	0.333	0.00415	0.332	1	0.796	1.2779
857	MF::0019961::interferon binding	4	GO	-0.76087	-1.2774	0.1279	0.74963	1	0.5	0.135	0.433	0.72641	0.111	1.2774
858	MF::0004904::interferon receptor activity	4	GO	-0.76087	-1.2774	0.1279	0.74963	1	0.5	0.135	0.433	0.72641	0.111	1.2774
859	BP::0046890::regulation of lipid biosynthetic process	10	GO	-0.49163	-1.2774	0.1767	0.75185	1	0.3	0.228	0.232	0.72873	0.115	1.2774
860	BP::0040018::positive regulation of multicellular organism growth	13	GO	0.47663	1.2764	0.1822	1	1	0.231	0.0652	0.216	1	0.8	1.2764
861	BP::0048611::embryonic ectodermal gut development	3	GO	0.74095	1.276	0.1701	1	1	0.667	0.229	0.514	1	0.788	1.276
862	BP::0048613::embryonic ectodermal gut morphogenesis	3	GO	0.74095	1.276	0.1701	1	1	0.667	0.229	0.514	1	0.788	1.276
863	BP::0048617::embryonic foregut morphogenesis	3	GO	0.74095	1.276	0.1701	1	1	0.667	0.229	0.514	1	0.788	1.276
864	BP::0007440::foregut morphogenesis	3	GO	0.74095	1.276	0.1701	1	1	0.667	0.229	0.514	1	0.788	1.276
865	BP::0006689::ganglioside catabolic process	4	GO	-0.69147	-1.2755	0.1885	0.75615	1	0.75	0.224	0.582	0.7329	0.12	1.2755
866	BP::0045934::negative regulation of nucleobase\, nucleoside\, nucleotide and nucleic acid metabolic process	226	GO	-0.33847	-1.2752	0.09839	0.75611	1	0.305	0.241	0.238	0.73218	0.117	1.2752
867	CC::0030027::lamellipodium	32	GO	-0.4363	-1.2751	0.1359	0.75522	1	0.125	0.0144	0.124	0.73171	0.116	1.2751
868	BP::0050850::positive regulation of calcium-mediated signaling	6	GO	0.68454	1.2747	0.1812	1	1	0.667	0.116	0.59	1	0.792	1.2747
869	CC::0030120::vesicle coat	32	GO	-0.46889	-1.2747	0.2071	0.7558	1	0.281	0.167	0.235	0.73202	0.116	1.2747
870	BP::0030239::myofibril assembly	8	GO	0.61908	1.2746	0.2172	1	1	0.25	0.0221	0.245	1	0.785	1.2746
871	BP::0055002::striated muscle cell development	8	GO	0.61908	1.2746	0.2172	1	1	0.25	0.0221	0.245	1	0.785	1.2746
872	MF::0016747::transferase activity\, transferring groups other than amino-acyl groups	86	GO	-0.33683	-1.2742	0.1089	0.7567	1	0.326	0.237	0.251	0.73286	0.121	1.2742
873	BP::0030195::negative regulation of blood coagulation	11	GO	0.56091	1.2739	0.1836	1	1	0.364	0.117	0.321	1	0.785	1.2739
874	MF::0042975::peroxisome proliferator activated receptor binding	3	GO	-0.81828	-1.2737	0.1543	0.75755	1	0.667	0.129	0.581	0.73408	0.119	1.2737
875	MF::0000149::SNARE binding	16	GO	-0.46809	-1.2734	0.1903	0.75508	1	0.562	0.35	0.366	0.7316	0.117	1.2734
876	BP::0018210::peptidyl-threonine modification	3	GO	-0.71809	-1.2734	0.1785	0.75622	1	0.667	0.16	0.56	0.73275	0.118	1.2734
877	BP::0018107::peptidyl-threonine phosphorylation	3	GO	-0.71809	-1.2734	0.1785	0.75622	1	0.667	0.16	0.56	0.73275	0.118	1.2734
878	BP::0006555::methionine metabolic process	6	GO	0.61002	1.2732	0.198	1	1	0.333	0.191	0.27	1	0.784	1.2732
879	MF::0015101::organic cation transmembrane transporter activity	7	GO	0.63865	1.2728	0.2233	1	1	0.286	0.0883	0.261	1	0.782	1.2728
880	BP::0045619::regulation of lymphocyte differentiation	24	GO	-0.49061	-1.2726	0.1694	0.7572	1	0.292	0.137	0.253	0.73247	0.119	1.2726
881	BP::0042742::defense response to bacterium	42	GO	-0.47038	-1.2725	0.1709	0.75648	1	0.31	0.129	0.271	0.73136	0.118	1.2725
882	BP::0021782::glial cell development	9	GO	-0.45382	-1.2724	0.2039	0.75552	1	0.556	0.325	0.375	0.73181	0.118	1.2724
883	CC::0000299::integral to membrane of membrane fraction	11	GO	-0.55014	-1.2719	0.1984	0.7562	1	0.545	0.285	0.39	0.73289	0.119	1.2719
884	BP::0050864::regulation of B cell activation	24	GO	-0.45212	-1.2714	0.1737	0.75693	1	0.25	0.0879	0.229	0.73343	0.119	1.2714
885	BP::0045646::regulation of erythrocyte differentiation	10	GO	-0.59303	-1.2712	0.2165	0.75677	1	0.4	0.167	0.334	0.73302	0.118	1.2712
886	MF::0043236::laminin binding	5	GO	-0.72583	-1.2711	0.1585	0.75608	1	0.4	0.11	0.356	0.73313	0.117	1.2711
887	BP::0045581::negative regulation of T cell differentiation	3	GO	-0.85775	-1.2707	0.154	0.75665	1	0.333	0.00463	0.332	0.73325	0.117	1.2707
888	BP::0008643::carbohydrate transport	29	GO	-0.456	-1.2704	0.1715	0.75643	1	0.31	0.188	0.253	0.73222	0.117	1.2704
889	MF::0019834::phospholipase A2 inhibitor activity	3	GO	0.89482	1.2703	0.09796	1	1	0.667	0.0828	0.612	1	0.792	1.2703
890	BP::0002250::adaptive immune response	86	GO	-0.37673	-1.2694	0.1117	0.75821	1	0.233	0.117	0.208	0.73413	0.116	1.2694
891	BP::0002460::adaptive immune response based on somatic recombination of immune receptors built from immunoglobulin superfamily domains	86	GO	-0.37673	-1.2694	0.1117	0.75821	1	0.233	0.117	0.208	0.73413	0.116	1.2694
892	BP::0065008::regulation of biological quality	806	GO	-0.28918	-1.2692	0.0444	0.7578	1	0.2	0.168	0.184	0.73371	0.115	1.2692
893	BP::0016052::carbohydrate catabolic process	78	GO	0.32129	1.2689	0.1282	1	1	0.231	0.141	0.2	1	0.795	1.2689
894	BP::0006112::energy reserve metabolic process	48	GO	0.38031	1.2687	0.1368	1	1	0.229	0.118	0.203	1	0.795	1.2687
895	BP::0007031::peroxisome organization and biogenesis	18	GO	0.51891	1.2684	0.1881	1	1	0.556	0.212	0.439	1	0.793	1.2684
896	CC::0005667::transcription factor complex	132	GO	-0.35278	-1.268	0.1136	0.76147	1	0.197	0.142	0.172	0.73804	0.12	1.268
897	BP::0009251::glucan catabolic process	8	GO	0.52762	1.2668	0.188	1	1	0.375	0.13	0.326	1	0.794	1.2668
898	MF::0003945::N-acetyllactosamine synthase activity	4	GO	-0.75236	-1.2666	0.1847	0.76579	1	0.5	0.108	0.446	0.74131	0.128	1.2666
899	BP::0030147::natriuresis	4	GO	-0.73814	-1.2659	0.1872	0.76775	1	0.5	0.0749	0.463	0.74353	0.128	1.2659
900	MF::0008667::2\,3-dihydro-2\,3-dihydroxybenzoate dehydrogenase activity	11	GO	0.54279	1.2643	0.1969	1	1	0.273	0.0914	0.248	1	0.78	1.2643
901	BP::0031669::cellular response to nutrient levels	4	GO	0.65842	1.2643	0.2132	1	1	0.75	0.26	0.555	1	0.807	1.2643
902	BP::0009712::catechol metabolic process	11	GO	0.54279	1.2643	0.1969	1	1	0.273	0.0914	0.248	1	0.78	1.2643
903	BP::0019540::siderophore biosynthetic process from catechol	11	GO	0.54279	1.2643	0.1969	1	1	0.273	0.0914	0.248	1	0.78	1.2643
904	BP::0009239::enterobactin biosynthetic process	11	GO	0.54279	1.2643	0.1969	1	1	0.273	0.0914	0.248	1	0.78	1.2643
905	BP::0009238::enterobactin metabolic process	11	GO	0.54279	1.2643	0.1969	1	1	0.273	0.0914	0.248	1	0.78	1.2643
906	BP::0019290::siderophore biosynthetic process	11	GO	0.54279	1.2643	0.1969	1	1	0.273	0.0914	0.248	1	0.78	1.2643
907	BP::0009237::siderophore metabolic process	11	GO	0.54279	1.2643	0.1969	1	1	0.273	0.0914	0.248	1	0.78	1.2643
908	BP::0002053::positive regulation of mesenchymal cell proliferation	3	GO	0.87887	1.2635	0.1096	1	1	0.667	0.0315	0.646	1	0.775	1.2635
909	BP::0010464::regulation of mesenchymal cell proliferation	3	GO	0.87887	1.2635	0.1096	1	1	0.667	0.0315	0.646	1	0.775	1.2635
910	BP::0010463::mesenchymal cell proliferation	3	GO	0.87887	1.2635	0.1096	1	1	0.667	0.0315	0.646	1	0.775	1.2635
911	MF::0016896::exoribonuclease activity\, producing 5'-phosphomonoesters	7	GO	-0.55232	-1.2633	0.1663	0.77559	1	0.143	0.00927	0.142	0.75134	0.134	1.2633
912	MF::0004532::exoribonuclease activity	7	GO	-0.55232	-1.2633	0.1663	0.77559	1	0.143	0.00927	0.142	0.75134	0.134	1.2633
913	MF::0005200::structural constituent of cytoskeleton	74	GO	0.35416	1.2632	0.1336	1	1	0.23	0.158	0.195	1	0.761	1.2632
914	BP::0048285::organelle fission	4	GO	0.73888	1.2632	0.1838	1	1	0.5	0.191	0.405	1	0.768	1.2632
915	MF::0005159::insulin-like growth factor receptor binding	10	GO	-0.59834	-1.2631	0.1721	0.77557	1	0.4	0.122	0.352	0.75113	0.133	1.2631
916	MF::0015380::anion exchanger activity	9	GO	0.54058	1.2629	0.2222	1	1	0.333	0.0901	0.304	1	0.76	1.2629
917	MF::0015106::bicarbonate transmembrane transporter activity	9	GO	0.54058	1.2629	0.2222	1	1	0.333	0.0901	0.304	1	0.76	1.2629
918	MF::0008198::ferrous iron binding	3	GO	-0.84323	-1.2626	0.1489	0.77287	1	0.333	0.00244	0.333	0.74835	0.13	1.2626
919	MF::0005523::tropomyosin binding	7	GO	-0.64322	-1.2626	0.2218	0.7749	1	0.571	0.221	0.445	0.74974	0.133	1.2626
920	BP::0006357::regulation of transcription from RNA polymerase II promoter	361	GO	-0.30171	-1.2626	0.08946	0.77606	1	0.291	0.241	0.231	0.75089	0.135	1.2626
921	BP::0042386::hemocyte differentiation	8	GO	-0.67096	-1.2626	0.1619	0.77398	1	0.5	0.0647	0.468	0.74949	0.133	1.2626
922	MF::0046527::glucosyltransferase activity	5	GO	-0.68271	-1.2622	0.1914	0.77195	1	0.4	0.0729	0.371	0.74701	0.129	1.2622
923	MF::0035251::UDP-glucosyltransferase activity	5	GO	-0.68271	-1.2622	0.1914	0.77195	1	0.4	0.0729	0.371	0.74701	0.129	1.2622
924	CC::0005697::telomerase holoenzyme complex	5	GO	-0.5872	-1.2617	0.2176	0.77259	1	0.6	0.248	0.452	0.748	0.13	1.2617
925	BP::0048384::retinoic acid receptor signaling pathway	3	GO	0.79226	1.2615	0.2044	1	1	0.333	0.0109	0.33	1	0.762	1.2615
926	BP::0030299::cholesterol absorption	5	GO	0.68119	1.2614	0.1956	1	1	0.4	0.0697	0.372	1	0.759	1.2614
927	BP::0044241::lipid digestion	5	GO	0.68119	1.2614	0.1956	1	1	0.4	0.0697	0.372	1	0.759	1.2614
928	MF::0003891::delta DNA polymerase activity	4	GO	-0.65318	-1.2614	0.1992	0.77292	1	0.5	0.325	0.338	0.74859	0.129	1.2614
929	MF::0003854::3-beta-hydroxy-delta5-steroid dehydrogenase activity	4	GO	0.64458	1.2604	0.2075	1	1	0.25	0.0427	0.239	1	0.762	1.2604
930	BP::0042723::thiamin and derivative metabolic process	3	GO	0.75924	1.2603	0.21	1	1	1	0.241	0.759	1	0.757	1.2603
931	BP::0006772::thiamin metabolic process	3	GO	0.75924	1.2603	0.21	1	1	1	0.241	0.759	1	0.757	1.2603
932	BP::0001573::ganglioside metabolic process	7	GO	-0.56604	-1.2599	0.2278	0.77733	1	0.429	0.224	0.333	0.75155	0.134	1.2599
933	BP::0031323::regulation of cellular metabolic process	1520	GO	-0.29337	-1.2596	0.08549	0.77758	1	0.249	0.213	0.24	0.75254	0.136	1.2596
934	MF::0001784::phosphotyrosine binding	3	GO	-0.87296	-1.2594	0.1513	0.77703	1	0.667	0.0397	0.64	0.75141	0.133	1.2594
935	BP::0048856::anatomical structure development	1493	GO	-0.27545	-1.2594	0.03922	0.77593	1	0.162	0.142	0.17	0.75028	0.129	1.2594
936	CC::0005828::kinetochore microtubule	4	GO	0.79117	1.259	0.1845	1	1	1	0.209	0.791	1	0.758	1.259
937	MF::0005499::vitamin D binding	4	GO	0.74037	1.2586	0.1971	1	1	0.75	0.143	0.643	1	0.755	1.2586
938	BP::0016044::membrane organization and biogenesis	194	GO	-0.30038	-1.2586	0.07905	0.77791	1	0.289	0.236	0.226	0.75444	0.134	1.2586
939	BP::0050707::regulation of cytokine secretion	8	GO	-0.63328	-1.2583	0.1917	0.77787	1	0.375	0.0691	0.349	0.75373	0.135	1.2583
940	CC::0019815::B cell receptor complex	3	GO	-0.97146	-1.2579	0.04339	0.7772	1	1	0.029	0.971	0.75336	0.133	1.2579
941	CC::0019814::immunoglobulin complex	3	GO	-0.97146	-1.2579	0.04339	0.7772	1	1	0.029	0.971	0.75336	0.133	1.2579
942	MF::0008415::acyltransferase activity	84	GO	-0.3358	-1.2579	0.1111	0.77615	1	0.321	0.237	0.248	0.75278	0.132	1.2579
943	CC::0030141::secretory granule	31	GO	0.37842	1.2577	0.1602	1	1	0.226	0.15	0.193	1	0.755	1.2577
944	BP::0051298::centrosome duplication	4	GO	0.72361	1.2577	0.2211	1	1	0.75	0.2	0.6	1	0.75	1.2577
945	MF::0004497::monooxygenase activity	75	GO	0.35703	1.2576	0.1776	1	1	0.227	0.14	0.197	1	0.743	1.2576
946	BP::0042503::tyrosine phosphorylation of Stat3 protein	8	GO	-0.52772	-1.257	0.1953	0.7786	1	0.75	0.423	0.433	0.75492	0.136	1.257
947	BP::0009071::serine family amino acid catabolic process	4	GO	-0.70005	-1.2566	0.204	0.77885	1	0.5	0.124	0.438	0.75478	0.137	1.2566
948	CC::0043259::laminin-10 complex	3	GO	-0.83024	-1.2563	0.1604	0.77917	1	0.667	0.0454	0.637	0.75646	0.137	1.2563
949	BP::0019222::regulation of metabolic process	1535	GO	-0.29101	-1.2562	0.09073	0.77814	1	0.248	0.213	0.24	0.75534	0.135	1.2562
950	CC::0005721::centric heterochromatin	3	GO	0.857	1.2561	0.1222	1	1	0.333	0.00597	0.331	1	0.751	1.2561
951	BP::0045070::positive regulation of viral genome replication	4	GO	0.72871	1.2561	0.1974	1	1	0.5	0.129	0.436	1	0.747	1.2561
952	MF::0004889::nicotinic acetylcholine-activated cation-selective channel activity	12	GO	0.52029	1.2559	0.239	1	1	0.167	0.0202	0.164	1	0.741	1.2559
953	MF::0004563::beta-N-acetylhexosaminidase activity	4	GO	-0.71529	-1.2558	0.2092	0.77894	1	0.75	0.224	0.582	0.75565	0.136	1.2558
954	BP::0002252::immune effector process	110	GO	-0.34724	-1.2554	0.08791	0.77909	1	0.218	0.117	0.195	0.75535	0.137	1.2554
955	BP::0030949::positive regulation of vascular endothelial growth factor receptor signaling pathway	3	GO	0.86353	1.255	0.1604	1	1	0.667	0.0315	0.646	1	0.744	1.255
956	BP::0007249::I-kappaB kinase/NF-kappaB cascade	84	GO	-0.41721	-1.2549	0.1746	0.78039	1	0.417	0.252	0.315	0.75596	0.137	1.2549
957	BP::0051338::regulation of transferase activity	161	GO	-0.33252	-1.2548	0.1233	0.77961	1	0.28	0.184	0.233	0.75538	0.138	1.2548
958	BP::0045637::regulation of myeloid cell differentiation	31	GO	-0.45483	-1.2536	0.1931	0.78339	1	0.226	0.104	0.203	0.75814	0.14	1.2536
959	BP::0009069::serine family amino acid metabolic process	21	GO	-0.44297	-1.2535	0.1653	0.78238	1	0.238	0.151	0.203	0.75703	0.138	1.2535
960	BP::0009888::tissue development	255	GO	-0.30034	-1.2531	0.09457	0.78282	1	0.157	0.129	0.141	0.75729	0.139	1.2531
961	BP::0045638::negative regulation of myeloid cell differentiation	14	GO	-0.56601	-1.2526	0.1663	0.78392	1	0.214	0.048	0.204	0.75872	0.141	1.2526
962	BP::0009894::regulation of catabolic process	16	GO	-0.53455	-1.2522	0.2587	0.78442	1	0.625	0.325	0.423	0.76028	0.14	1.2522
963	BP::0006379::mRNA cleavage	8	GO	0.56546	1.2517	0.1959	1	1	0.625	0.266	0.459	1	0.764	1.2517
964	CC::0009536::plastid	4	GO	-0.72203	-1.2513	0.2291	0.78555	1	0.25	0.104	0.224	0.76017	0.141	1.2513
965	CC::0044435::plastid part	4	GO	-0.72203	-1.2513	0.2291	0.78555	1	0.25	0.104	0.224	0.76017	0.141	1.2513
966	MF::0004886::retinoid-X receptor activity	4	GO	-0.64104	-1.2511	0.1411	0.78551	1	0.5	0.333	0.334	0.76064	0.142	1.2511
967	BP::0031638::zymogen activation	3	GO	0.80807	1.2506	0.1736	1	1	0.667	0.0946	0.604	1	0.77	1.2506
968	BP::0006515::misfolded or incompletely synthesized protein catabolic process	6	GO	-0.5762	-1.2504	0.2151	0.78566	1	0.333	0.1	0.3	0.761	0.14	1.2504
969	BP::0030433::ER-associated protein catabolic process	6	GO	-0.5762	-1.2504	0.2151	0.78566	1	0.333	0.1	0.3	0.761	0.14	1.2504
970	BP::0006725::aromatic compound metabolic process	95	GO	0.35173	1.2501	0.1499	1	1	0.221	0.122	0.196	1	0.769	1.2501
971	BP::0007271::synaptic transmission\, cholinergic	10	GO	-0.52202	-1.2497	0.2657	0.78746	1	0.8	0.453	0.438	0.76157	0.144	1.2497
972	MF::0004960::thromboxane receptor activity	7	GO	-0.66358	-1.2496	0.1922	0.78636	1	0.571	0.182	0.468	0.76047	0.144	1.2496
973	BP::0006621::protein retention in ER	6	GO	-0.57572	-1.2494	0.2397	0.78618	1	0.667	0.21	0.527	0.75957	0.144	1.2494
974	BP::0030148::sphingolipid biosynthetic process	14	GO	-0.54147	-1.2494	0.1956	0.78518	1	0.357	0.168	0.298	0.75884	0.141	1.2494
975	BP::0009267::cellular response to starvation	3	GO	0.73997	1.2488	0.1895	1	1	1	0.26	0.74	1	0.774	1.2488
976	BP::0046112::nucleobase biosynthetic process	9	GO	0.65216	1.2484	0.2318	1	1	0.222	0.0235	0.217	1	0.768	1.2484
977	BP::0045859::regulation of protein kinase activity	156	GO	-0.3317	-1.2484	0.1307	0.78789	1	0.276	0.184	0.229	0.7626	0.144	1.2484
978	MF::0008417::fucosyltransferase activity	11	GO	0.48282	1.2481	0.1783	1	1	0.364	0.117	0.321	1	0.769	1.2481
979	BP::0019369::arachidonic acid metabolic process	4	GO	0.77293	1.2479	0.2021	1	1	0.5	0.103	0.449	1	0.765	1.2479
980	BP::0050732::negative regulation of peptidyl-tyrosine phosphorylation	7	GO	-0.55369	-1.2477	0.2031	0.78521	1	0.857	0.423	0.495	0.76043	0.139	1.2477
981	BP::0042532::negative regulation of tyrosine phosphorylation of STAT protein	7	GO	-0.55369	-1.2477	0.2031	0.78521	1	0.857	0.423	0.495	0.76043	0.139	1.2477
982	BP::0046426::negative regulation of JAK-STAT cascade	7	GO	-0.55369	-1.2477	0.2031	0.78521	1	0.857	0.423	0.495	0.76043	0.139	1.2477
983	BP::0051272::positive regulation of cell motility	14	GO	-0.50675	-1.2477	0.1753	0.78852	1	0.143	0.0421	0.137	0.76371	0.145	1.2477
984	BP::0040017::positive regulation of locomotion	14	GO	-0.50675	-1.2477	0.1753	0.78852	1	0.143	0.0421	0.137	0.76371	0.145	1.2477
985	BP::0006533::aspartate catabolic process	4	GO	0.67407	1.2476	0.1972	1	1	0.75	0.302	0.523	1	0.758	1.2476
986	BP::0006531::aspartate metabolic process	4	GO	0.67407	1.2476	0.1972	1	1	0.75	0.302	0.523	1	0.758	1.2476
987	BP::0042472::inner ear morphogenesis	24	GO	0.47075	1.2473	0.1853	1	1	0.292	0.0868	0.267	1	0.753	1.2473
988	MF::0004000::adenosine deaminase activity	3	GO	0.85828	1.2468	0.1464	1	1	0.667	0.118	0.588	1	0.75	1.2468
989	CC::0031252::leading edge	57	GO	-0.38548	-1.2467	0.1148	0.78818	1	0.281	0.159	0.238	0.7626	0.144	1.2467
990	BP::0010468::regulation of gene expression	1371	GO	-0.29358	-1.2466	0.1051	0.78741	1	0.246	0.213	0.232	0.76159	0.142	1.2466
991	BP::0043549::regulation of kinase activity	160	GO	-0.32923	-1.246	0.1312	0.78867	1	0.275	0.184	0.229	0.76165	0.144	1.246
992	BP::0022603::regulation of anatomical structure morphogenesis	64	GO	-0.33221	-1.2459	0.1339	0.78787	1	0.344	0.253	0.259	0.7616	0.141	1.2459
993	MF::0004303::estradiol 17-beta-dehydrogenase activity	6	GO	0.65916	1.2456	0.248	1	1	0.333	0.0721	0.31	1	0.752	1.2456
994	BP::0007131::meiotic recombination	17	GO	0.46533	1.2455	0.2312	1	1	0.529	0.191	0.429	1	0.749	1.2455
995	CC::0016020::membrane	3117	GO	-0.26089	-1.2453	0.06358	0.78794	1	0.244	0.23	0.302	0.76144	0.142	1.2453
996	MF::0031405::lipoic acid binding	3	GO	-0.73759	-1.2453	0.2218	0.78899	1	0.667	0.217	0.522	0.76187	0.144	1.2453
997	MF::0016298::lipase activity	58	GO	0.3511	1.2451	0.1629	1	1	0.207	0.107	0.186	1	0.749	1.2451
998	BP::0051707::response to other organism	118	GO	-0.38849	-1.2451	0.1644	0.78739	1	0.237	0.135	0.208	0.76058	0.141	1.2451
999	BP::0042423::catecholamine biosynthetic process	9	GO	0.58004	1.2449	0.2319	1	1	0.556	0.15	0.473	1	0.744	1.2449
1000	BP::0015886::heme transport	3	GO	0.75119	1.2449	0.2171	1	1	1	0.249	0.751	1	0.742	1.2449
1001	CC::0005892::nicotinic acetylcholine-gated receptor-channel complex	11	GO	0.52321	1.2446	0.2435	1	1	0.182	0.0202	0.178	1	0.735	1.2446
1002	BP::0045661::regulation of myoblast differentiation	3	GO	-0.68825	-1.2445	0.229	0.7891	1	1	0.312	0.688	0.76389	0.141	1.2445
1003	CC::0016605::PML body	13	GO	-0.5495	-1.2442	0.2004	0.7892	1	0.308	0.0996	0.277	0.764	0.141	1.2442
1004	MF::0003909::DNA ligase activity	3	GO	-0.88301	-1.2441	0.1262	0.78714	1	0.333	0.0474	0.318	0.76252	0.14	1.2441
1005	MF::0003910::DNA ligase (ATP) activity	3	GO	-0.88301	-1.2441	0.1262	0.78714	1	0.333	0.0474	0.318	0.76252	0.14	1.2441
1006	BP::0042711::maternal behavior	3	GO	-0.65764	-1.2439	0.2076	0.78707	1	1	0.343	0.658	0.76193	0.141	1.2439
1007	CC::0005829::cytosol	317	GO	-0.31365	-1.2437	0.1564	0.78668	1	0.274	0.236	0.218	0.76153	0.138	1.2437
1008	MF::0003707::steroid hormone receptor activity	51	GO	-0.4052	-1.2434	0.1677	0.78676	1	0.275	0.151	0.235	0.76134	0.139	1.2434
1009	MF::0005488::binding	6173	GO	-0.25375	-1.2433	0.03704	0.78501	1	0.173	0.168	0.582	0.75921	0.137	1.2433
1010	MF::0005096::GTPase activator activity	113	GO	-0.35685	-1.2433	0.1332	0.78581	1	0.239	0.128	0.211	0.76028	0.137	1.2433
1011	CC::0001772::immunological synapse	20	GO	0.58851	1.243	0.1874	1	1	0.35	0.0238	0.343	1	0.741	1.243
1012	BP::0045927::positive regulation of growth	18	GO	0.39804	1.2429	0.194	1	1	0.278	0.136	0.241	1	0.736	1.2429
1013	MF::0042803::protein homodimerization activity	109	GO	-0.3074	-1.2426	0.09608	0.78683	1	0.211	0.13	0.186	0.76315	0.14	1.2426
1014	BP::0045351::interferon type I biosynthetic process	9	GO	-0.52864	-1.2425	0.2359	0.78481	1	0.222	0.0345	0.215	0.7613	0.137	1.2425
1015	BP::0032606::interferon type I production	9	GO	-0.52864	-1.2425	0.2359	0.78481	1	0.222	0.0345	0.215	0.7613	0.137	1.2425
1016	MF::0030414::protease inhibitor activity	97	GO	-0.34261	-1.2424	0.1352	0.78407	1	0.175	0.128	0.155	0.76099	0.136	1.2424
1017	BP::0007516::hemocyte development	7	GO	-0.67827	-1.2423	0.1807	0.78321	1	0.571	0.0647	0.535	0.75994	0.135	1.2423
1018	MF::0019237::centromeric DNA binding	4	GO	0.74445	1.2422	0.2101	1	1	0.75	0.24	0.57	1	0.739	1.2422
1019	BP::0045580::regulation of T cell differentiation	18	GO	-0.48735	-1.2422	0.1778	0.78271	1	0.278	0.137	0.24	0.75888	0.135	1.2422
1020	BP::0007213::acetylcholine receptor signaling\, muscarinic pathway	4	GO	-0.59978	-1.2419	0.2267	0.78274	1	1	0.401	0.6	0.75879	0.135	1.2419
1021	MF::0047555::3'\,5'-cyclic-GMP phosphodiesterase activity	5	GO	0.64702	1.2414	0.2397	1	1	0.6	0.172	0.497	1	0.742	1.2414
1022	MF::0017106::activin inhibitor activity	4	GO	-0.62799	-1.2409	0.1705	0.78454	1	0.75	0.324	0.507	0.75954	0.135	1.2409
1023	BP::0009628::response to abiotic stimulus	215	GO	-0.28488	-1.2409	0.06706	0.78556	1	0.33	0.261	0.251	0.76059	0.136	1.2409
1024	BP::0006586::indolalkylamine metabolic process	4	GO	0.65345	1.2408	0.2258	1	1	1	0.347	0.653	1	0.732	1.2408
1025	BP::0042430::indole and derivative metabolic process	4	GO	0.65345	1.2408	0.2258	1	1	1	0.347	0.653	1	0.732	1.2408
1026	BP::0042434::indole derivative metabolic process	4	GO	0.65345	1.2408	0.2258	1	1	1	0.347	0.653	1	0.732	1.2408
1027	MF::0008083::growth factor activity	118	GO	-0.32354	-1.2406	0.1737	0.78456	1	0.212	0.183	0.176	0.76004	0.135	1.2406
1028	BP::0006182::cGMP biosynthetic process	8	GO	-0.54638	-1.2406	0.2153	0.78349	1	0.125	0.0135	0.123	0.759	0.135	1.2406
1029	BP::0009607::response to biotic stimulus	177	GO	-0.34757	-1.2406	0.1714	0.78253	1	0.203	0.135	0.18	0.75816	0.134	1.2406
1030	BP::0045995::regulation of embryonic development	6	GO	-0.65881	-1.2401	0.2053	0.78311	1	0.5	0.0963	0.452	0.75881	0.134	1.2401
1031	MF::0004866::endopeptidase inhibitor activity	96	GO	-0.34384	-1.2399	0.1393	0.78315	1	0.177	0.128	0.156	0.75937	0.133	1.2399
1032	MF::0003702::RNA polymerase II transcription factor activity	187	GO	-0.28272	-1.2396	0.09859	0.78288	1	0.198	0.166	0.169	0.75837	0.133	1.2396
1033	MF::0015116::sulfate transmembrane transporter activity	4	GO	0.69895	1.2395	0.2332	1	1	1	0.301	0.699	1	0.733	1.2395
1034	MF::0008271::secondary active sulfate transmembrane transporter activity	4	GO	0.69895	1.2395	0.2332	1	1	1	0.301	0.699	1	0.733	1.2395
1035	BP::0050892::intestinal absorption	8	GO	0.55807	1.2395	0.2222	1	1	0.25	0.0697	0.233	1	0.728	1.2395
1036	BP::0045823::positive regulation of heart contraction	5	GO	-0.59464	-1.2392	0.2422	0.78333	1	0.6	0.23	0.462	0.75885	0.133	1.2392
1037	MF::0005123::death receptor binding	3	GO	0.67874	1.239	0.222	1	1	1	0.322	0.679	1	0.726	1.239
1038	BP::0043627::response to estrogen stimulus	15	GO	-0.45022	-1.2385	0.1768	0.78493	1	0.133	0.0934	0.121	0.76073	0.133	1.2385
1039	BP::0051252::regulation of RNA metabolic process	1205	GO	-0.29164	-1.238	0.1206	0.78598	1	0.246	0.213	0.227	0.76216	0.136	1.238
1040	BP::0042136::neurotransmitter biosynthetic process	9	GO	0.55464	1.2378	0.2323	1	1	0.444	0.179	0.365	1	0.733	1.2378
1041	BP::0050793::regulation of developmental process	583	GO	-0.30011	-1.2378	0.07171	0.78557	1	0.237	0.18	0.209	0.7614	0.135	1.2378
1042	MF::0016705::oxidoreductase activity\, acting on paired donors\, with incorporation or reduction of molecular oxygen	80	GO	0.37107	1.2377	0.1736	1	1	0.188	0.0879	0.173	1	0.728	1.2377
1043	BP::0015872::dopamine transport	4	GO	-0.59675	-1.2368	0.2283	0.78832	1	0.5	0.236	0.382	0.7648	0.138	1.2368
1044	BP::0009249::protein lipoylation	4	GO	0.71445	1.2367	0.2531	1	1	0.25	0.0188	0.245	1	0.731	1.2367
1045	MF::0005516::calmodulin binding	104	GO	-0.31474	-1.2367	0.1202	0.7878	1	0.308	0.212	0.246	0.7639	0.136	1.2367
1046	BP::0046467::membrane lipid biosynthetic process	50	GO	-0.3382	-1.2366	0.1331	0.78711	1	0.36	0.247	0.273	0.76381	0.136	1.2366
1047	CC::0042612::MHC class I protein complex	11	GO	-0.52584	-1.2365	0.218	0.78622	1	0.364	0.129	0.317	0.76278	0.137	1.2365
1048	MF::0005070::SH3/SH2 adaptor activity	38	GO	-0.4468	-1.2364	0.1493	0.7847	1	0.158	0.0366	0.153	0.76071	0.135	1.2364
1049	MF::0019888::protein phosphatase regulator activity	32	GO	-0.33028	-1.2364	0.1725	0.78563	1	0.219	0.191	0.178	0.76174	0.135	1.2364
1050	MF::0001633::secretin-like receptor activity	25	GO	-0.42358	-1.2362	0.2602	0.78439	1	0.64	0.413	0.377	0.76114	0.135	1.2362
1051	BP::0050716::positive regulation of interleukin-1 secretion	4	GO	-0.74169	-1.236	0.2146	0.78207	1	0.5	0.0691	0.466	0.7586	0.132	1.236
1052	BP::0050704::regulation of interleukin-1 secretion	4	GO	-0.74169	-1.236	0.2146	0.78207	1	0.5	0.0691	0.466	0.7586	0.132	1.236
1053	BP::0050701::interleukin-1 secretion	4	GO	-0.74169	-1.236	0.2146	0.78207	1	0.5	0.0691	0.466	0.7586	0.132	1.236
1054	CC::0005765::lysosomal membrane	14	GO	-0.50857	-1.2358	0.2072	0.78178	1	0.286	0.115	0.253	0.75804	0.13	1.2358
1055	BP::0045667::regulation of osteoblast differentiation	5	GO	-0.73853	-1.2357	0.2012	0.78099	1	0.6	0.159	0.505	0.75746	0.13	1.2357
1056	BP::0008333::endosome to lysosome transport	4	GO	-0.69176	-1.2352	0.216	0.78198	1	0.75	0.108	0.669	0.75878	0.133	1.2352
1057	BP::0007492::endoderm development	10	GO	-0.50048	-1.235	0.2432	0.78169	1	0.4	0.251	0.3	0.75839	0.129	1.235
1058	BP::0042490::mechanoreceptor differentiation	15	GO	0.49003	1.2349	0.2169	1	1	0.267	0.0868	0.244	1	0.74	1.2349
1059	BP::0031649::heat generation	5	GO	-0.64719	-1.2347	0.262	0.78179	1	0.6	0.23	0.462	0.75905	0.128	1.2347
1060	BP::0030900::forebrain development	50	GO	0.345	1.2341	0.1386	1	1	0.08	0.0221	0.0787	1	0.741	1.2341
1061	BP::0051179::localization	1867	GO	-0.24283	-1.2337	0.04175	0.78474	1	0.224	0.211	0.229	0.76118	0.132	1.2337
1062	MF::0004559::alpha-mannosidase activity	5	GO	-0.59475	-1.2335	0.2414	0.78428	1	0.6	0.304	0.418	0.76098	0.13	1.2335
1063	MF::0016504::protease activator activity	11	GO	-0.54096	-1.2335	0.1868	0.78325	1	0.364	0.0601	0.342	0.75997	0.129	1.2335
1064	MF::0005160::transforming growth factor beta receptor binding	11	GO	-0.51518	-1.2333	0.2125	0.78317	1	0.0909	0.00744	0.0904	0.75987	0.128	1.2333
1065	BP::0050879::multicellular organismal movement	4	GO	-0.68382	-1.2331	0.2133	0.78181	1	0.5	0.156	0.422	0.75874	0.128	1.2331
1066	BP::0050881::musculoskeletal movement	4	GO	-0.68382	-1.2331	0.2133	0.78181	1	0.5	0.156	0.422	0.75874	0.128	1.2331
1067	MF::0004887::thyroid hormone receptor activity	13	GO	-0.48442	-1.2326	0.2185	0.78237	1	0.308	0.151	0.262	0.7584	0.128	1.2326
1068	BP::0007369::gastrulation	32	GO	-0.39041	-1.2326	0.1826	0.78157	1	0.375	0.255	0.281	0.75739	0.128	1.2326
1069	CC::0009424::flagellin-based flagellum hook	4	GO	0.76399	1.2321	0.241	1	1	0.25	0.00341	0.249	1	0.75	1.2321
1070	MF::0043621::protein self-association	8	GO	-0.62283	-1.232	0.2194	0.78248	1	0.5	0.11	0.445	0.75791	0.128	1.232
1071	BP::0048598::embryonic morphogenesis	103	GO	0.33997	1.2315	0.1504	1	1	0.291	0.151	0.25	1	0.75	1.2315
1072	BP::0042345::regulation of NF-kappaB import into nucleus	10	GO	-0.53869	-1.2312	0.2273	0.7835	1	0.5	0.264	0.369	0.75964	0.129	1.2312
1073	BP::0042348::NF-kappaB import into nucleus	10	GO	-0.53869	-1.2312	0.2273	0.7835	1	0.5	0.264	0.369	0.75964	0.129	1.2312
1074	MF::0008268::receptor signaling protein tyrosine kinase signaling protein activity	3	GO	-0.82372	-1.2305	0.1784	0.78443	1	0.333	0.00561	0.332	0.76002	0.13	1.2305
1075	BP::0006355::regulation of transcription\, DNA-dependent	1190	GO	-0.28922	-1.2305	0.1226	0.78526	1	0.244	0.213	0.224	0.76102	0.13	1.2305
1076	BP::0015791::polyol transport	3	GO	0.84635	1.2304	0.2096	1	1	0.667	0.0529	0.632	1	0.751	1.2304
1077	MF::0004115::3'\,5'-cyclic-AMP phosphodiesterase activity	5	GO	-0.74686	-1.2302	0.208	0.78459	1	1	0.254	0.747	0.76141	0.131	1.2302
1078	BP::0030835::negative regulation of actin filament depolymerization	17	GO	-0.46618	-1.2296	0.1829	0.78365	1	0.294	0.161	0.247	0.76019	0.13	1.2296
1079	BP::0051693::actin filament capping	17	GO	-0.46618	-1.2296	0.1829	0.78365	1	0.294	0.161	0.247	0.76019	0.13	1.2296
1080	BP::0051016::barbed-end actin filament capping	17	GO	-0.46618	-1.2296	0.1829	0.78365	1	0.294	0.161	0.247	0.76019	0.13	1.2296
1081	BP::0045778::positive regulation of ossification	7	GO	-0.62314	-1.2296	0.2331	0.78076	1	0.714	0.247	0.538	0.75785	0.123	1.2296
1082	BP::0034105::positive regulation of tissue remodeling	7	GO	-0.62314	-1.2296	0.2331	0.78076	1	0.714	0.247	0.538	0.75785	0.123	1.2296
1083	BP::0046852::positive regulation of bone remodeling	7	GO	-0.62314	-1.2296	0.2331	0.78076	1	0.714	0.247	0.538	0.75785	0.123	1.2296
1084	MF::0016934::extracellular-glycine-gated chloride channel activity	4	GO	0.75633	1.2295	0.2298	1	1	0.5	0.153	0.424	1	0.753	1.2295
1085	BP::0007528::neuromuscular junction development	12	GO	0.58252	1.2295	0.2032	1	1	0.417	0.094	0.378	1	0.756	1.2295
1086	BP::0045639::positive regulation of myeloid cell differentiation	13	GO	-0.501	-1.2292	0.2309	0.78111	1	0.769	0.361	0.492	0.75687	0.125	1.2292
1087	MF::0003873::6-phosphofructo-2-kinase activity	4	GO	-0.62698	-1.2288	0.2081	0.78054	1	1	0.373	0.627	0.75761	0.123	1.2288
1088	BP::0006003::fructose 2\,6-bisphosphate metabolic process	4	GO	-0.62698	-1.2288	0.2081	0.78054	1	1	0.373	0.627	0.75761	0.123	1.2288
1089	BP::0048519::negative regulation of biological process	843	GO	-0.28466	-1.2287	0.07407	0.7797	1	0.23	0.197	0.206	0.75663	0.122	1.2287
1090	BP::0030278::regulation of ossification	15	GO	-0.50521	-1.2286	0.2023	0.77943	1	0.667	0.249	0.502	0.75571	0.122	1.2286
1091	BP::0045089::positive regulation of innate immune response	7	GO	0.61458	1.2283	0.235	1	1	0.571	0.187	0.465	1	0.761	1.2283
1092	BP::0006351::transcription\, DNA-dependent	1228	GO	-0.28633	-1.2283	0.1226	0.77963	1	0.239	0.213	0.222	0.75548	0.122	1.2283
1093	BP::0006073::glucan metabolic process	42	GO	0.36595	1.2282	0.1566	1	1	0.262	0.138	0.227	1	0.753	1.2282
1094	MF::0031406::carboxylic acid binding	4	GO	-0.64539	-1.2281	0.2277	0.77936	1	0.5	0.217	0.392	0.75592	0.122	1.2281
1095	MF::0043531::ADP binding	7	GO	0.60389	1.2279	0.2233	1	1	0.429	0.0404	0.412	1	0.748	1.2279
1096	MF::0005344::oxygen transporter activity	7	GO	0.67705	1.2277	0.2247	1	1	0.286	0.0717	0.265	1	0.745	1.2277
1097	BP::0019987::negative regulation of anti-apoptosis	3	GO	0.70126	1.2277	0.249	1	1	0.667	0.14	0.573	1	0.742	1.2277
1098	BP::0015671::oxygen transport	7	GO	0.67705	1.2277	0.2247	1	1	0.286	0.0717	0.265	1	0.745	1.2277
1099	BP::0051093::negative regulation of developmental process	253	GO	-0.31687	-1.2277	0.1105	0.77981	1	0.269	0.19	0.225	0.75647	0.124	1.2277
1100	BP::0051649::establishment of cellular localization	559	GO	-0.28098	-1.2276	0.134	0.77903	1	0.256	0.21	0.217	0.75627	0.122	1.2276
1101	BP::0042102::positive regulation of T cell proliferation	19	GO	0.47326	1.2273	0.2	1	1	0.421	0.123	0.37	1	0.741	1.2273
1102	MF::0004046::aminoacylase activity	3	GO	0.72506	1.2271	0.2282	1	1	0.333	0.0767	0.308	1	0.738	1.2271
1103	BP::0032774::RNA biosynthetic process	1230	GO	-0.28571	-1.2267	0.1223	0.78163	1	0.239	0.213	0.221	0.75965	0.123	1.2267
1104	BP::0030098::lymphocyte differentiation	77	GO	-0.37959	-1.2265	0.1051	0.7812	1	0.247	0.116	0.22	0.75967	0.124	1.2265
1105	CC::0042105::alpha-beta T cell receptor complex	4	GO	0.93842	1.2264	0.1042	1	1	0.75	0.00268	0.748	1	0.733	1.2264
1106	MF::0004177::aminopeptidase activity	22	GO	0.42902	1.2264	0.1704	1	1	0.227	0.0621	0.214	1	0.74	1.2264
1107	BP::0046466::membrane lipid catabolic process	14	GO	-0.50996	-1.2264	0.2538	0.78049	1	0.429	0.224	0.333	0.75874	0.123	1.2264
1108	BP::0006950::response to stress	862	GO	-0.27668	-1.2258	0.05973	0.78168	1	0.152	0.13	0.148	0.75994	0.122	1.2258
1109	BP::0001992::regulation of systemic arterial blood pressure by vasopressin	3	GO	0.81164	1.2254	0.2065	1	1	0.667	0.169	0.554	1	0.738	1.2254
1110	BP::0051640::organelle localization	29	GO	-0.44372	-1.2254	0.2299	0.78248	1	0.241	0.125	0.212	0.76052	0.125	1.2254
1111	BP::0046504::glycerol ether biosynthetic process	4	GO	0.6147	1.2253	0.2288	1	1	0.75	0.305	0.522	1	0.73	1.2253
1112	BP::0045017::glycerolipid biosynthetic process	4	GO	0.6147	1.2253	0.2288	1	1	0.75	0.305	0.522	1	0.73	1.2253
1113	BP::0050764::regulation of phagocytosis	9	GO	0.58923	1.2246	0.2286	1	1	0.556	0.167	0.463	1	0.733	1.2246
1114	BP::0043526::neuroprotection	3	GO	0.77372	1.2245	0.2435	1	1	0.333	0.00975	0.33	1	0.728	1.2245
1115	BP::0002683::negative regulation of immune system process	28	GO	-0.41921	-1.2243	0.2048	0.78528	1	0.393	0.232	0.303	0.76274	0.13	1.2243
1116	BP::0001658::ureteric bud branching	13	GO	-0.5599	-1.2243	0.2405	0.78439	1	0.231	0.0454	0.221	0.76177	0.129	1.2243
1117	BP::0022607::cellular component assembly	404	GO	-0.29382	-1.2242	0.1218	0.78383	1	0.262	0.213	0.217	0.76135	0.128	1.2242
1118	MF::0001636::corticotrophin-releasing factor gastric inhibitory peptide-like receptor activity	5	GO	-0.61205	-1.2241	0.1879	0.78304	1	1	0.388	0.612	0.76071	0.126	1.2241
1119	BP::0007128::meiotic prophase I	4	GO	0.7284	1.2239	0.2644	1	1	0.5	0.0911	0.455	1	0.727	1.2239
1120	MF::0004287::prolyl oligopeptidase activity	4	GO	0.71132	1.2235	0.2274	1	1	0.75	0.214	0.59	1	0.726	1.2235
1121	MF::0051721::protein phosphatase 2A binding	3	GO	-0.68432	-1.2228	0.2254	0.78694	1	0.333	0.0867	0.305	0.76396	0.13	1.2228
1122	BP::0006777::Mo-molybdopterin cofactor biosynthetic process	3	GO	-0.67583	-1.2218	0.2152	0.78716	1	0.333	0.0767	0.308	0.7631	0.131	1.2218
1123	BP::0043545::molybdopterin cofactor metabolic process	3	GO	-0.67583	-1.2218	0.2152	0.78716	1	0.333	0.0767	0.308	0.7631	0.131	1.2218
1124	BP::0019720::Mo-molybdopterin cofactor metabolic process	3	GO	-0.67583	-1.2218	0.2152	0.78716	1	0.333	0.0767	0.308	0.7631	0.131	1.2218
1125	BP::0032324::molybdopterin cofactor biosynthetic process	3	GO	-0.67583	-1.2218	0.2152	0.78716	1	0.333	0.0767	0.308	0.7631	0.131	1.2218
1126	BP::0015851::nucleobase transport	3	GO	0.71878	1.2215	0.2458	1	1	0.667	0.0779	0.615	1	0.734	1.2215
1127	MF::0004774::succinate-CoA ligase activity	3	GO	-0.77462	-1.2214	0.2189	0.78769	1	0.333	0.104	0.299	0.76349	0.131	1.2214
1128	BP::0001819::positive regulation of cytokine production	11	GO	-0.56875	-1.221	0.2193	0.78812	1	0.364	0.116	0.322	0.76375	0.13	1.221
1129	CC::0005833::hemoglobin complex	6	GO	0.71649	1.2204	0.2449	1	1	0.333	0.0717	0.31	1	0.739	1.2204
1130	BP::0007130::synaptonemal complex assembly	3	GO	0.80949	1.2204	0.2217	1	1	1	0.191	0.809	1	0.736	1.2204
1131	BP::0042572::retinol metabolic process	3	GO	-0.74209	-1.2202	0.2459	0.78982	1	0.333	0.025	0.325	0.76663	0.133	1.2202
1132	BP::0006333::chromatin assembly or disassembly	95	GO	-0.41123	-1.2199	0.239	0.78996	1	0.337	0.213	0.268	0.76699	0.135	1.2199
1133	BP::0048469::cell maturation	56	GO	0.36869	1.2196	0.1924	1	1	0.25	0.132	0.219	1	0.741	1.2196
1134	BP::0065003::macromolecular complex assembly	381	GO	-0.29718	-1.2196	0.1389	0.78996	1	0.262	0.213	0.217	0.76668	0.135	1.2196
1135	BP::0032200::telomere organization and biogenesis	20	GO	-0.42759	-1.2191	0.2213	0.7898	1	0.35	0.248	0.264	0.76638	0.134	1.2191
1136	BP::0000723::telomere maintenance	20	GO	-0.42759	-1.2191	0.2213	0.7898	1	0.35	0.248	0.264	0.76638	0.134	1.2191
1137	BP::0032278::positive regulation of gonadotropin secretion	3	GO	-0.78709	-1.219	0.2089	0.7883	1	0.667	0.167	0.556	0.76573	0.13	1.219
1138	BP::0046881::positive regulation of follicle-stimulating hormone secretion	3	GO	-0.78709	-1.219	0.2089	0.7883	1	0.667	0.167	0.556	0.76573	0.13	1.219
1139	BP::0008585::female gonad development	30	GO	-0.35836	-1.2189	0.2044	0.78561	1	0.2	0.126	0.176	0.76287	0.129	1.2189
1140	BP::0046545::development of primary female sexual characteristics	30	GO	-0.35836	-1.2189	0.2044	0.78561	1	0.2	0.126	0.176	0.76287	0.129	1.2189
1141	BP::0046660::female sex differentiation	30	GO	-0.35836	-1.2189	0.2044	0.78561	1	0.2	0.126	0.176	0.76287	0.129	1.2189
1142	CC::0000015::phosphopyruvate hydratase complex	3	GO	0.79669	1.2188	0.2389	1	1	0.333	0.00707	0.331	1	0.737	1.2188
1143	MF::0004634::phosphopyruvate hydratase activity	3	GO	0.79669	1.2188	0.2389	1	1	0.333	0.00707	0.331	1	0.737	1.2188
1144	CC::0005641::nuclear envelope lumen	3	GO	0.7737	1.2187	0.2328	1	1	0.667	0.0924	0.605	1	0.735	1.2187
1145	CC::0030662::coated vesicle membrane	35	GO	-0.43715	-1.2183	0.247	0.78696	1	0.257	0.167	0.215	0.76345	0.127	1.2183
1146	BP::0045768::positive regulation of anti-apoptosis	8	GO	-0.53641	-1.2179	0.194	0.78731	1	0.375	0.0745	0.347	0.76377	0.127	1.2179
1147	BP::0030225::macrophage differentiation	8	GO	-0.58683	-1.2171	0.2082	0.78927	1	0.375	0.164	0.314	0.76664	0.129	1.2171
1148	BP::0050857::positive regulation of antigen receptor-mediated signaling pathway	3	GO	0.93036	1.2168	0.1506	1	1	0.667	0.00122	0.666	1	0.74	1.2168
1149	BP::0009086::methionine biosynthetic process	5	GO	0.64124	1.2165	0.25	1	1	0.4	0.191	0.324	1	0.74	1.2165
1150	BP::0045736::negative regulation of cyclin-dependent protein kinase activity	6	GO	-0.69461	-1.2163	0.2535	0.78936	1	0.5	0.127	0.437	0.76522	0.13	1.2163
1151	BP::0042069::regulation of catecholamine metabolic process	5	GO	-0.66548	-1.2163	0.2583	0.79034	1	0.2	0.0111	0.198	0.76616	0.131	1.2163
1152	BP::0042053::regulation of dopamine metabolic process	5	GO	-0.66548	-1.2163	0.2583	0.79034	1	0.2	0.0111	0.198	0.76616	0.131	1.2163
1153	MF::0002020::protease binding	3	GO	0.76087	1.2161	0.2569	1	1	0.333	0.15	0.284	1	0.74	1.2161
1154	MF::0016846::carbon-sulfur lyase activity	7	GO	0.51957	1.2159	0.248	1	1	0.286	0.105	0.256	1	0.74	1.2159
1155	BP::0030968::unfolded protein response	10	GO	-0.50861	-1.2156	0.2603	0.7909	1	0.2	0.0691	0.186	0.76801	0.132	1.2156
1156	BP::0007178::transmembrane receptor protein serine/threonine kinase signaling pathway	61	GO	-0.40614	-1.215	0.1911	0.79225	1	0.23	0.123	0.203	0.76871	0.132	1.215
1157	MF::0047499::calcium-independent phospholipase A2 activity	3	GO	-0.61689	-1.2147	0.1951	0.79231	1	0.667	0.369	0.421	0.77034	0.133	1.2147
1158	BP::0031324::negative regulation of cellular metabolic process	298	GO	-0.30377	-1.2142	0.1175	0.79325	1	0.292	0.243	0.229	0.77128	0.133	1.2142
1159	BP::0051971::positive regulation of transmission of nerve impulse	7	GO	0.61958	1.2141	0.283	1	1	0.571	0.216	0.448	1	0.74	1.2141
1160	MF::0005451::monovalent cation\:proton antiporter activity	5	GO	-0.52574	-1.214	0.2207	0.79214	1	0.4	0.272	0.291	0.7708	0.133	1.214
1161	MF::0015385::sodium\:hydrogen antiporter activity	5	GO	-0.52574	-1.214	0.2207	0.79214	1	0.4	0.272	0.291	0.7708	0.133	1.214
1162	CC::0005575::cellular_component	7033	GO	-0.24349	-1.2139	0.05233	0.79141	1	0.253	0.25	1.33	0.76985	0.133	1.2139
1163	CC::0005813::centrosome	50	GO	0.41898	1.2136	0.2355	1	1	0.42	0.233	0.324	1	0.738	1.2136
1164	MF::0016500::protein-hormone receptor activity	11	GO	0.522	1.2135	0.2691	1	1	0.364	0.152	0.309	1	0.737	1.2135
1165	BP::0009892::negative regulation of metabolic process	302	GO	-0.30485	-1.2135	0.1148	0.79207	1	0.291	0.243	0.229	0.77073	0.135	1.2135
1166	BP::0051327::M phase of meiotic cell cycle	49	GO	0.39448	1.2134	0.2193	1	1	0.429	0.201	0.345	1	0.729	1.2134
1167	BP::0007126::meiosis	49	GO	0.39448	1.2134	0.2193	1	1	0.429	0.201	0.345	1	0.729	1.2134
1168	BP::0051321::meiotic cell cycle	51	GO	0.39654	1.2133	0.2132	1	1	0.431	0.201	0.347	1	0.727	1.2133
1169	MF::0015035::protein disulfide oxidoreductase activity	21	GO	-0.44227	-1.2132	0.246	0.79227	1	0.429	0.238	0.327	0.77093	0.133	1.2132
1170	BP::0045449::regulation of transcription	1271	GO	-0.28655	-1.2131	0.1315	0.79158	1	0.243	0.213	0.226	0.77031	0.133	1.2131
1171	MF::0015108::chloride transmembrane transporter activity	10	GO	0.51297	1.213	0.253	1	1	0.3	0.0901	0.273	1	0.728	1.213
1172	BP::0007423::sensory organ development	75	GO	0.36532	1.2129	0.2101	1	1	0.187	0.0868	0.172	1	0.726	1.2129
1173	CC::0044450::microtubule organizing center part	18	GO	0.53132	1.2125	0.2738	1	1	0.333	0.178	0.275	1	0.723	1.2125
1174	MF::0008503::benzodiazepine receptor activity	5	GO	0.59224	1.2124	0.2515	1	1	0.2	0.0889	0.182	1	0.721	1.2124
1175	CC::0030133::transport vesicle	34	GO	-0.43297	-1.2122	0.2388	0.79213	1	0.265	0.147	0.227	0.77024	0.133	1.2122
1176	MF::0008367::bacterial binding	8	GO	-0.60808	-1.2122	0.2476	0.7938	1	0.375	0.122	0.329	0.77209	0.134	1.2122
1177	MF::0005017::platelet-derived growth factor receptor activity	3	GO	-0.6958	-1.2122	0.2563	0.79306	1	0.333	0.114	0.295	0.77118	0.134	1.2122
1178	BP::0043506::regulation of JNK activity	15	GO	-0.51952	-1.2117	0.2255	0.79275	1	0.467	0.13	0.407	0.76974	0.133	1.2117
1179	BP::0006188::IMP biosynthetic process	3	GO	0.84761	1.2115	0.2271	1	1	0.333	0.0235	0.326	1	0.707	1.2115
1180	BP::0006189::'de novo' IMP biosynthetic process	3	GO	0.84761	1.2115	0.2271	1	1	0.333	0.0235	0.326	1	0.707	1.2115
1181	BP::0046040::IMP metabolic process	3	GO	0.84761	1.2115	0.2271	1	1	0.333	0.0235	0.326	1	0.707	1.2115
1182	MF::0051020::GTPase binding	38	GO	-0.36705	-1.2115	0.1885	0.7927	1	0.263	0.144	0.226	0.77105	0.134	1.2115
1183	BP::0046661::male sex differentiation	33	GO	0.3699	1.211	0.2108	1	1	0.182	0.0747	0.169	1	0.707	1.211
1184	CC::0043235::receptor complex	70	GO	0.36193	1.2107	0.1838	1	1	0.114	0.0202	0.113	1	0.704	1.2107
1185	MF::0004457::lactate dehydrogenase activity	4	GO	0.63503	1.2106	0.2664	1	1	0.5	0.141	0.43	1	0.693	1.2106
1186	MF::0004459::L-lactate dehydrogenase activity	4	GO	0.63503	1.2106	0.2664	1	1	0.5	0.141	0.43	1	0.693	1.2106
1187	BP::0033151::V(D)J recombination	4	GO	-0.8556	-1.2106	0.2136	0.79502	1	0.75	0.0474	0.715	0.77382	0.134	1.2106
1188	BP::0048468::cell development	878	GO	-0.26641	-1.2101	0.06931	0.79576	1	0.285	0.239	0.243	0.77506	0.136	1.2101
1189	BP::0008219::cell death	558	GO	-0.29697	-1.2093	0.1286	0.79686	1	0.233	0.176	0.206	0.77601	0.136	1.2093
1190	BP::0016265::death	558	GO	-0.29697	-1.2093	0.1286	0.79686	1	0.233	0.176	0.206	0.77601	0.136	1.2093
1191	BP::0006929::substrate-bound cell migration	8	GO	0.57178	1.2091	0.2749	1	1	0.75	0.231	0.577	1	0.702	1.2091
1192	BP::0042095::interferon-gamma biosynthetic process	9	GO	-0.54988	-1.209	0.2339	0.79705	1	0.556	0.202	0.444	0.77588	0.136	1.209
1193	BP::0006793::phosphorus metabolic process	686	GO	-0.26061	-1.2088	0.09839	0.79599	1	0.286	0.241	0.237	0.77474	0.135	1.2088
1194	BP::0006796::phosphate metabolic process	686	GO	-0.26061	-1.2088	0.09839	0.79599	1	0.286	0.241	0.237	0.77474	0.135	1.2088
1195	CC::0030313::cell envelope	12	GO	-0.51529	-1.2087	0.225	0.79349	1	0.167	0.0199	0.164	0.77289	0.133	1.2087
1196	CC::0044462::external encapsulating structure part	12	GO	-0.51529	-1.2087	0.225	0.79349	1	0.167	0.0199	0.164	0.77289	0.133	1.2087
1197	MF::0003810::protein-glutamine gamma-glutamyltransferase activity	9	GO	-0.56698	-1.2087	0.2668	0.79516	1	0.111	0.00597	0.111	0.77424	0.135	1.2087
1198	MF::0031545::peptidyl-proline 4-dioxygenase activity	3	GO	-0.78999	-1.2085	0.2455	0.78938	1	0.667	0.163	0.558	0.76873	0.13	1.2085
1199	MF::0004656::procollagen-proline 4-dioxygenase activity	3	GO	-0.78999	-1.2085	0.2455	0.78938	1	0.667	0.163	0.558	0.76873	0.13	1.2085
1200	BP::0019471::4-hydroxyproline metabolic process	3	GO	-0.78999	-1.2085	0.2455	0.78938	1	0.667	0.163	0.558	0.76873	0.13	1.2085
1201	BP::0018401::peptidyl-proline hydroxylation to 4-hydroxy-L-proline	3	GO	-0.78999	-1.2085	0.2455	0.78938	1	0.667	0.163	0.558	0.76873	0.13	1.2085
1202	BP::0019511::peptidyl-proline hydroxylation	3	GO	-0.78999	-1.2085	0.2455	0.78938	1	0.667	0.163	0.558	0.76873	0.13	1.2085
1203	BP::0043122::regulation of I-kappaB kinase/NF-kappaB cascade	66	GO	-0.40645	-1.2084	0.202	0.78865	1	0.439	0.252	0.331	0.76826	0.13	1.2084
1204	MF::0005212::structural constituent of eye lens	12	GO	-0.51377	-1.2077	0.2911	0.79019	1	0.583	0.376	0.365	0.77055	0.13	1.2077
1205	BP::0050770::regulation of axonogenesis	25	GO	-0.36263	-1.2077	0.2621	0.78756	1	0.36	0.253	0.27	0.76781	0.126	1.2077
1206	BP::0043085::positive regulation of catalytic activity	150	GO	-0.29022	-1.2077	0.139	0.78937	1	0.313	0.24	0.242	0.76963	0.13	1.2077
1207	BP::0048013::ephrin receptor signaling pathway	4	GO	-0.64745	-1.2077	0.2798	0.78844	1	0.75	0.253	0.561	0.76872	0.128	1.2077
1208	BP::0060021::palate development	3	GO	0.6636	1.2076	0.2752	1	1	0.667	0.086	0.61	1	0.713	1.2076
1209	CC::0000178::exosome (RNase complex)	5	GO	0.63282	1.2071	0.278	1	1	0.6	0.17	0.498	1	0.711	1.2071
1210	BP::0007611::learning and/or memory	55	GO	-0.32839	-1.2071	0.2465	0.78869	1	0.345	0.285	0.249	0.76913	0.127	1.2071
1211	MF::0004681::casein kinase I activity	3	GO	-0.78253	-1.207	0.252	0.78799	1	1	0.218	0.782	0.76869	0.128	1.207
1212	BP::0045830::positive regulation of isotype switching	7	GO	-0.53484	-1.2064	0.2485	0.78662	1	0.429	0.0691	0.399	0.76712	0.124	1.2064
1213	BP::0045911::positive regulation of DNA recombination	7	GO	-0.53484	-1.2064	0.2485	0.78662	1	0.429	0.0691	0.399	0.76712	0.124	1.2064
1214	BP::0043070::regulation of non-apoptotic programmed cell death	3	GO	-0.77874	-1.2064	0.1958	0.78828	1	0.333	0.0039	0.332	0.76804	0.126	1.2064
1215	BP::0016244::non-apoptotic programmed cell death	3	GO	-0.77874	-1.2064	0.1958	0.78828	1	0.333	0.0039	0.332	0.76804	0.126	1.2064
1216	BP::0006930::substrate-bound cell migration\, cell extension	5	GO	0.69864	1.2061	0.2387	1	1	0.6	0.078	0.554	1	0.717	1.2061
1217	CC::0043197::dendritic spine	9	GO	0.53589	1.2059	0.2684	1	1	0.556	0.195	0.448	1	0.712	1.2059
1218	BP::0043065::positive regulation of apoptosis	188	GO	-0.30558	-1.2059	0.1233	0.78627	1	0.367	0.264	0.277	0.76673	0.124	1.2059
1219	BP::0006350::transcription	1324	GO	-0.28179	-1.2059	0.1331	0.78712	1	0.238	0.213	0.223	0.76622	0.127	1.2059
1220	BP::0043068::positive regulation of programmed cell death	189	GO	-0.30463	-1.2056	0.1294	0.78656	1	0.365	0.264	0.275	0.76673	0.125	1.2056
1221	BP::0002521::leukocyte differentiation	102	GO	-0.35392	-1.2047	0.1312	0.78872	1	0.216	0.116	0.193	0.76974	0.126	1.2047
1222	BP::0009190::cyclic nucleotide biosynthetic process	22	GO	-0.43613	-1.2044	0.2372	0.78898	1	0.0909	0.0135	0.0899	0.76967	0.126	1.2044
1223	BP::0043123::positive regulation of I-kappaB kinase/NF-kappaB cascade	62	GO	-0.4068	-1.2041	0.1951	0.78895	1	0.435	0.252	0.328	0.77019	0.126	1.2041
1224	MF::0032555::purine ribonucleotide binding	1072	GO	-0.26505	-1.2039	0.1133	0.78764	1	0.209	0.178	0.197	0.76839	0.126	1.2039
1225	MF::0032553::ribonucleotide binding	1072	GO	-0.26505	-1.2039	0.1133	0.78764	1	0.209	0.178	0.197	0.76839	0.126	1.2039
1226	BP::0045088::regulation of innate immune response	9	GO	0.55319	1.2037	0.252	1	1	0.556	0.187	0.452	1	0.729	1.2037
1227	BP::0017145::stem cell division	3	GO	0.80717	1.2036	0.2208	1	1	1	0.193	0.807	1	0.722	1.2036
1228	MF::0004383::guanylate cyclase activity	7	GO	-0.56003	-1.2032	0.2544	0.78938	1	0.143	0.0135	0.141	0.76968	0.129	1.2032
1229	BP::0048523::negative regulation of cellular process	791	GO	-0.28357	-1.2032	0.1056	0.7885	1	0.23	0.197	0.205	0.76879	0.129	1.2032
1230	BP::0008624::induction of apoptosis by extracellular signals	34	GO	-0.36733	-1.2028	0.2386	0.78891	1	0.324	0.23	0.25	0.77033	0.127	1.2028
1231	BP::0009304::tRNA transcription	3	GO	-0.72869	-1.2027	0.2376	0.7885	1	0.333	0.0413	0.32	0.76943	0.126	1.2027
1232	BP::0046879::hormone secretion	34	GO	-0.35262	-1.2018	0.2241	0.79056	1	0.353	0.24	0.269	0.77239	0.13	1.2018
1233	MF::0050840::extracellular matrix binding	9	GO	-0.59903	-1.2014	0.2514	0.79127	1	0.222	0.0151	0.219	0.77273	0.13	1.2014
1234	MF::0004523::ribonuclease H activity	5	GO	0.64273	1.2012	0.3016	1	1	0.4	0.202	0.319	1	0.732	1.2012
1235	CC::0030135::coated vesicle	81	GO	-0.30957	-1.2012	0.234	0.79111	1	0.185	0.168	0.156	0.77248	0.13	1.2012
1236	MF::0031177::phosphopantetheine binding	7	GO	0.61631	1.2011	0.272	1	1	0.286	0.0735	0.265	1	0.731	1.2011
1237	BP::0006461::protein complex assembly	220	GO	-0.27455	-1.201	0.1235	0.79056	1	0.25	0.21	0.203	0.77159	0.129	1.201
1238	BP::0048706::embryonic skeletal development	10	GO	0.56584	1.2008	0.236	1	1	0.5	0.081	0.46	1	0.729	1.2008
1239	BP::0055007::cardiac muscle cell differentiation	4	GO	0.65569	1.2007	0.2604	1	1	0.25	0.0221	0.245	1	0.728	1.2007
1240	BP::0046822::regulation of nucleocytoplasmic transport	26	GO	-0.4	-1.2005	0.2125	0.79149	1	0.462	0.291	0.328	0.77397	0.129	1.2005
1241	CC::0042383::sarcolemma	22	GO	0.44667	1.2002	0.2387	1	1	0.227	0.0927	0.207	1	0.727	1.2002
1242	BP::0032268::regulation of cellular protein metabolic process	214	GO	-0.30029	-1.2002	0.123	0.79151	1	0.355	0.261	0.269	0.77308	0.127	1.2002
1243	MF::0017110::nucleoside-diphosphatase activity	4	GO	0.58518	1.2	0.2798	1	1	0.5	0.153	0.424	1	0.723	1.2
1244	MF::0005010::insulin-like growth factor receptor activity	3	GO	-0.79251	-1.2	0.2162	0.79136	1	0.333	0.0028	0.333	0.77231	0.126	1.2
1245	BP::0006144::purine base metabolic process	6	GO	0.67212	1.1995	0.3171	1	1	0.167	0.0235	0.163	1	0.722	1.1995
1246	BP::0001944::vasculature development	162	GO	-0.29969	-1.1995	0.1144	0.79245	1	0.216	0.173	0.182	0.77426	0.129	1.1995
1247	MF::0016595::glutamate binding	3	GO	0.70045	1.1994	0.2432	1	1	0.667	0.149	0.568	1	0.72	1.1994
1248	BP::0043193::positive regulation of gene-specific transcription	7	GO	0.56173	1.1992	0.251	1	1	0.429	0.261	0.317	1	0.71	1.1992
1249	BP::0032583::regulation of gene-specific transcription	7	GO	0.56173	1.1992	0.251	1	1	0.429	0.261	0.317	1	0.71	1.1992
1250	CC::0005776::autophagic vacuole	4	GO	-0.71541	-1.199	0.2495	0.79316	1	0.75	0.164	0.627	0.77452	0.131	1.199
1251	CC::0005623::cell	6575	GO	-0.25527	-1.1989	0.08704	0.79273	1	0.238	0.234	0.921	0.7745	0.128	1.1989
1252	BP::0001568::blood vessel development	159	GO	-0.30073	-1.1987	0.1304	0.79226	1	0.22	0.173	0.186	0.77474	0.127	1.1987
1253	MF::0009881::photoreceptor activity	6	GO	0.54982	1.1983	0.2683	1	1	0.333	0.111	0.297	1	0.714	1.1983
1254	BP::0042990::regulation of transcription factor import into nucleus	18	GO	-0.44623	-1.198	0.2397	0.79331	1	0.5	0.33	0.336	0.7749	0.129	1.198
1255	BP::0042991::transcription factor import into nucleus	18	GO	-0.44623	-1.198	0.2397	0.79331	1	0.5	0.33	0.336	0.7749	0.129	1.198
1256	BP::0016444::somatic cell DNA recombination	22	GO	-0.5169	-1.198	0.2382	0.7906	1	0.364	0.0939	0.33	0.77225	0.124	1.198
1257	BP::0002562::somatic diversification of immune receptors via germline recombination within a single locus	22	GO	-0.5169	-1.198	0.2382	0.7906	1	0.364	0.0939	0.33	0.77225	0.124	1.198
1258	BP::0002200::somatic diversification of immune receptors	22	GO	-0.5169	-1.198	0.2382	0.7906	1	0.364	0.0939	0.33	0.77225	0.124	1.198
1259	CC::0045335::phagocytic vesicle	3	GO	-0.78291	-1.1979	0.2306	0.78992	1	0.667	0.174	0.551	0.77138	0.123	1.1979
1260	CC::0005606::laminin-1 complex	6	GO	-0.64755	-1.1977	0.2427	0.78995	1	0.5	0.0963	0.452	0.7705	0.124	1.1977
1261	CC::0005942::phosphoinositide 3-kinase complex	13	GO	-0.44609	-1.1969	0.2394	0.79144	1	0.385	0.164	0.322	0.77173	0.125	1.1969
1262	CC::0043256::laminin complex	8	GO	-0.59594	-1.1968	0.2521	0.7909	1	0.375	0.0963	0.339	0.77089	0.124	1.1968
1263	BP::0048511::rhythmic process	56	GO	-0.35828	-1.1967	0.2281	0.79043	1	0.268	0.166	0.225	0.77126	0.125	1.1967
1264	BP::0006023::aminoglycan biosynthetic process	10	GO	-0.42099	-1.1966	0.2479	0.78976	1	0.3	0.242	0.228	0.77083	0.123	1.1966
1265	MF::0016740::transferase activity	1015	GO	-0.25374	-1.1964	0.102	0.78958	1	0.203	0.18	0.19	0.76996	0.123	1.1964
1266	BP::0016477::cell migration	224	GO	-0.29771	-1.1963	0.1312	0.7891	1	0.143	0.117	0.13	0.76961	0.122	1.1963
1267	BP::0046463::acylglycerol biosynthetic process	3	GO	0.68329	1.1962	0.2404	1	1	0.667	0.225	0.517	1	0.717	1.1962
1268	BP::0046460::neutral lipid biosynthetic process	3	GO	0.68329	1.1962	0.2404	1	1	0.667	0.225	0.517	1	0.717	1.1962
1269	CC::0005802::trans-Golgi network	14	GO	-0.52595	-1.196	0.2342	0.7893	1	0.286	0.146	0.244	0.77042	0.123	1.196
1270	CC::0044433::cytoplasmic vesicle part	60	GO	-0.35669	-1.1959	0.2485	0.78868	1	0.3	0.278	0.218	0.76955	0.122	1.1959
1271	BP::0045190::isotype switching	15	GO	-0.44621	-1.1957	0.2166	0.78575	1	0.267	0.0691	0.249	0.76611	0.119	1.1957
1272	BP::0006325::establishment and/or maintenance of chromatin architecture	192	GO	-0.33505	-1.1957	0.2032	0.78502	1	0.281	0.213	0.227	0.76547	0.119	1.1957
1273	BP::0002204::somatic recombination of immunoglobulin genes during immune response	15	GO	-0.44621	-1.1957	0.2166	0.78575	1	0.267	0.0691	0.249	0.76611	0.119	1.1957
1274	BP::0002208::somatic diversification of immunoglobulins during immune response	15	GO	-0.44621	-1.1957	0.2166	0.78575	1	0.267	0.0691	0.249	0.76611	0.119	1.1957
1275	BP::0002381::immunoglobulin production during immune response	15	GO	-0.44621	-1.1957	0.2166	0.78575	1	0.267	0.0691	0.249	0.76611	0.119	1.1957
1276	CC::0044464::cell part	6574	GO	-0.25418	-1.1956	0.09091	0.78444	1	0.238	0.234	0.92	0.76461	0.118	1.1956
1277	MF::0005066::transmembrane receptor protein tyrosine kinase signaling protein activity	9	GO	-0.4898	-1.195	0.1807	0.78556	1	0.111	0.000366	0.111	0.76592	0.121	1.195
1278	BP::0050852::T cell receptor signaling pathway	13	GO	0.60183	1.1949	0.2346	1	1	0.231	0.00866	0.229	1	0.72	1.1949
1279	BP::0006895::Golgi to endosome transport	4	GO	0.7669	1.1949	0.2566	1	1	0.5	0.115	0.443	1	0.714	1.1949
1280	BP::0051641::cellular localization	573	GO	-0.26969	-1.1949	0.161	0.78443	1	0.255	0.211	0.216	0.76524	0.118	1.1949
1281	BP::0042476::odontogenesis	32	GO	-0.39864	-1.1949	0.2099	0.78526	1	0.406	0.255	0.304	0.76609	0.119	1.1949
1282	MF::0008318::protein prenyltransferase activity	7	GO	-0.51092	-1.1947	0.2515	0.78415	1	0.429	0.182	0.351	0.76464	0.117	1.1947
1283	BP::0009605::response to external stimulus	524	GO	-0.3042	-1.1944	0.1625	0.78415	1	0.261	0.216	0.219	0.76481	0.115	1.1944
1284	MF::0005246::calcium channel regulator activity	12	GO	-0.48798	-1.1941	0.2731	0.78434	1	0.25	0.139	0.216	0.76443	0.115	1.1941
1285	BP::0019219::regulation of nucleobase\, nucleoside\, nucleotide and nucleic acid metabolic process	1325	GO	-0.2824	-1.1939	0.142	0.78398	1	0.242	0.213	0.227	0.76417	0.115	1.1939
1286	BP::0042402::biogenic amine catabolic process	12	GO	-0.45091	-1.1937	0.2904	0.7837	1	0.5	0.256	0.373	0.76374	0.115	1.1937
1287	BP::0046328::regulation of JNK cascade	13	GO	-0.47382	-1.1936	0.2474	0.78326	1	0.385	0.172	0.319	0.76386	0.115	1.1936
1288	BP::0008360::regulation of cell shape	29	GO	-0.45064	-1.1935	0.2146	0.7829	1	0.241	0.0936	0.22	0.76412	0.114	1.1935
1289	BP::0016486::peptide hormone processing	5	GO	-0.53271	-1.1933	0.2802	0.78255	1	0.4	0.206	0.318	0.76328	0.114	1.1933
1290	BP::0007257::activation of JNK activity	12	GO	-0.56134	-1.1932	0.254	0.78229	1	0.5	0.13	0.435	0.7641	0.113	1.1932
1291	BP::0012501::programmed cell death	525	GO	-0.29484	-1.1926	0.1415	0.78321	1	0.24	0.178	0.211	0.76346	0.114	1.1926
1292	MF::0004618::phosphoglycerate kinase activity	6	GO	0.58672	1.1924	0.2648	1	1	0.5	0.201	0.4	1	0.725	1.1924
1293	MF::0016774::phosphotransferase activity\, carboxyl group as acceptor	6	GO	0.58672	1.1924	0.2648	1	1	0.5	0.201	0.4	1	0.725	1.1924
1294	CC::0005577::fibrinogen complex	5	GO	0.67733	1.1923	0.303	1	1	0.4	0.127	0.349	1	0.723	1.1923
1295	MF::0004550::nucleoside diphosphate kinase activity	8	GO	-0.50658	-1.1923	0.2165	0.78194	1	0.125	0.0289	0.122	0.76222	0.112	1.1923
1296	BP::0006228::UTP biosynthetic process	8	GO	-0.50658	-1.1923	0.2165	0.78194	1	0.125	0.0289	0.122	0.76222	0.112	1.1923
1297	BP::0046051::UTP metabolic process	8	GO	-0.50658	-1.1923	0.2165	0.78194	1	0.125	0.0289	0.122	0.76222	0.112	1.1923
1298	BP::0012502::induction of programmed cell death	160	GO	-0.30544	-1.1921	0.1748	0.78161	1	0.331	0.23	0.26	0.76226	0.111	1.1921
1299	BP::0008542::visual learning	11	GO	-0.52442	-1.1918	0.3152	0.78171	1	0.455	0.156	0.384	0.76316	0.112	1.1918
1300	MF::0004461::lactose synthase activity	3	GO	-0.71204	-1.1914	0.2984	0.78217	1	1	0.288	0.712	0.7632	0.113	1.1914
1301	BP::0001710::mesodermal cell fate commitment	6	GO	-0.62257	-1.1913	0.2684	0.78165	1	0.833	0.344	0.547	0.76236	0.113	1.1913
1302	BP::0043487::regulation of RNA stability	14	GO	-0.4583	-1.1912	0.2569	0.78142	1	0.5	0.212	0.395	0.76213	0.113	1.1912
1303	BP::0046541::saliva secretion	3	GO	0.74654	1.1911	0.2601	1	1	0.667	0.0774	0.615	1	0.729	1.1911
1304	BP::0006917::induction of apoptosis	159	GO	-0.30644	-1.1909	0.1751	0.78137	1	0.333	0.23	0.262	0.7614	0.114	1.1909
1305	CC::0031229::intrinsic to nuclear inner membrane	4	GO	-0.6536	-1.1908	0.253	0.77998	1	0.75	0.334	0.5	0.75995	0.111	1.1908
1306	CC::0005639::integral to nuclear inner membrane	4	GO	-0.6536	-1.1908	0.253	0.77998	1	0.75	0.334	0.5	0.75995	0.111	1.1908
1307	MF::0016813::hydrolase activity\, acting on carbon-nitrogen (but not peptide) bonds\, in linear amidines	4	GO	0.66352	1.1905	0.2827	1	1	0.75	0.297	0.528	1	0.731	1.1905
1308	BP::0005977::glycogen metabolic process	41	GO	0.35461	1.1905	0.1868	1	1	0.244	0.138	0.211	1	0.724	1.1905
1309	MF::0017076::purine nucleotide binding	1110	GO	-0.26184	-1.1905	0.126	0.77929	1	0.207	0.178	0.197	0.75925	0.109	1.1905
1310	MF::0017049::GTP-Rho binding	3	GO	-0.6213	-1.1905	0.2654	0.77999	1	1	0.379	0.621	0.76008	0.111	1.1905
1311	MF::0008034::lipoprotein binding	18	GO	-0.45435	-1.1902	0.2213	0.77926	1	0.222	0.0446	0.213	0.75959	0.109	1.1902
1312	BP::0001709::cell fate determination	23	GO	0.41424	1.1898	0.2311	1	1	0.13	0.0224	0.128	1	0.724	1.1898
1313	BP::0045176::apical protein localization	6	GO	0.58063	1.1896	0.2904	1	1	0.333	0.107	0.298	1	0.725	1.1896
1314	MF::0004157::dihydropyrimidinase activity	4	GO	-0.76098	-1.1893	0.2912	0.78141	1	0.5	0.064	0.468	0.76266	0.111	1.1893
1315	MF::0008289::lipid binding	218	GO	-0.27252	-1.1886	0.1331	0.7828	1	0.261	0.216	0.211	0.76319	0.112	1.1886
1316	CC::0016327::apicolateral plasma membrane	42	GO	-0.34573	-1.1881	0.1945	0.78282	1	0.167	0.121	0.147	0.76271	0.111	1.1881
1317	CC::0043296::apical junction complex	42	GO	-0.34573	-1.1881	0.1945	0.78282	1	0.167	0.121	0.147	0.76271	0.111	1.1881
1318	BP::0048489::synaptic vesicle transport	18	GO	-0.41554	-1.1879	0.2382	0.78262	1	0.0556	0.000853	0.0556	0.76298	0.111	1.1879
1319	MF::0004245::neprilysin activity	4	GO	-0.70952	-1.1878	0.2794	0.78218	1	0.25	0.0107	0.247	0.763	0.11	1.1878
1320	BP::0007004::telomere maintenance via telomerase	8	GO	-0.54607	-1.1873	0.2748	0.78285	1	0.375	0.239	0.285	0.76333	0.111	1.1873
1321	BP::0032386::regulation of intracellular transport	27	GO	-0.39223	-1.1867	0.2342	0.784	1	0.444	0.291	0.316	0.76399	0.111	1.1867
1322	BP::0045058::T cell selection	12	GO	0.52375	1.1863	0.207	1	1	0.5	0.075	0.463	1	0.743	1.1863
1323	BP::0045981::positive regulation of nucleotide metabolic process	4	GO	-0.70539	-1.1862	0.2798	0.78324	1	0.25	0.0135	0.247	0.76467	0.109	1.1862
1324	BP::0030801::positive regulation of cyclic nucleotide metabolic process	4	GO	-0.70539	-1.1862	0.2798	0.78324	1	0.25	0.0135	0.247	0.76467	0.109	1.1862
1325	BP::0051246::regulation of protein metabolic process	225	GO	-0.29391	-1.1862	0.1467	0.78481	1	0.347	0.261	0.263	0.76631	0.112	1.1862
1326	MF::0005540::hyaluronic acid binding	9	GO	-0.54072	-1.1857	0.2479	0.78403	1	0.222	0.0446	0.213	0.76469	0.112	1.1857
1327	BP::0015669::gas transport	8	GO	0.67417	1.1855	0.2716	1	1	0.25	0.0717	0.232	1	0.746	1.1855
1328	CC::0030659::cytoplasmic vesicle membrane	52	GO	-0.37303	-1.1853	0.2709	0.78468	1	0.308	0.278	0.224	0.76537	0.112	1.1853
1329	BP::0048010::vascular endothelial growth factor receptor signaling pathway	9	GO	0.55199	1.185	0.2584	1	1	0.333	0.0479	0.318	1	0.745	1.185
1330	MF::0004700::atypical protein kinase C activity	3	GO	-0.70431	-1.185	0.2818	0.78477	1	0.667	0.157	0.563	0.76645	0.113	1.185
1331	BP::0046907::intracellular transport	450	GO	-0.29068	-1.1849	0.1928	0.78412	1	0.26	0.209	0.218	0.76563	0.112	1.1849
1332	MF::0051213::dioxygenase activity	32	GO	-0.3963	-1.1848	0.2628	0.78107	1	0.344	0.294	0.244	0.76238	0.107	1.1848
1333	MF::0016702::oxidoreductase activity\, acting on single donors with incorporation of molecular oxygen\, incorporation of two atoms of oxygen	32	GO	-0.3963	-1.1848	0.2628	0.78107	1	0.344	0.294	0.244	0.76238	0.107	1.1848
1334	MF::0016701::oxidoreductase activity\, acting on single donors with incorporation of molecular oxygen	32	GO	-0.3963	-1.1848	0.2628	0.78107	1	0.344	0.294	0.244	0.76238	0.107	1.1848
1335	BP::0006915::apoptosis	520	GO	-0.2934	-1.1848	0.1512	0.78353	1	0.24	0.178	0.211	0.76482	0.111	1.1848
1336	BP::0019538::protein metabolic process	1964	GO	-0.2417	-1.1847	0.08511	0.78069	1	0.23	0.217	0.237	0.76157	0.107	1.1847
1337	CC::0031513::nonmotile primary cilium	13	GO	-0.44069	-1.1843	0.2664	0.7812	1	0.308	0.191	0.249	0.76123	0.106	1.1843
1338	BP::0046325::negative regulation of glucose import	4	GO	0.62637	1.1841	0.3124	1	1	0.75	0.281	0.539	1	0.747	1.1841
1339	CC::0016471::vacuolar proton-transporting V-type ATPase complex	5	GO	-0.58021	-1.1839	0.3086	0.77942	1	0.6	0.275	0.435	0.76037	0.1	1.1839
1340	CC::0033176::proton-transporting V-type ATPase complex	5	GO	-0.58021	-1.1839	0.3086	0.77942	1	0.6	0.275	0.435	0.76037	0.1	1.1839
1341	BP::0042994::cytoplasmic sequestering of transcription factor	9	GO	-0.52705	-1.1839	0.2849	0.78089	1	0.667	0.33	0.447	0.7619	0.104	1.1839
1342	BP::0051220::cytoplasmic sequestering of protein	9	GO	-0.52705	-1.1839	0.2849	0.78089	1	0.667	0.33	0.447	0.7619	0.104	1.1839
1343	BP::0015695::organic cation transport	4	GO	0.71279	1.1838	0.2988	1	1	0.5	0.0883	0.456	1	0.742	1.1838
1344	BP::0009890::negative regulation of biosynthetic process	33	GO	-0.37353	-1.1838	0.2296	0.77804	1	0.333	0.202	0.267	0.75877	0.1	1.1838
1345	BP::0009187::cyclic nucleotide metabolic process	34	GO	-0.39119	-1.1838	0.2243	0.77884	1	0.353	0.22	0.276	0.75957	0.1	1.1838
1346	MF::0004849::uridine kinase activity	7	GO	-0.57525	-1.1833	0.2776	0.77884	1	0.714	0.333	0.477	0.75857	0.1	1.1833
1347	BP::0030324::lung development	46	GO	0.35055	1.1832	0.2255	1	1	0.174	0.121	0.154	1	0.742	1.1832
1348	CC::0030139::endocytic vesicle	18	GO	-0.42632	-1.1832	0.2803	0.77826	1	0.111	0.0177	0.109	0.75777	0.1	1.1832
1349	BP::0046489::phosphoinositide biosynthetic process	16	GO	0.40253	1.183	0.2752	1	1	0.25	0.112	0.222	1	0.737	1.183
1350	CC::0009898::internal side of plasma membrane	6	GO	-0.54717	-1.1819	0.313	0.78097	1	0.333	0.206	0.265	0.76032	0.106	1.1819
1351	BP::0030198::extracellular matrix organization and biogenesis	46	GO	-0.37428	-1.1819	0.2146	0.78177	1	0.261	0.201	0.21	0.76112	0.106	1.1819
1352	BP::0006458::'de novo' protein folding	5	GO	-0.68311	-1.1818	0.3018	0.7795	1	0.2	0.00671	0.199	0.7591	0.104	1.1818
1353	BP::0051084::'de novo' posttranslational protein folding	5	GO	-0.68311	-1.1818	0.3018	0.7795	1	0.2	0.00671	0.199	0.7591	0.104	1.1818
1354	BP::0048608::reproductive structure development	52	GO	-0.31516	-1.1812	0.198	0.77994	1	0.173	0.126	0.152	0.76144	0.103	1.1812
1355	BP::0050957::equilibrioception	3	GO	-0.68094	-1.1812	0.2424	0.78062	1	0.667	0.2	0.534	0.76162	0.105	1.1812
1356	BP::0032984::macromolecular complex disassembly	16	GO	-0.44472	-1.181	0.251	0.77828	1	0.5	0.342	0.33	0.76053	0.1	1.181
1357	BP::0043241::protein complex disassembly	16	GO	-0.44472	-1.181	0.251	0.77828	1	0.5	0.342	0.33	0.76053	0.1	1.181
1358	BP::0043624::cellular protein complex disassembly	16	GO	-0.44472	-1.181	0.251	0.77828	1	0.5	0.342	0.33	0.76053	0.1	1.181
1359	BP::0046487::glyoxylate metabolic process	3	GO	0.64467	1.1808	0.2877	1	1	0.333	0.129	0.29	1	0.752	1.1808
1360	BP::0008228::opsonization	4	GO	0.72767	1.1807	0.2846	1	1	0.75	0.165	0.627	1	0.749	1.1807
1361	BP::0031497::chromatin assembly	68	GO	-0.44255	-1.1806	0.2776	0.77872	1	0.353	0.213	0.28	0.7608	0.099	1.1806
1362	MF::0004312::fatty-acid synthase activity	3	GO	0.79361	1.1799	0.2833	1	1	0.333	0.0415	0.32	1	0.75	1.1799
1363	BP::0009067::aspartate family amino acid biosynthetic process	7	GO	0.58241	1.1798	0.3184	1	1	0.429	0.191	0.347	1	0.749	1.1798
1364	BP::0050868::negative regulation of T cell activation	12	GO	-0.53917	-1.1795	0.2653	0.78165	1	0.167	0.049	0.159	0.76429	0.103	1.1795
1365	BP::0048485::sympathetic nervous system development	3	GO	0.78457	1.1791	0.302	1	1	0.333	0.00415	0.332	1	0.748	1.1791
1366	CC::0030312::external encapsulating structure	15	GO	-0.45261	-1.1789	0.2385	0.78267	1	0.133	0.0199	0.131	0.76507	0.104	1.1789
1367	BP::0031327::negative regulation of cellular biosynthetic process	32	GO	-0.37813	-1.1786	0.2324	0.78279	1	0.344	0.202	0.275	0.76529	0.104	1.1786
1368	BP::0046146::tetrahydrobiopterin metabolic process	6	GO	0.60474	1.1784	0.2729	1	1	0.333	0.0772	0.308	1	0.747	1.1784
1369	MF::0004882::androgen receptor activity	3	GO	-0.64087	-1.1782	0.2756	0.78319	1	0.333	0.0724	0.309	0.76568	0.105	1.1782
1370	MF::0004992::platelet activating factor receptor activity	11	GO	-0.5252	-1.1779	0.2756	0.78341	1	0.545	0.273	0.397	0.76631	0.106	1.1779
1371	BP::0042475::odontogenesis of dentine-containing teeth	27	GO	-0.41674	-1.1777	0.251	0.78268	1	0.148	0.0454	0.142	0.76544	0.106	1.1777
1372	BP::0009611::response to wounding	365	GO	-0.31842	-1.1777	0.1742	0.78341	1	0.164	0.119	0.152	0.76623	0.106	1.1777
1373	BP::0045061::thymic T cell selection	10	GO	0.49021	1.1776	0.2118	1	1	0.5	0.075	0.463	1	0.752	1.1776
1374	MF::0046912::transferase activity\, transferring acyl groups\, acyl groups converted into alkyl on transfer	4	GO	0.70292	1.177	0.2878	1	1	0.5	0.135	0.433	1	0.751	1.177
1375	MF::0008020::G-protein coupled photoreceptor activity	4	GO	0.6323	1.1766	0.3075	1	1	0.5	0.111	0.445	1	0.75	1.1766
1376	MF::0016638::oxidoreductase activity\, acting on the CH-NH2 group of donors	14	GO	-0.44467	-1.1766	0.275	0.78541	1	0.571	0.327	0.385	0.76817	0.107	1.1766
1377	BP::0042129::regulation of T cell proliferation	26	GO	0.41477	1.1765	0.2076	1	1	0.346	0.123	0.304	1	0.747	1.1765
1378	BP::0019233::sensory perception of pain	15	GO	0.48058	1.1763	0.3068	1	1	0.6	0.227	0.464	1	0.743	1.1763
1379	BP::0006916::anti-apoptosis	128	GO	-0.33668	-1.1763	0.1925	0.78552	1	0.289	0.19	0.238	0.76825	0.107	1.1763
1380	MF::0045296::cadherin binding	8	GO	-0.62567	-1.1756	0.2771	0.7873	1	0.625	0.216	0.49	0.76968	0.108	1.1756
1381	BP::0051098::regulation of binding	41	GO	-0.38508	-1.1754	0.2138	0.78705	1	0.268	0.138	0.232	0.76913	0.108	1.1754
1382	MF::0016713::oxidoreductase activity\, acting on paired donors\, with incorporation or reduction of molecular oxygen\, reduced iron-sulfur protein as one donor\, and incorporation of one atom of oxygen	4	GO	-0.60137	-1.1753	0.2664	0.78652	1	0.75	0.296	0.528	0.76899	0.108	1.1753
1383	BP::0045739::positive regulation of DNA repair	4	GO	-0.62135	-1.1752	0.326	0.78619	1	0.5	0.248	0.376	0.76867	0.108	1.1752
1384	BP::0045060::negative thymic T cell selection	6	GO	-0.5304	-1.1751	0.2424	0.78491	1	0.167	0.00463	0.166	0.76727	0.107	1.1751
1385	BP::0043383::negative T cell selection	6	GO	-0.5304	-1.1751	0.2424	0.78491	1	0.167	0.00463	0.166	0.76727	0.107	1.1751
1386	BP::0001817::regulation of cytokine production	15	GO	-0.50071	-1.175	0.2449	0.78433	1	0.467	0.23	0.36	0.76654	0.107	1.175
1387	BP::0014037::Schwann cell differentiation	5	GO	0.65	1.1749	0.3016	1	1	0.6	0.221	0.468	1	0.75	1.1749
1388	BP::0045404::positive regulation of interleukin-4 biosynthetic process	3	GO	-0.70826	-1.1748	0.2749	0.78016	1	0.667	0.291	0.473	0.76202	0.101	1.1748
1389	BP::0045402::regulation of interleukin-4 biosynthetic process	3	GO	-0.70826	-1.1748	0.2749	0.78016	1	0.667	0.291	0.473	0.76202	0.101	1.1748
1390	BP::0042759::long-chain fatty acid biosynthetic process	3	GO	-0.80418	-1.1748	0.3052	0.78318	1	0.667	0.105	0.597	0.76514	0.104	1.1748
1391	BP::0001676::long-chain fatty acid metabolic process	3	GO	-0.80418	-1.1748	0.3052	0.78318	1	0.667	0.105	0.597	0.76514	0.104	1.1748
1392	BP::0042097::interleukin-4 biosynthetic process	3	GO	-0.70826	-1.1748	0.2749	0.78016	1	0.667	0.291	0.473	0.76202	0.101	1.1748
1393	BP::0032633::interleukin-4 production	3	GO	-0.70826	-1.1748	0.2749	0.78016	1	0.667	0.291	0.473	0.76202	0.101	1.1748
1394	BP::0043030::regulation of macrophage activation	3	GO	-0.73886	-1.1746	0.2763	0.78015	1	0.333	0.00463	0.332	0.76235	0.102	1.1746
1395	BP::0043507::positive regulation of JNK activity	13	GO	-0.53309	-1.1743	0.2742	0.78037	1	0.462	0.13	0.402	0.76202	0.101	1.1743
1396	BP::0001542::ovulation from ovarian follicle	6	GO	-0.58249	-1.1742	0.2911	0.77992	1	0.333	0.117	0.294	0.76174	0.101	1.1742
1397	BP::0046785::microtubule polymerization	9	GO	-0.54856	-1.174	0.2785	0.77976	1	0.222	0.138	0.192	0.76127	0.1	1.174
1398	BP::0006271::DNA strand elongation during DNA replication	3	GO	0.82937	1.1738	0.2962	1	1	1	0.171	0.829	1	0.749	1.1738
1399	BP::0022616::DNA strand elongation	3	GO	0.82937	1.1738	0.2962	1	1	1	0.171	0.829	1	0.749	1.1738
1400	BP::0030323::respiratory tube development	47	GO	0.34421	1.1738	0.2407	1	1	0.17	0.121	0.151	1	0.758	1.1738
1401	BP::0065004::protein-DNA complex assembly	104	GO	-0.39364	-1.1734	0.2531	0.781	1	0.317	0.213	0.253	0.7623	0.102	1.1734
1402	BP::0006546::glycine catabolic process	3	GO	-0.71342	-1.1733	0.2922	0.78062	1	0.667	0.124	0.584	0.76174	0.101	1.1733
1403	MF::0008048::calcium sensitive guanylate cyclase activator activity	4	GO	-0.61737	-1.1727	0.2484	0.7819	1	0.5	0.187	0.407	0.7637	0.103	1.1727
1404	MF::0016832::aldehyde-lyase activity	4	GO	-0.61326	-1.1726	0.268	0.78129	1	0.5	0.253	0.374	0.76326	0.102	1.1726
1405	BP::0031400::negative regulation of protein modification process	12	GO	0.46169	1.1725	0.2836	1	1	0.167	0.0317	0.162	1	0.757	1.1725
1406	BP::0032297::negative regulation of DNA replication initiation	5	GO	0.60059	1.1724	0.3	1	1	0.4	0.125	0.35	1	0.747	1.1724
1407	BP::0000076::DNA replication checkpoint	5	GO	0.60059	1.1724	0.3	1	1	0.4	0.125	0.35	1	0.747	1.1724
1408	BP::0050847::progesterone receptor signaling pathway	3	GO	-0.77735	-1.1724	0.2754	0.78106	1	0.333	0.00354	0.332	0.76281	0.103	1.1724
1409	BP::0000096::sulfur amino acid metabolic process	15	GO	0.43826	1.1723	0.2735	1	1	0.267	0.102	0.24	1	0.745	1.1723
1410	MF::0004661::protein geranylgeranyltransferase activity	6	GO	-0.53555	-1.1721	0.2734	0.78139	1	0.333	0.0995	0.3	0.76277	0.102	1.1721
1411	BP::0031398::positive regulation of protein ubiquitination	4	GO	-0.60647	-1.1721	0.2941	0.78061	1	0.25	0.131	0.217	0.762	0.101	1.1721
1412	BP::0007168::receptor guanylyl cyclase signaling pathway	4	GO	-0.60583	-1.1719	0.3024	0.78043	1	0.5	0.175	0.413	0.76216	0.101	1.1719
1413	BP::0008299::isoprenoid biosynthetic process	8	GO	0.55344	1.1717	0.2936	1	1	0.5	0.18	0.41	1	0.745	1.1717
1414	MF::0008553::hydrogen-exporting ATPase activity\, phosphorylative mechanism	8	GO	-0.50553	-1.1716	0.2737	0.78058	1	0.625	0.312	0.431	0.76251	0.1	1.1716
1415	BP::0042755::eating behavior	5	GO	-0.59192	-1.1716	0.3353	0.77985	1	0.8	0.388	0.49	0.76174	0.099	1.1716
1416	BP::0051053::negative regulation of DNA metabolic process	15	GO	0.4676	1.1715	0.2692	1	1	0.333	0.125	0.292	1	0.742	1.1715
1417	BP::0006704::glucocorticoid biosynthetic process	4	GO	-0.58318	-1.1715	0.302	0.77922	1	0.5	0.215	0.392	0.76115	0.098	1.1715
1418	BP::0042461::photoreceptor cell development	10	GO	0.473	1.1713	0.2857	1	1	0.6	0.239	0.457	1	0.737	1.1713
1419	BP::0007625::grooming behavior	4	GO	0.6763	1.1713	0.306	1	1	0.75	0.315	0.514	1	0.735	1.1713
1420	MF::0004969::histamine receptor activity	23	GO	-0.38476	-1.1709	0.2634	0.78053	1	0.478	0.325	0.324	0.76326	0.101	1.1709
1421	BP::0031328::positive regulation of cellular biosynthetic process	62	GO	-0.37685	-1.1708	0.2338	0.77932	1	0.21	0.116	0.187	0.76174	0.099	1.1708
1422	BP::0051128::regulation of cellular component organization and biogenesis	183	GO	-0.28281	-1.1708	0.1787	0.77995	1	0.306	0.253	0.234	0.7625	0.1	1.1708
1423	CC::0042824::MHC class I peptide loading complex	3	GO	-0.6935	-1.1706	0.288	0.77923	1	1	0.307	0.693	0.76192	0.099	1.1706
1424	MF::0004861::cyclin-dependent protein kinase inhibitor activity	9	GO	-0.6125	-1.1702	0.2816	0.77969	1	0.444	0.127	0.388	0.76201	0.099	1.1702
1425	BP::0046651::lymphocyte proliferation	55	GO	-0.35762	-1.17	0.2116	0.77875	1	0.164	0.049	0.157	0.76132	0.098	1.17
1426	BP::0032943::mononuclear cell proliferation	55	GO	-0.35762	-1.17	0.2116	0.77875	1	0.164	0.049	0.157	0.76132	0.098	1.17
1427	BP::0021575::hindbrain morphogenesis	7	GO	-0.56303	-1.1699	0.3391	0.77819	1	0.857	0.398	0.517	0.76091	0.097	1.1699
1428	BP::0006538::glutamate catabolic process	3	GO	0.65507	1.1694	0.3213	1	1	0.667	0.325	0.45	1	0.746	1.1694
1429	BP::0045596::negative regulation of cell differentiation	48	GO	-0.37169	-1.1693	0.1834	0.77927	1	0.188	0.103	0.169	0.76148	0.099	1.1693
1430	MF::0004974::leukotriene receptor activity	7	GO	-0.56072	-1.169	0.2846	0.77956	1	0.571	0.227	0.442	0.761	0.099	1.169
1431	BP::0009110::vitamin biosynthetic process	10	GO	0.47555	1.1686	0.2716	1	1	0.5	0.192	0.405	1	0.752	1.1686
1432	BP::0048268::clathrin cage assembly	3	GO	-0.6399	-1.1682	0.2968	0.78059	1	0.333	0.0755	0.308	0.76248	0.099	1.1682
1433	BP::0006901::vesicle coating	3	GO	-0.6399	-1.1682	0.2968	0.78059	1	0.333	0.0755	0.308	0.76248	0.099	1.1682
1434	MF::0030295::protein kinase activator activity	6	GO	-0.56593	-1.1681	0.2944	0.77944	1	0.667	0.245	0.504	0.76137	0.098	1.1681
1435	BP::0051651::maintenance of cellular localization	19	GO	-0.40093	-1.1681	0.2692	0.77996	1	0.421	0.21	0.333	0.76212	0.098	1.1681
1436	BP::0048628::myoblast maturation	16	GO	0.45944	1.168	0.3099	1	1	0.188	0.0705	0.175	1	0.748	1.168
1437	MF::0016886::ligase activity\, forming phosphoric ester bonds	4	GO	-0.75373	-1.168	0.2854	0.7788	1	0.25	0.0474	0.238	0.76085	0.096	1.168
1438	BP::0048584::positive regulation of response to stimulus	77	GO	0.37626	1.1679	0.1916	1	1	0.195	0.0585	0.185	1	0.746	1.1679
1439	BP::0031498::chromatin disassembly	5	GO	-0.6148	-1.1672	0.3186	0.77988	1	0.4	0.184	0.327	0.76238	0.095	1.1672
1440	BP::0006337::nucleosome disassembly	5	GO	-0.6148	-1.1672	0.3186	0.77988	1	0.4	0.184	0.327	0.76238	0.095	1.1672
1441	MF::0005099::Ras GTPase activator activity	42	GO	-0.37495	-1.1669	0.2485	0.78025	1	0.262	0.123	0.231	0.76265	0.096	1.1669
1442	BP::0016043::cellular component organization and biogenesis	1646	GO	-0.24679	-1.1664	0.116	0.78111	1	0.235	0.21	0.232	0.76309	0.096	1.1664
1443	MF::0005547::phosphatidylinositol-3\,4\,5-triphosphate binding	3	GO	-0.7647	-1.1663	0.2917	0.78055	1	0.333	0.0126	0.329	0.76247	0.095	1.1663
1444	MF::0042605::peptide antigen binding	9	GO	0.48163	1.1662	0.2736	1	1	0.222	0.0507	0.211	1	0.754	1.1662
1445	BP::0006775::fat-soluble vitamin metabolic process	13	GO	0.45251	1.1661	0.2651	1	1	0.615	0.213	0.485	1	0.751	1.1661
1446	CC::0043204::perikaryon	4	GO	-0.62491	-1.1657	0.3071	0.78176	1	1	0.376	0.625	0.76414	0.096	1.1657
1447	MF::0015297::antiporter activity	27	GO	0.33032	1.1655	0.268	1	1	0.148	0.0901	0.135	1	0.751	1.1655
1448	BP::0045090::retroviral genome replication	4	GO	0.69942	1.1655	0.319	1	1	0.25	0.0105	0.247	1	0.746	1.1655
1449	BP::0007616::long-term memory	3	GO	0.67755	1.1653	0.3106	1	1	0.667	0.27	0.487	1	0.745	1.1653
1450	BP::0006568::tryptophan metabolic process	3	GO	0.65337	1.1652	0.3018	1	1	1	0.347	0.653	1	0.737	1.1652
1451	MF::0004691::cAMP-dependent protein kinase activity	6	GO	-0.58466	-1.1652	0.2688	0.78234	1	0.333	0.0436	0.319	0.76528	0.097	1.1652
1452	BP::0008154::actin polymerization and/or depolymerization	51	GO	-0.35445	-1.1652	0.2153	0.7817	1	0.294	0.221	0.231	0.76453	0.096	1.1652
1453	BP::0009132::nucleoside diphosphate metabolic process	4	GO	0.58233	1.1651	0.3374	1	1	0.25	0.0373	0.241	1	0.733	1.1651
1454	MF::0043120::tumor necrosis factor binding	5	GO	-0.59456	-1.1651	0.3116	0.78064	1	0.6	0.373	0.376	0.76308	0.094	1.1651
1455	MF::0005031::tumor necrosis factor receptor activity	5	GO	-0.59456	-1.1651	0.3116	0.78064	1	0.6	0.373	0.376	0.76308	0.094	1.1651
1456	BP::0045168::cell-cell signaling during cell fate commitment	7	GO	0.50011	1.165	0.2906	1	1	0.429	0.188	0.348	1	0.728	1.165
1457	BP::0031128::induction	7	GO	0.50011	1.165	0.2906	1	1	0.429	0.188	0.348	1	0.728	1.165
1458	BP::0007500::mesodermal cell fate determination	4	GO	-0.68586	-1.1646	0.2998	0.78132	1	0.25	0.013	0.247	0.76344	0.095	1.1646
1459	BP::0006541::glutamine metabolic process	12	GO	0.5315	1.1644	0.3077	1	1	0.167	0.0405	0.16	1	0.728	1.1644
1460	BP::0050906::detection of stimulus involved in sensory perception	28	GO	-0.35559	-1.164	0.2977	0.78229	1	0.393	0.258	0.292	0.76539	0.096	1.164
1461	BP::0042462::eye photoreceptor cell development	9	GO	0.48872	1.1638	0.2814	1	1	0.222	0.0206	0.218	1	0.722	1.1638
1462	BP::0001754::eye photoreceptor cell differentiation	9	GO	0.48872	1.1638	0.2814	1	1	0.222	0.0206	0.218	1	0.722	1.1638
1463	MF::0033765::steroid dehydrogenase activity\, acting on the CH-CH group of donors	3	GO	0.7139	1.1637	0.3149	1	1	0.333	0.115	0.295	1	0.722	1.1637
1464	MF::0009055::electron carrier activity	138	GO	-0.32516	-1.1637	0.2413	0.78272	1	0.268	0.212	0.215	0.76572	0.097	1.1637
1465	BP::0032501::multicellular organismal process	2344	GO	-0.25625	-1.1635	0.1664	0.78238	1	0.151	0.143	0.182	0.76516	0.095	1.1635
1466	MF::0019863::IgE binding	4	GO	0.66349	1.1634	0.3191	1	1	0.25	0.018	0.246	1	0.719	1.1634
1467	BP::0008334::histone mRNA metabolic process	3	GO	-0.71716	-1.1631	0.2972	0.78298	1	0.333	0.0217	0.326	0.76472	0.095	1.1631
1468	BP::0021696::cerebellar cortex morphogenesis	6	GO	-0.55581	-1.1631	0.3122	0.78159	1	0.833	0.398	0.502	0.76366	0.094	1.1631
1469	BP::0021587::cerebellum morphogenesis	6	GO	-0.55581	-1.1631	0.3122	0.78159	1	0.833	0.398	0.502	0.76366	0.094	1.1631
1470	BP::0009312::oligosaccharide biosynthetic process	6	GO	0.62231	1.163	0.3464	1	1	0.667	0.197	0.536	1	0.72	1.163
1471	BP::0042346::positive regulation of NF-kappaB import into nucleus	5	GO	-0.64965	-1.1629	0.347	0.78118	1	0.6	0.264	0.442	0.76302	0.094	1.1629
1472	BP::0048333::mesodermal cell differentiation	7	GO	-0.56573	-1.1628	0.3191	0.7807	1	0.714	0.344	0.469	0.76239	0.091	1.1628
1473	BP::0042063::gliogenesis	31	GO	-0.34506	-1.1624	0.2777	0.78145	1	0.452	0.356	0.292	0.76479	0.092	1.1624
1474	MF::0015248::sterol transporter activity	6	GO	-0.52874	-1.1623	0.2883	0.78094	1	0.167	0.018	0.164	0.76417	0.09	1.1623
1475	CC::0043234::protein complex	1176	GO	-0.26227	-1.1622	0.1846	0.78049	1	0.2	0.191	0.189	0.76385	0.09	1.1622
1476	MF::0042043::neurexin binding	3	GO	0.69021	1.1621	0.3216	1	1	1	0.31	0.69	1	0.724	1.1621
1477	BP::0009072::aromatic amino acid family metabolic process	19	GO	0.40384	1.162	0.2678	1	1	0.316	0.168	0.263	1	0.717	1.162
1478	BP::0048747::muscle fiber development	43	GO	0.35619	1.1619	0.22	1	1	0.163	0.094	0.148	1	0.712	1.1619
1479	BP::0048741::skeletal muscle fiber development	43	GO	0.35619	1.1619	0.22	1	1	0.163	0.094	0.148	1	0.712	1.1619
1480	BP::0009154::purine ribonucleotide catabolic process	4	GO	0.60794	1.1616	0.3486	1	1	0.5	0.135	0.433	1	0.707	1.1616
1481	BP::0009261::ribonucleotide catabolic process	4	GO	0.60794	1.1616	0.3486	1	1	0.5	0.135	0.433	1	0.707	1.1616
1482	BP::0050858::negative regulation of antigen receptor-mediated signaling pathway	4	GO	-0.73138	-1.1613	0.3073	0.78167	1	0.75	0.232	0.576	0.76432	0.091	1.1613
1483	BP::0050860::negative regulation of T cell receptor signaling pathway	4	GO	-0.73138	-1.1613	0.3073	0.78167	1	0.75	0.232	0.576	0.76432	0.091	1.1613
1484	BP::0031113::regulation of microtubule polymerization	8	GO	-0.57099	-1.1613	0.2942	0.781	1	0.125	0.0333	0.121	0.76359	0.091	1.1613
1485	MF::0008092::cytoskeletal protein binding	268	GO	-0.27416	-1.161	0.1628	0.78121	1	0.25	0.196	0.208	0.76387	0.09	1.161
1486	BP::0044267::cellular protein metabolic process	1831	GO	-0.23849	-1.1609	0.1152	0.78064	1	0.269	0.252	0.259	0.76358	0.091	1.1609
1487	BP::0016571::histone methylation	6	GO	0.56343	1.1608	0.3106	1	1	0.667	0.25	0.5	1	0.71	1.1608
1488	BP::0051482::elevation of cytosolic calcium ion concentration during G-protein signaling\, coupled to IP3 second messenger (phospholipase C activating)	3	GO	0.80051	1.1605	0.3429	1	1	0.667	0.0248	0.65	1	0.707	1.1605
1489	MF::0008093::cytoskeletal adaptor activity	7	GO	0.53054	1.1603	0.3235	1	1	0.571	0.215	0.449	1	0.705	1.1603
1490	MF::0003950::NAD+ ADP-ribosyltransferase activity	9	GO	-0.53795	-1.1602	0.2821	0.78215	1	0.444	0.279	0.321	0.76559	0.091	1.1602
1491	BP::0006956::complement activation	28	GO	0.40793	1.1596	0.2749	1	1	0.321	0.163	0.27	1	0.701	1.1596
1492	BP::0002541::activation of plasma proteins during acute inflammatory response	28	GO	0.40793	1.1596	0.2749	1	1	0.321	0.163	0.27	1	0.701	1.1596
1493	BP::0030520::estrogen receptor signaling pathway	7	GO	0.47519	1.1593	0.2753	1	1	0.143	0.0265	0.139	1	0.698	1.1593
1494	BP::0043170::macromolecule metabolic process	3527	GO	-0.25782	-1.159	0.1288	0.78511	1	0.227	0.214	0.313	0.76968	0.094	1.159
1495	MF::0004197::cysteine-type endopeptidase activity	55	GO	-0.3551	-1.1589	0.2452	0.78456	1	0.345	0.208	0.275	0.76894	0.093	1.1589
1496	BP::0035303::regulation of dephosphorylation	4	GO	-0.57607	-1.1588	0.3193	0.78404	1	0.25	0.0867	0.228	0.76821	0.093	1.1588
1497	BP::0009593::detection of chemical stimulus	5	GO	-0.59263	-1.1587	0.3019	0.78371	1	0.2	0.0127	0.198	0.76788	0.091	1.1587
1498	MF::0005548::phospholipid transporter activity	16	GO	-0.47139	-1.1586	0.2837	0.78326	1	0.25	0.0975	0.226	0.76734	0.09	1.1586
1499	BP::0009891::positive regulation of biosynthetic process	63	GO	-0.3757	-1.1585	0.2632	0.78281	1	0.206	0.116	0.184	0.76701	0.09	1.1585
1500	BP::0014065::phosphoinositide 3-kinase cascade	3	GO	-0.63349	-1.1584	0.3006	0.78216	1	0.333	0.0444	0.319	0.76627	0.09	1.1584
1501	CC::0005911::intercellular junction	91	GO	-0.29649	-1.1583	0.2357	0.78126	1	0.187	0.17	0.157	0.7654	0.088	1.1583
1502	BP::0006562::proline catabolic process	4	GO	-0.59054	-1.1583	0.2912	0.78184	1	0.5	0.215	0.393	0.76599	0.089	1.1583
1503	BP::0007185::transmembrane receptor protein tyrosine phosphatase signaling pathway	7	GO	-0.59072	-1.1581	0.2691	0.78111	1	0.286	0.0185	0.281	0.76617	0.088	1.1581
1504	BP::0007166::cell surface receptor linked signal transduction	1001	GO	-0.26975	-1.1578	0.19	0.78101	1	0.205	0.183	0.191	0.76564	0.086	1.1578
1505	BP::0043410::positive regulation of MAPKKK cascade	14	GO	-0.46103	-1.1576	0.2854	0.7811	1	0.357	0.194	0.288	0.76627	0.086	1.1576
1506	BP::0032483::regulation of Rab protein signal transduction	15	GO	-0.45662	-1.1568	0.2765	0.78124	1	0.333	0.0927	0.303	0.76571	0.088	1.1568
1507	BP::0032313::regulation of Rab GTPase activity	15	GO	-0.45662	-1.1568	0.2765	0.78124	1	0.333	0.0927	0.303	0.76571	0.088	1.1568
1508	BP::0032482::Rab protein signal transduction	15	GO	-0.45662	-1.1568	0.2765	0.78124	1	0.333	0.0927	0.303	0.76571	0.088	1.1568
1509	BP::0030509::BMP signaling pathway	17	GO	-0.48313	-1.1562	0.2756	0.78253	1	0.235	0.103	0.211	0.76709	0.09	1.1562
1510	BP::0042157::lipoprotein metabolic process	33	GO	0.324	1.1559	0.2314	1	1	0.242	0.156	0.205	1	0.718	1.1559
1511	BP::0019827::stem cell maintenance	5	GO	-0.65667	-1.1559	0.3506	0.78059	1	0.8	0.312	0.551	0.7647	0.086	1.1559
1512	BP::0048864::stem cell development	5	GO	-0.65667	-1.1559	0.3506	0.78059	1	0.8	0.312	0.551	0.7647	0.086	1.1559
1513	BP::0048863::stem cell differentiation	5	GO	-0.65667	-1.1559	0.3506	0.78059	1	0.8	0.312	0.551	0.7647	0.086	1.1559
1514	BP::0006800::oxygen and reactive oxygen species metabolic process	27	GO	-0.37536	-1.1559	0.2465	0.78267	1	0.222	0.119	0.196	0.76686	0.09	1.1559
1515	MF::0042802::identical protein binding	224	GO	-0.25036	-1.1556	0.124	0.78054	1	0.246	0.192	0.204	0.76445	0.085	1.1556
1516	BP::0006465::signal peptide processing	3	GO	0.73241	1.1551	0.3154	1	1	0.333	0.0376	0.321	1	0.72	1.1551
1517	MF::0019992::diacylglycerol binding	39	GO	-0.33756	-1.155	0.2358	0.78041	1	0.205	0.0836	0.189	0.76545	0.085	1.155
1518	BP::0045932::negative regulation of muscle contraction	3	GO	-0.70755	-1.155	0.3103	0.78095	1	0.667	0.267	0.489	0.76617	0.085	1.155
1519	BP::0045986::negative regulation of smooth muscle contraction	3	GO	-0.70755	-1.155	0.3103	0.78095	1	0.667	0.267	0.489	0.76617	0.085	1.155
1520	BP::0006633::fatty acid biosynthetic process	46	GO	-0.33477	-1.155	0.1976	0.7797	1	0.217	0.115	0.193	0.76473	0.085	1.155
1521	BP::0045647::negative regulation of erythrocyte differentiation	3	GO	-0.77726	-1.1548	0.3106	0.77875	1	0.333	0.00524	0.332	0.76363	0.083	1.1548
1522	BP::0044242::cellular lipid catabolic process	46	GO	-0.38422	-1.1548	0.2467	0.77938	1	0.326	0.224	0.254	0.76435	0.084	1.1548
1523	CC::0000267::cell fraction	732	GO	-0.22989	-1.1547	0.1535	0.77843	1	0.266	0.275	0.212	0.76292	0.083	1.1547
1524	BP::0018212::peptidyl-tyrosine modification	53	GO	-0.31854	-1.1546	0.2355	0.77776	1	0.434	0.26	0.323	0.76225	0.081	1.1546
1525	BP::0016525::negative regulation of angiogenesis	17	GO	-0.44958	-1.1544	0.2899	0.778	1	0.294	0.173	0.244	0.76282	0.081	1.1544
1526	BP::0021984::adenohypophysis development	4	GO	-0.58793	-1.154	0.3368	0.77837	1	0.75	0.337	0.498	0.76303	0.084	1.154
1527	MF::0005343::organic acid\:sodium symporter activity	36	GO	0.33667	1.1538	0.2967	1	1	0.167	0.107	0.149	1	0.726	1.1538
1528	MF::0019209::kinase activator activity	10	GO	-0.48608	-1.1538	0.3211	0.7781	1	0.7	0.348	0.457	0.76305	0.083	1.1538
1529	MF::0003893::epsilon DNA polymerase activity	3	GO	0.66198	1.1537	0.343	1	1	0.333	0.0708	0.31	1	0.722	1.1537
1530	MF::0004938::alpha2-adrenergic receptor activity	4	GO	-0.63335	-1.1537	0.3223	0.77787	1	0.5	0.166	0.417	0.76234	0.082	1.1537
1531	BP::0001763::morphogenesis of a branching structure	44	GO	-0.37248	-1.1529	0.2643	0.77958	1	0.545	0.33	0.367	0.7646	0.085	1.1529
1532	BP::0030029::actin filament-based process	173	GO	-0.28901	-1.1525	0.177	0.78001	1	0.254	0.201	0.208	0.76537	0.083	1.1525
1533	MF::0035004::phosphoinositide 3-kinase activity	9	GO	-0.45268	-1.1524	0.2775	0.77894	1	0.444	0.25	0.334	0.76415	0.083	1.1524
1534	MF::0016303::1-phosphatidylinositol-3-kinase activity	9	GO	-0.45268	-1.1524	0.2775	0.77894	1	0.444	0.25	0.334	0.76415	0.083	1.1524
1535	MF::0016165::lipoxygenase activity	6	GO	-0.61967	-1.1523	0.3492	0.77857	1	0.5	0.252	0.374	0.76409	0.082	1.1523
1536	BP::0021536::diencephalon development	12	GO	0.4417	1.1522	0.2939	1	1	0.0833	0.00366	0.0832	1	0.726	1.1522
1537	BP::0021983::pituitary gland development	12	GO	0.4417	1.1522	0.2939	1	1	0.0833	0.00366	0.0832	1	0.726	1.1522
1538	MF::0004946::bombesin receptor activity	8	GO	0.52722	1.1521	0.3167	1	1	0.5	0.218	0.391	1	0.723	1.1521
1539	CC::0030935::sheet-forming collagen	7	GO	0.57938	1.152	0.3306	1	1	0.857	0.263	0.632	1	0.722	1.152
1540	BP::0006629::lipid metabolic process	460	GO	0.25479	1.1518	0.1462	1	1	0.178	0.116	0.167	1	0.716	1.1518
1541	MF::0004565::beta-galactosidase activity	3	GO	0.64154	1.1516	0.332	1	1	1	0.359	0.642	1	0.717	1.1516
1542	CC::0000159::protein phosphatase type 2A complex	14	GO	-0.41976	-1.1514	0.289	0.77998	1	0.643	0.427	0.369	0.76539	0.082	1.1514
1543	MF::0016746::transferase activity\, transferring acyl groups	95	GO	-0.30319	-1.1514	0.2065	0.78062	1	0.316	0.237	0.244	0.7661	0.086	1.1514
1544	BP::0031348::negative regulation of defense response	10	GO	-0.54453	-1.1513	0.3033	0.77953	1	0.4	0.108	0.357	0.76519	0.082	1.1513
1545	BP::0048566::embryonic gut development	9	GO	0.5273	1.1509	0.3421	1	1	0.333	0.121	0.293	1	0.718	1.1509
1546	CC::0005886::plasma membrane	1493	GO	-0.26605	-1.1507	0.2075	0.78037	1	0.198	0.183	0.197	0.76586	0.084	1.1507
1547	CC::0005664::nuclear origin of replication recognition complex	4	GO	0.70407	1.1506	0.3691	1	1	1	0.296	0.704	1	0.714	1.1506
1548	CC::0000808::origin recognition complex	4	GO	0.70407	1.1506	0.3691	1	1	1	0.296	0.704	1	0.714	1.1506
1549	MF::0004948::calcitonin receptor activity	3	GO	-0.64404	-1.1505	0.3176	0.78029	1	0.667	0.178	0.548	0.76608	0.084	1.1505
1550	CC::0005885::Arp2/3 protein complex	7	GO	-0.59248	-1.15	0.3443	0.78098	1	0.714	0.321	0.485	0.76621	0.083	1.15
1551	BP::0043066::negative regulation of apoptosis	176	GO	-0.31849	-1.1499	0.1973	0.78051	1	0.273	0.19	0.226	0.76551	0.081	1.1499
1552	CC::0005871::kinesin complex	11	GO	0.50359	1.1496	0.3142	1	1	0.182	0.0494	0.173	1	0.716	1.1496
1553	BP::0051259::protein oligomerization	57	GO	-0.3159	-1.1493	0.234	0.78167	1	0.491	0.349	0.322	0.76734	0.085	1.1493
1554	BP::0043069::negative regulation of programmed cell death	178	GO	-0.31708	-1.1492	0.1954	0.78138	1	0.27	0.19	0.223	0.76717	0.082	1.1492
1555	MF::0005158::insulin receptor binding	12	GO	-0.45079	-1.149	0.2865	0.78109	1	0.5	0.216	0.393	0.76684	0.081	1.149
1556	MF::0004726::non-membrane spanning protein tyrosine phosphatase activity	8	GO	-0.56021	-1.1484	0.2809	0.78166	1	0.5	0.114	0.443	0.76729	0.083	1.1484
1557	BP::0044260::cellular macromolecule metabolic process	1867	GO	-0.23509	-1.1484	0.1298	0.78233	1	0.252	0.236	0.249	0.76744	0.087	1.1484
1558	BP::0007032::endosome organization and biogenesis	4	GO	-0.57405	-1.148	0.3268	0.78196	1	0.25	0.137	0.216	0.76765	0.086	1.148
1559	MF::0004028::3-chloroallyl aldehyde dehydrogenase activity	7	GO	0.53513	1.1475	0.3386	1	1	0.429	0.112	0.381	1	0.727	1.1475
1560	MF::0005089::Rho guanyl-nucleotide exchange factor activity	34	GO	-0.34425	-1.1471	0.2097	0.78415	1	0.412	0.229	0.319	0.76946	0.091	1.1471
1561	BP::0007512::adult heart development	6	GO	0.55008	1.1466	0.3484	1	1	0.333	0.16	0.28	1	0.731	1.1466
1562	BP::0045722::positive regulation of gluconeogenesis	3	GO	-0.77266	-1.1465	0.3195	0.78507	1	1	0.228	0.773	0.77119	0.09	1.1465
1563	BP::0045779::negative regulation of bone resorption	3	GO	0.68064	1.1464	0.3124	1	1	0.667	0.138	0.575	1	0.731	1.1464
1564	CC::0000123::histone acetyltransferase complex	10	GO	-0.5269	-1.1464	0.3132	0.78474	1	0.4	0.217	0.313	0.77048	0.09	1.1464
1565	BP::0007157::heterophilic cell adhesion	6	GO	-0.51425	-1.1463	0.3006	0.78441	1	0.333	0.216	0.262	0.7699	0.088	1.1463
1566	BP::0009143::nucleoside triphosphate catabolic process	4	GO	0.59664	1.1462	0.3462	1	1	0.5	0.135	0.433	1	0.728	1.1462
1567	CC::0042175::nuclear envelope-endoplasmic reticulum network	86	GO	0.28948	1.1461	0.2423	1	1	0.198	0.145	0.171	1	0.72	1.1461
1568	MF::0003677::DNA binding	1226	GO	-0.26769	-1.1457	0.184	0.78545	1	0.232	0.213	0.214	0.77086	0.092	1.1457
1569	BP::0043255::regulation of carbohydrate biosynthetic process	7	GO	-0.57468	-1.1456	0.3232	0.78493	1	0.571	0.228	0.442	0.77023	0.091	1.1456
1570	MF::0004984::olfactory receptor activity	13	GO	-0.49903	-1.1454	0.3446	0.78476	1	0.385	0.224	0.299	0.7699	0.09	1.1454
1571	MF::0019905::syntaxin binding	13	GO	-0.4628	-1.1447	0.3156	0.78622	1	0.538	0.35	0.35	0.77205	0.092	1.1447
1572	BP::0032927::positive regulation of activin receptor signaling pathway	3	GO	-0.71356	-1.1447	0.3408	0.78572	1	0.333	0.0296	0.324	0.77145	0.089	1.1447
1573	CC::0042734::presynaptic membrane	13	GO	0.44223	1.1446	0.3386	1	1	0.538	0.215	0.423	1	0.729	1.1446
1574	BP::0050818::regulation of coagulation	19	GO	0.45609	1.1446	0.2742	1	1	0.316	0.117	0.279	1	0.729	1.1446
1575	BP::0007088::regulation of mitosis	29	GO	0.38177	1.1445	0.3106	1	1	0.414	0.216	0.326	1	0.725	1.1445
1576	BP::0030217::T cell differentiation	47	GO	0.37955	1.1443	0.2377	1	1	0.34	0.123	0.3	1	0.72	1.1443
1577	BP::0006412::translation	271	GO	-0.27914	-1.1443	0.2388	0.78609	1	0.306	0.261	0.234	0.77141	0.091	1.1443
1578	BP::0042107::cytokine metabolic process	60	GO	-0.38218	-1.1443	0.2466	0.78485	1	0.3	0.138	0.261	0.77047	0.087	1.1443
1579	BP::0042089::cytokine biosynthetic process	60	GO	-0.38218	-1.1443	0.2466	0.78485	1	0.3	0.138	0.261	0.77047	0.087	1.1443
1580	MF::0004657::proline dehydrogenase activity	3	GO	-0.65092	-1.1442	0.2693	0.78378	1	0.667	0.215	0.524	0.76959	0.083	1.1442
1581	BP::0006537::glutamate biosynthetic process	3	GO	-0.65092	-1.1442	0.2693	0.78378	1	0.667	0.215	0.524	0.76959	0.083	1.1442
1582	CC::0000139::Golgi membrane	83	GO	-0.34753	-1.1441	0.2942	0.78339	1	0.265	0.231	0.206	0.76912	0.082	1.1441
1583	MF::0004605::phosphatidate cytidylyltransferase activity	3	GO	-0.65459	-1.1439	0.3238	0.7831	1	1	0.346	0.654	0.76842	0.082	1.1439
1584	BP::0006334::nucleosome assembly	64	GO	-0.43599	-1.1439	0.3253	0.78254	1	0.344	0.213	0.273	0.76835	0.08	1.1439
1585	MF::0030674::protein binding\, bridging	69	GO	-0.34219	-1.1434	0.217	0.7813	1	0.0725	0.00988	0.0724	0.76705	0.081	1.1434
1586	BP::0015749::monosaccharide transport	20	GO	-0.46588	-1.1434	0.2852	0.78175	1	0.35	0.188	0.285	0.7672	0.082	1.1434
1587	BP::0008645::hexose transport	20	GO	-0.46588	-1.1434	0.2852	0.78175	1	0.35	0.188	0.285	0.7672	0.082	1.1434
1588	BP::0015758::glucose transport	20	GO	-0.46588	-1.1434	0.2852	0.78175	1	0.35	0.188	0.285	0.7672	0.082	1.1434
1589	BP::0031116::positive regulation of microtubule polymerization	7	GO	-0.59891	-1.1433	0.3098	0.78092	1	0.143	0.0333	0.138	0.76718	0.081	1.1433
1590	MF::0032559::adenyl ribonucleotide binding	905	GO	-0.25559	-1.1432	0.1842	0.78037	1	0.199	0.178	0.184	0.76696	0.079	1.1432
1591	MF::0043121::neurotrophin binding	5	GO	-0.5462	-1.1429	0.362	0.78051	1	0.4	0.249	0.301	0.76716	0.079	1.1429
1592	CC::0030117::membrane coat	40	GO	-0.41397	-1.1428	0.356	0.77951	1	0.3	0.209	0.238	0.76662	0.077	1.1428
1593	CC::0048475::coated membrane	40	GO	-0.41397	-1.1428	0.356	0.77951	1	0.3	0.209	0.238	0.76662	0.077	1.1428
1594	MF::0005524::ATP binding	894	GO	-0.25613	-1.1426	0.1907	0.77866	1	0.199	0.178	0.184	0.76569	0.077	1.1426
1595	MF::0016743::carboxyl- or carbamoyltransferase activity	3	GO	-0.59566	-1.1426	0.3286	0.77928	1	0.333	0.0767	0.308	0.76637	0.077	1.1426
1596	MF::0004075::biotin carboxylase activity	3	GO	-0.62483	-1.1423	0.2699	0.77865	1	1	0.376	0.625	0.76537	0.076	1.1423
1597	BP::0001919::regulation of receptor recycling	4	GO	0.70727	1.1422	0.3172	1	1	0.25	0.00122	0.25	1	0.736	1.1422
1598	BP::0042573::retinoic acid metabolic process	4	GO	0.67531	1.1421	0.3484	1	1	0.5	0.112	0.444	1	0.732	1.1421
1599	BP::0043412::biopolymer modification	1050	GO	-0.24528	-1.1419	0.1972	0.77922	1	0.203	0.183	0.19	0.76582	0.077	1.1419
1600	BP::0006464::protein modification process	1030	GO	-0.24457	-1.1417	0.1855	0.77898	1	0.203	0.183	0.19	0.76562	0.076	1.1417
1601	BP::0006505::GPI anchor metabolic process	13	GO	0.38834	1.1416	0.3088	1	1	0.231	0.112	0.205	1	0.734	1.1416
1602	BP::0042044::fluid transport	10	GO	0.47887	1.1415	0.3387	1	1	0.5	0.219	0.391	1	0.726	1.1415
1603	BP::0006833::water transport	10	GO	0.47887	1.1415	0.3387	1	1	0.5	0.219	0.391	1	0.726	1.1415
1604	BP::0001881::receptor recycling	5	GO	0.67482	1.1409	0.3545	1	1	0.2	0.00122	0.2	1	0.727	1.1409
1605	BP::0045936::negative regulation of phosphate metabolic process	11	GO	0.46391	1.1405	0.306	1	1	0.182	0.0317	0.176	1	0.726	1.1405
1606	BP::0046521::sphingoid catabolic process	3	GO	-0.76014	-1.1403	0.3563	0.78197	1	0.667	0.101	0.599	0.76811	0.077	1.1403
1607	BP::0046514::ceramide catabolic process	3	GO	-0.76014	-1.1403	0.3563	0.78197	1	0.667	0.101	0.599	0.76811	0.077	1.1403
1608	BP::0030728::ovulation	7	GO	-0.53329	-1.1402	0.2979	0.7817	1	0.286	0.117	0.252	0.76771	0.077	1.1402
1609	BP::0042108::positive regulation of cytokine biosynthetic process	37	GO	-0.4217	-1.1401	0.2582	0.78108	1	0.324	0.138	0.281	0.76703	0.077	1.1401
1610	CC::0044459::plasma membrane part	1237	GO	-0.2647	-1.14	0.2416	0.78085	1	0.194	0.183	0.187	0.7669	0.077	1.14
1611	MF::0016806::dipeptidyl-peptidase and tripeptidyl-peptidase activity	7	GO	0.59343	1.1399	0.33	1	1	0.714	0.164	0.598	1	0.723	1.1399
1612	MF::0008239::dipeptidyl-peptidase activity	7	GO	0.59343	1.1399	0.33	1	1	0.714	0.164	0.598	1	0.723	1.1399
1613	BP::0048843::negative regulation of axon extension involved in axon guidance	3	GO	-0.66851	-1.1399	0.3353	0.77899	1	0.333	0.148	0.284	0.76526	0.075	1.1399
1614	BP::0048841::regulation of axon extension involved in axon guidance	3	GO	-0.66851	-1.1399	0.3353	0.77899	1	0.333	0.148	0.284	0.76526	0.075	1.1399
1615	BP::0048846::axon extension involved in axon guidance	3	GO	-0.66851	-1.1399	0.3353	0.77899	1	0.333	0.148	0.284	0.76526	0.075	1.1399
1616	BP::0006026::aminoglycan catabolic process	4	GO	-0.61788	-1.1399	0.3611	0.77774	1	0.25	0.0237	0.244	0.7641	0.075	1.1399
1617	BP::0006027::glycosaminoglycan catabolic process	4	GO	-0.61788	-1.1399	0.3611	0.77774	1	0.25	0.0237	0.244	0.7641	0.075	1.1399
1618	MF::0000166::nucleotide binding	1288	GO	-0.25561	-1.1398	0.1899	0.77728	1	0.196	0.175	0.192	0.76343	0.075	1.1398
1619	BP::0048754::branching morphogenesis of a tube	40	GO	-0.3799	-1.1398	0.2764	0.77663	1	0.4	0.255	0.3	0.76276	0.074	1.1398
1620	BP::0002698::negative regulation of immune effector process	3	GO	0.65829	1.1396	0.3509	1	1	0.333	0.12	0.293	1	0.719	1.1396
1621	MF::0046966::thyroid hormone receptor binding	15	GO	-0.39298	-1.1394	0.3006	0.777	1	0.4	0.28	0.288	0.76317	0.075	1.1394
1622	CC::0005811::lipid particle	7	GO	0.56399	1.1393	0.3579	1	1	0.714	0.291	0.507	1	0.717	1.1393
1623	MF::0050839::cell adhesion molecule binding	11	GO	-0.55325	-1.1393	0.3182	0.77683	1	0.545	0.262	0.403	0.76269	0.074	1.1393
1624	BP::0001991::regulation of systemic arterial blood pressure by circulatory renin-angiotensin	3	GO	-0.6525	-1.1384	0.3333	0.77852	1	0.333	0.0779	0.307	0.76375	0.075	1.1384
1625	BP::0017158::regulation of calcium ion-dependent exocytosis	3	GO	-0.64959	-1.1383	0.334	0.77837	1	1	0.351	0.649	0.76355	0.075	1.1383
1626	CC::0045121::lipid raft	35	GO	-0.38643	-1.1382	0.261	0.77793	1	0.143	0.0577	0.135	0.76352	0.074	1.1382
1627	BP::0016445::somatic diversification of immunoglobulins	21	GO	-0.47181	-1.138	0.2831	0.77775	1	0.333	0.0939	0.303	0.76322	0.074	1.138
1628	BP::0051234::establishment of localization	1566	GO	-0.22327	-1.138	0.1703	0.77712	1	0.196	0.192	0.196	0.76255	0.071	1.138
1629	BP::0017004::cytochrome complex assembly	3	GO	0.70561	1.1379	0.3603	1	1	0.667	0.249	0.501	1	0.725	1.1379
1630	BP::0030258::lipid modification	20	GO	-0.44937	-1.1379	0.2992	0.77667	1	0.3	0.125	0.263	0.76327	0.071	1.1379
1631	BP::0060047::heart contraction	44	GO	-0.34203	-1.1379	0.3027	0.77545	1	0.364	0.285	0.261	0.76217	0.071	1.1379
1632	BP::0003015::heart process	44	GO	-0.34203	-1.1379	0.3027	0.77545	1	0.364	0.285	0.261	0.76217	0.071	1.1379
1633	MF::0004064::arylesterase activity	3	GO	-0.75429	-1.1377	0.3365	0.77516	1	0.667	0.105	0.597	0.76204	0.071	1.1377
1634	BP::0009064::glutamine family amino acid metabolic process	33	GO	0.34642	1.1376	0.2777	1	1	0.182	0.102	0.164	1	0.724	1.1376
1635	BP::0009120::deoxyribonucleoside metabolic process	4	GO	0.73179	1.1374	0.3494	1	1	0.25	0.00829	0.248	1	0.718	1.1374
1636	BP::0046125::pyrimidine deoxyribonucleoside metabolic process	4	GO	0.73179	1.1374	0.3494	1	1	0.25	0.00829	0.248	1	0.718	1.1374
1637	BP::0007026::negative regulation of microtubule depolymerization	10	GO	0.4172	1.1373	0.3213	1	1	0.4	0.219	0.313	1	0.712	1.1373
1638	BP::0031114::regulation of microtubule depolymerization	10	GO	0.4172	1.1373	0.3213	1	1	0.4	0.219	0.313	1	0.712	1.1373
1639	BP::0016458::gene silencing	11	GO	-0.4206	-1.1373	0.3148	0.77582	1	0.364	0.312	0.251	0.76228	0.072	1.1373
1640	BP::0045082::positive regulation of interleukin-10 biosynthetic process	3	GO	-0.74424	-1.1371	0.3556	0.77419	1	0.333	0.116	0.295	0.76041	0.071	1.1371
1641	BP::0045074::regulation of interleukin-10 biosynthetic process	3	GO	-0.74424	-1.1371	0.3556	0.77419	1	0.333	0.116	0.295	0.76041	0.071	1.1371
1642	BP::0042091::interleukin-10 biosynthetic process	3	GO	-0.74424	-1.1371	0.3556	0.77419	1	0.333	0.116	0.295	0.76041	0.071	1.1371
1643	BP::0007623::circadian rhythm	23	GO	-0.4166	-1.1371	0.3124	0.77366	1	0.391	0.199	0.314	0.75983	0.071	1.1371
1644	BP::0042326::negative regulation of phosphorylation	10	GO	0.4823	1.1368	0.3113	1	1	0.2	0.0317	0.194	1	0.712	1.1368
1645	CC::0030134::ER to Golgi transport vesicle	8	GO	0.63377	1.1367	0.376	1	1	0.625	0.291	0.444	1	0.709	1.1367
1646	MF::0005071::transmembrane receptor protein serine/threonine kinase signaling protein activity	6	GO	-0.59088	-1.1367	0.3425	0.77404	1	0.333	0.0333	0.322	0.76039	0.07	1.1367
1647	BP::0007631::feeding behavior	30	GO	-0.35476	-1.1366	0.2951	0.77361	1	0.5	0.39	0.306	0.76058	0.07	1.1366
1648	CC::0016323::basolateral plasma membrane	52	GO	-0.33425	-1.1363	0.2811	0.77369	1	0.231	0.211	0.183	0.75995	0.07	1.1363
1649	MF::0001727::lipid kinase activity	15	GO	-0.42584	-1.1362	0.3054	0.77356	1	0.333	0.157	0.282	0.75947	0.069	1.1362
1650	MF::0030250::guanylate cyclase activator activity	5	GO	-0.54934	-1.1361	0.3389	0.77238	1	0.4	0.187	0.326	0.75816	0.068	1.1361
1651	MF::0030249::guanylate cyclase regulator activity	5	GO	-0.54934	-1.1361	0.3389	0.77238	1	0.4	0.187	0.326	0.75816	0.068	1.1361
1652	BP::0016081::synaptic vesicle docking during exocytosis	3	GO	-0.60664	-1.1361	0.3221	0.77186	1	0.667	0.25	0.5	0.75751	0.067	1.1361
1653	MF::0004117::calmodulin-dependent cyclic-nucleotide phosphodiesterase activity	3	GO	-0.65383	-1.1359	0.3571	0.77186	1	0.667	0.181	0.546	0.75686	0.066	1.1359
1654	MF::0003831::beta-N-acetylglucosaminylglycopeptide beta-1\,4-galactosyltransferase activity	4	GO	-0.68509	-1.1355	0.3515	0.77207	1	0.75	0.286	0.536	0.75776	0.067	1.1355
1655	BP::0042312::regulation of vasodilation	7	GO	-0.58475	-1.1355	0.3253	0.77144	1	0.286	0.108	0.255	0.75744	0.067	1.1355
1656	MF::0048306::calcium-dependent protein binding	6	GO	0.57354	1.1354	0.362	1	1	0.167	0.0144	0.164	1	0.716	1.1354
1657	BP::0046530::photoreceptor cell differentiation	11	GO	0.44278	1.1352	0.3239	1	1	0.545	0.239	0.416	1	0.712	1.1352
1658	BP::0033157::regulation of intracellular protein transport	23	GO	-0.392	-1.1351	0.2836	0.77197	1	0.478	0.291	0.34	0.75854	0.067	1.1351
1659	MF::0016597::amino acid binding	13	GO	0.47787	1.135	0.348	1	1	0.385	0.153	0.326	1	0.711	1.135
1660	BP::0009953::dorsal/ventral pattern formation	21	GO	0.4301	1.1348	0.3502	1	1	0.0952	0.0141	0.0941	1	0.71	1.1348
1661	MF::0019903::protein phosphatase binding	13	GO	-0.4656	-1.1344	0.328	0.77354	1	0.231	0.0867	0.211	0.76164	0.068	1.1344
1662	MF::0035259::glucocorticoid receptor binding	3	GO	-0.74112	-1.1341	0.3678	0.77374	1	0.333	0.00756	0.331	0.76193	0.067	1.1341
1663	CC::0031594::neuromuscular junction	11	GO	0.47514	1.1338	0.3167	1	1	0.182	0.0221	0.178	1	0.715	1.1338
1664	BP::0006506::GPI anchor biosynthetic process	12	GO	0.40372	1.1337	0.3022	1	1	0.25	0.112	0.222	1	0.712	1.1337
1665	CC::0044451::nucleoplasm part	230	GO	-0.30027	-1.1337	0.2645	0.77417	1	0.165	0.135	0.147	0.76238	0.067	1.1337
1666	MF::0004675::transmembrane receptor protein serine/threonine kinase activity	12	GO	-0.46692	-1.1336	0.2932	0.7739	1	0.167	0.0296	0.162	0.76188	0.067	1.1336
1667	MF::0004372::glycine hydroxymethyltransferase activity	6	GO	0.55906	1.1335	0.3392	1	1	0.333	0.191	0.27	1	0.708	1.1335
1668	BP::0032271::regulation of protein polymerization	20	GO	-0.4233	-1.1335	0.2663	0.77326	1	0.25	0.184	0.204	0.76123	0.067	1.1335
1669	BP::0008584::male gonad development	22	GO	-0.37975	-1.1334	0.2935	0.77303	1	0.136	0.0785	0.126	0.76171	0.067	1.1334
1670	BP::0006891::intra-Golgi vesicle-mediated transport	12	GO	-0.50607	-1.1326	0.3298	0.77466	1	0.5	0.302	0.35	0.76323	0.069	1.1326
1671	BP::0007089::traversing start control point of mitotic cell cycle	7	GO	0.60222	1.1325	0.3465	1	1	0.714	0.223	0.555	1	0.714	1.1325
1672	CC::0005794::Golgi apparatus	324	GO	-0.29004	-1.1325	0.2596	0.7743	1	0.247	0.209	0.203	0.7644	0.069	1.1325
1673	BP::0002467::germinal center formation	3	GO	-0.73716	-1.1323	0.348	0.77424	1	1	0.263	0.737	0.76409	0.069	1.1323
1674	BP::0045767::regulation of anti-apoptosis	12	GO	-0.44493	-1.1322	0.2632	0.77381	1	0.333	0.0747	0.309	0.76366	0.068	1.1322
1675	CC::0043034::costamere	5	GO	0.65196	1.1315	0.3108	1	1	0.4	0.0204	0.392	1	0.712	1.1315
1676	BP::0006570::tyrosine metabolic process	11	GO	0.442	1.1315	0.3474	1	1	0.364	0.121	0.32	1	0.715	1.1315
1677	MF::0030375::thyroid hormone receptor coactivator activity	4	GO	0.54332	1.1314	0.317	1	1	0.25	0.186	0.204	1	0.708	1.1314
1678	BP::0045773::positive regulation of axon extension	5	GO	0.54893	1.1314	0.3713	1	1	0.2	0.0305	0.194	1	0.71	1.1314
1679	BP::0015780::nucleotide-sugar transport	3	GO	0.68106	1.1313	0.3503	1	1	1	0.319	0.681	1	0.7	1.1313
1680	BP::0015781::pyrimidine nucleotide-sugar transport	3	GO	0.68106	1.1313	0.3503	1	1	1	0.319	0.681	1	0.7	1.1313
1681	BP::0008634::negative regulation of survival gene product activity	5	GO	-0.64012	-1.1313	0.3448	0.77588	1	0.4	0.163	0.335	0.76428	0.069	1.1313
1682	BP::0006323::DNA packaging	85	GO	-0.40479	-1.1312	0.3045	0.77534	1	0.329	0.213	0.262	0.76363	0.068	1.1312
1683	CC::0005890::sodium\:potassium-exchanging ATPase complex	7	GO	0.52854	1.1311	0.305	1	1	0.571	0.161	0.48	1	0.696	1.1311
1684	MF::0003906::DNA-(apurinic or apyrimidinic site) lyase activity	3	GO	-0.62663	-1.1309	0.3184	0.7757	1	0.333	0.127	0.291	0.76406	0.068	1.1309
1685	MF::0004017::adenylate kinase activity	3	GO	-0.66775	-1.1308	0.3638	0.77518	1	0.333	0.0673	0.311	0.76341	0.068	1.1308
1686	CC::0032154::cleavage furrow	5	GO	0.5275	1.1306	0.336	1	1	0.2	0.0221	0.196	1	0.697	1.1306
1687	BP::0031023::microtubule organizing center organization and biogenesis	12	GO	0.54283	1.1303	0.3465	1	1	0.583	0.275	0.424	1	0.693	1.1303
1688	BP::0051297::centrosome organization and biogenesis	12	GO	0.54283	1.1303	0.3465	1	1	0.583	0.275	0.424	1	0.693	1.1303
1689	BP::0033238::regulation of amine metabolic process	6	GO	-0.56828	-1.1303	0.3476	0.77582	1	0.167	0.0111	0.165	0.76292	0.069	1.1303
1690	BP::0050728::negative regulation of inflammatory response	9	GO	-0.55604	-1.1301	0.3134	0.77594	1	0.444	0.108	0.397	0.76382	0.069	1.1301
1691	MF::0019238::cyclohydrolase activity	4	GO	0.7192	1.1298	0.3454	1	1	1	0.281	0.719	1	0.692	1.1298
1692	CC::0015030::Cajal body	3	GO	-0.6468	-1.1298	0.3824	0.77603	1	0.333	0.246	0.251	0.76378	0.068	1.1298
1693	MF::0030554::adenyl nucleotide binding	943	GO	-0.252	-1.1298	0.1992	0.77547	1	0.197	0.178	0.183	0.76319	0.068	1.1298
1694	BP::0006952::defense response	419	GO	-0.30515	-1.1293	0.2254	0.77619	1	0.189	0.129	0.173	0.76333	0.069	1.1293
1695	BP::0042518::negative regulation of tyrosine phosphorylation of Stat3 protein	6	GO	-0.5487	-1.129	0.3432	0.77507	1	0.833	0.423	0.481	0.76302	0.068	1.129
1696	BP::0045727::positive regulation of translation	42	GO	-0.39822	-1.129	0.282	0.77629	1	0.286	0.138	0.248	0.76431	0.068	1.129
1697	BP::0042516::regulation of tyrosine phosphorylation of Stat3 protein	6	GO	-0.5487	-1.129	0.3432	0.77507	1	0.833	0.423	0.481	0.76302	0.068	1.129
1698	MF::0008046::axon guidance receptor activity	6	GO	-0.52901	-1.1288	0.3726	0.77498	1	0.833	0.365	0.529	0.7628	0.068	1.1288
1699	BP::0006140::regulation of nucleotide metabolic process	9	GO	-0.48655	-1.1286	0.34	0.77476	1	0.667	0.304	0.465	0.7624	0.069	1.1286
1700	BP::0042110::T cell activation	96	GO	0.33563	1.1285	0.2407	1	1	0.281	0.129	0.248	1	0.703	1.1285
1701	MF::0004872::receptor activity	1028	GO	-0.26485	-1.1284	0.2257	0.77473	1	0.239	0.217	0.214	0.7623	0.069	1.1284
1702	BP::0042060::wound healing	125	GO	-0.32124	-1.1284	0.2794	0.77412	1	0.128	0.0917	0.118	0.76166	0.068	1.1284
1703	MF::0008035::high-density lipoprotein binding	3	GO	0.65116	1.1282	0.3458	1	1	0.333	0.0697	0.31	1	0.702	1.1282
1704	BP::0050870::positive regulation of T cell activation	39	GO	0.37065	1.1278	0.2614	1	1	0.308	0.123	0.271	1	0.7	1.1278
1705	BP::0045184::establishment of protein localization	440	GO	-0.26692	-1.1277	0.2154	0.77555	1	0.257	0.211	0.214	0.76298	0.069	1.1277
1706	BP::0043433::negative regulation of transcription factor activity	7	GO	-0.60176	-1.1273	0.3126	0.77602	1	0.429	0.228	0.331	0.7636	0.069	1.1273
1707	BP::0019722::calcium-mediated signaling	21	GO	0.41303	1.1272	0.2751	1	1	0.381	0.129	0.333	1	0.698	1.1272
1708	BP::0043283::biopolymer metabolic process	2722	GO	-0.25933	-1.1266	0.2184	0.77744	1	0.227	0.214	0.267	0.76466	0.069	1.1266
1709	BP::0010467::gene expression	1767	GO	-0.26238	-1.1264	0.217	0.77715	1	0.264	0.251	0.252	0.76451	0.069	1.1264
1710	BP::0051050::positive regulation of transport	35	GO	0.36531	1.1262	0.2933	1	1	0.343	0.167	0.287	1	0.703	1.1262
1711	BP::0006029::proteoglycan metabolic process	12	GO	-0.43916	-1.1261	0.3169	0.77733	1	0.333	0.191	0.27	0.76449	0.069	1.1261
1712	BP::0003091::renal water homeostasis	5	GO	-0.59955	-1.126	0.3919	0.77641	1	0.2	0.0135	0.197	0.76371	0.068	1.126
1713	BP::0030146::diuresis	5	GO	-0.59955	-1.126	0.3919	0.77641	1	0.2	0.0135	0.197	0.76371	0.068	1.126
1714	BP::0043687::post-translational protein modification	883	GO	-0.24638	-1.1252	0.2333	0.77811	1	0.2	0.18	0.184	0.76463	0.07	1.1252
1715	CC::0005884::actin filament	23	GO	0.39626	1.1251	0.2761	1	1	0.217	0.0818	0.2	1	0.708	1.1251
1716	BP::0002070::epithelial cell maturation	3	GO	0.61889	1.125	0.359	1	1	0.667	0.16	0.56	1	0.704	1.125
1717	BP::0031663::lipopolysaccharide-mediated signaling pathway	3	GO	-0.65496	-1.1248	0.3691	0.77862	1	1	0.345	0.655	0.76601	0.069	1.1248
1718	CC::0014069::postsynaptic density	7	GO	0.52997	1.1247	0.3535	1	1	0.286	0.124	0.251	1	0.701	1.1247
1719	MF::0016208::AMP binding	10	GO	-0.47458	-1.1246	0.315	0.77859	1	0.3	0.137	0.259	0.76631	0.07	1.1246
1720	MF::0008494::translation activator activity	3	GO	0.63676	1.1245	0.3712	1	1	0.667	0.167	0.555	1	0.699	1.1245
1721	BP::0001945::lymph vessel development	4	GO	-0.61099	-1.1237	0.3715	0.78026	1	0.25	0.14	0.215	0.76799	0.07	1.1237
1722	BP::0009299::mRNA transcription	4	GO	0.68129	1.1234	0.3502	1	1	0.5	0.171	0.415	1	0.701	1.1234
1723	BP::0007386::compartment specification	4	GO	-0.70221	-1.1233	0.3889	0.78092	1	0.25	0.0332	0.242	0.769	0.07	1.1233
1724	MF::0005113::patched binding	3	GO	-0.61542	-1.1229	0.278	0.78151	1	0.667	0.363	0.425	0.76945	0.07	1.1229
1725	BP::0030947::regulation of vascular endothelial growth factor receptor signaling pathway	5	GO	0.62911	1.122	0.3414	1	1	0.4	0.0315	0.388	1	0.71	1.122
1726	BP::0019915::sequestering of lipid	6	GO	-0.65426	-1.1217	0.3511	0.78418	1	0.167	0.00756	0.166	0.77298	0.073	1.1217
1727	BP::0051716::cellular response to stimulus	14	GO	0.38723	1.1214	0.3208	1	1	0.357	0.155	0.302	1	0.709	1.1214
1728	BP::0021895::cerebral cortex neuron differentiation	3	GO	0.62813	1.1211	0.3504	1	1	1	0.372	0.628	1	0.708	1.1211
1729	MF::0030552::cAMP binding	9	GO	-0.49551	-1.1211	0.3149	0.78507	1	0.333	0.137	0.288	0.7735	0.073	1.1211
1730	MF::0004364::glutathione transferase activity	13	GO	-0.43003	-1.121	0.3327	0.78471	1	0.462	0.304	0.322	0.77312	0.073	1.121
1731	MF::0005497::androgen binding	4	GO	-0.69658	-1.1208	0.3923	0.78443	1	0.5	0.119	0.441	0.77285	0.073	1.1208
1732	BP::0016070::RNA metabolic process	1517	GO	-0.26914	-1.1208	0.2391	0.78387	1	0.224	0.213	0.216	0.77221	0.072	1.1208
1733	MF::0016744::transferase activity\, transferring aldehyde or ketonic groups	3	GO	0.67996	1.1207	0.3602	1	1	1	0.32	0.68	1	0.708	1.1207
1734	MF::0016505::apoptotic protease activator activity	7	GO	-0.59768	-1.1204	0.343	0.78449	1	0.571	0.0601	0.538	0.77273	0.073	1.1204
1735	CC::0012507::ER to Golgi transport vesicle membrane	7	GO	0.64905	1.1203	0.395	1	1	0.286	0.104	0.256	1	0.701	1.1203
1736	CC::0030127::COPII vesicle coat	7	GO	0.64905	1.1203	0.395	1	1	0.286	0.104	0.256	1	0.701	1.1203
1737	BP::0015833::peptide transport	27	GO	-0.35963	-1.1198	0.3163	0.78533	1	0.407	0.24	0.31	0.77448	0.073	1.1198
1738	CC::0001533::cornified envelope	14	GO	0.46769	1.1196	0.3626	1	1	0.214	0.122	0.189	1	0.701	1.1196
1739	MF::0045502::dynein binding	6	GO	0.63422	1.1196	0.3704	1	1	0.833	0.233	0.64	1	0.703	1.1196
1740	BP::0019048::virus-host interaction	5	GO	-0.55999	-1.1196	0.359	0.78539	1	0.2	0.0293	0.194	0.77463	0.074	1.1196
1741	BP::0007127::meiosis I	24	GO	0.40637	1.1195	0.3227	1	1	0.458	0.191	0.372	1	0.694	1.1195
1742	BP::0006207::'de novo' pyrimidine base biosynthetic process	5	GO	0.62342	1.1195	0.3894	1	1	0.2	0.00829	0.198	1	0.7	1.1195
1743	BP::0045806::negative regulation of endocytosis	5	GO	-0.58519	-1.1193	0.3374	0.78547	1	0.4	0.229	0.309	0.77421	0.076	1.1193
1744	BP::0048255::mRNA stabilization	5	GO	0.54515	1.119	0.336	1	1	0.4	0.12	0.352	1	0.695	1.119
1745	BP::0043489::RNA stabilization	5	GO	0.54515	1.119	0.336	1	1	0.4	0.12	0.352	1	0.695	1.119
1746	BP::0008152::metabolic process	4590	GO	-0.24221	-1.1189	0.171	0.78598	1	0.222	0.216	0.395	0.775	0.073	1.1189
1747	BP::0030048::actin filament-based movement	14	GO	-0.41041	-1.1187	0.3299	0.78531	1	0.643	0.377	0.401	0.77397	0.072	1.1187
1748	BP::0006414::translational elongation	10	GO	-0.48945	-1.1187	0.387	0.78586	1	0.7	0.418	0.408	0.77445	0.074	1.1187
1749	MF::0030276::clathrin binding	3	GO	-0.64006	-1.1179	0.3444	0.78682	1	0.333	0.0755	0.308	0.77456	0.075	1.1179
1750	BP::0050863::regulation of T cell activation	55	GO	0.33538	1.1176	0.2453	1	1	0.291	0.123	0.257	1	0.699	1.1176
1751	BP::0008104::protein localization	477	GO	-0.2575	-1.1175	0.2169	0.78726	1	0.262	0.211	0.22	0.77551	0.075	1.1175
1752	BP::0008156::negative regulation of DNA replication	13	GO	0.44954	1.1173	0.3106	1	1	0.462	0.222	0.36	1	0.698	1.1173
1753	BP::0021937::Purkinje cell-granule cell precursor cell signaling involved in regulation of granule cell precursor cell proliferation	4	GO	-0.60259	-1.1173	0.329	0.78404	1	1	0.398	0.602	0.77302	0.068	1.1173
1754	BP::0021938::smoothened signaling pathway in regulation of granule cell precursor cell proliferation	4	GO	-0.60259	-1.1173	0.329	0.78404	1	1	0.398	0.602	0.77302	0.068	1.1173
1755	BP::0009209::pyrimidine ribonucleoside triphosphate biosynthetic process	9	GO	-0.47774	-1.1173	0.301	0.78516	1	0.111	0.0289	0.108	0.77415	0.069	1.1173
1756	BP::0006241::CTP biosynthetic process	9	GO	-0.47774	-1.1173	0.301	0.78516	1	0.111	0.0289	0.108	0.77415	0.069	1.1173
1757	BP::0009208::pyrimidine ribonucleoside triphosphate metabolic process	9	GO	-0.47774	-1.1173	0.301	0.78516	1	0.111	0.0289	0.108	0.77415	0.069	1.1173
1758	BP::0046036::CTP metabolic process	9	GO	-0.47774	-1.1173	0.301	0.78516	1	0.111	0.0289	0.108	0.77415	0.069	1.1173
1759	BP::0030878::thyroid gland development	5	GO	-0.6167	-1.1172	0.364	0.78373	1	0.2	0.0157	0.197	0.77238	0.069	1.1172
1760	MF::0004990::oxytocin receptor activity	3	GO	0.58878	1.117	0.3537	1	1	0.333	0.0762	0.308	1	0.696	1.117
1761	BP::0051249::regulation of lymphocyte activation	69	GO	-0.32391	-1.1169	0.2682	0.78377	1	0.246	0.137	0.215	0.77238	0.069	1.1169
1762	BP::0016569::covalent chromatin modification	33	GO	-0.38638	-1.1168	0.3476	0.78349	1	0.303	0.257	0.226	0.77195	0.068	1.1168
1763	BP::0031667::response to nutrient levels	38	GO	-0.30188	-1.1167	0.2974	0.78314	1	0.263	0.256	0.197	0.77132	0.068	1.1167
1764	MF::0004967::glucagon receptor activity	3	GO	-0.613	-1.1165	0.3667	0.783	1	1	0.387	0.613	0.77132	0.068	1.1165
1765	BP::0007519::skeletal muscle development	65	GO	0.31733	1.1164	0.275	1	1	0.138	0.0705	0.13	1	0.696	1.1164
1766	BP::0016358::dendrite development	25	GO	0.35741	1.1163	0.3106	1	1	0.56	0.258	0.417	1	0.696	1.1163
1767	BP::0032330::regulation of chondrocyte differentiation	4	GO	-0.59658	-1.1162	0.387	0.78319	1	0.75	0.363	0.478	0.77117	0.068	1.1162
1768	MF::0005375::copper ion transmembrane transporter activity	8	GO	-0.52912	-1.1154	0.3649	0.78498	1	0.375	0.151	0.319	0.7736	0.069	1.1154
1769	BP::0019933::cAMP-mediated signaling	74	GO	0.30036	1.1153	0.3006	1	1	0.23	0.137	0.2	1	0.698	1.1153
1770	BP::0006801::superoxide metabolic process	13	GO	-0.43497	-1.1153	0.3179	0.78461	1	0.231	0.11	0.206	0.77326	0.069	1.1153
1771	MF::0019894::kinesin binding	7	GO	0.45219	1.1151	0.3354	1	1	0.143	0.014	0.141	1	0.69	1.1151
1772	BP::0050806::positive regulation of synaptic transmission	6	GO	0.58671	1.1151	0.3527	1	1	0.5	0.216	0.392	1	0.693	1.1151
1773	BP::0008210::estrogen metabolic process	9	GO	0.5242	1.1151	0.3824	1	1	0.667	0.276	0.483	1	0.698	1.1151
1774	MF::0016812::hydrolase activity\, acting on carbon-nitrogen (but not peptide) bonds\, in cyclic amides	7	GO	-0.5928	-1.1151	0.3467	0.7844	1	0.286	0.064	0.268	0.77295	0.069	1.1151
1775	MF::0016594::glycine binding	5	GO	0.62461	1.1146	0.384	1	1	0.4	0.153	0.339	1	0.687	1.1146
1776	MF::0016933::extracellular-glycine-gated ion channel activity	5	GO	0.62461	1.1146	0.384	1	1	0.4	0.153	0.339	1	0.687	1.1146
1777	BP::0032094::response to food	3	GO	-0.70797	-1.1143	0.369	0.78607	1	0.333	0.00378	0.332	0.77481	0.07	1.1143
1778	BP::0006826::iron ion transport	14	GO	0.47189	1.114	0.3198	1	1	0.214	0.0875	0.196	1	0.686	1.114
1779	BP::0019439::aromatic compound catabolic process	14	GO	0.44018	1.1137	0.3128	1	1	0.357	0.168	0.298	1	0.684	1.1137
1780	MF::0008509::anion transmembrane transporter activity	101	GO	0.29376	1.1136	0.3394	1	1	0.248	0.184	0.205	1	0.681	1.1136
1781	BP::0048627::myoblast development	17	GO	0.44154	1.113	0.3716	1	1	0.353	0.201	0.283	1	0.683	1.113
1782	BP::0001525::angiogenesis	112	GO	-0.29818	-1.113	0.2476	0.78903	1	0.241	0.18	0.2	0.77802	0.074	1.113
1783	MF::0003823::antigen binding	31	GO	-0.44093	-1.1129	0.3131	0.78865	1	0.226	0.0651	0.212	0.77747	0.074	1.1129
1784	BP::0030036::actin cytoskeleton organization and biogenesis	161	GO	-0.28582	-1.1129	0.2127	0.78821	1	0.248	0.201	0.203	0.7774	0.072	1.1129
1785	MF::0046332::SMAD binding	12	GO	-0.51607	-1.1128	0.3333	0.78765	1	0.25	0.0952	0.227	0.77719	0.072	1.1128
1786	CC::0005741::mitochondrial outer membrane	29	GO	-0.36887	-1.1127	0.3142	0.78725	1	0.448	0.309	0.311	0.77662	0.07	1.1127
1787	MF::0004175::endopeptidase activity	245	GO	-0.24397	-1.1123	0.2288	0.78735	1	0.233	0.209	0.19	0.7766	0.071	1.1123
1788	BP::0050678::regulation of epithelial cell proliferation	24	GO	-0.37135	-1.1123	0.3069	0.78778	1	0.125	0.0333	0.121	0.77723	0.071	1.1123
1789	BP::0031112::positive regulation of microtubule polymerization or depolymerization	8	GO	-0.54091	-1.1122	0.356	0.78695	1	0.125	0.0333	0.121	0.77597	0.071	1.1122
1790	CC::0005583::fibrillar collagen	8	GO	0.49068	1.1121	0.3775	1	1	0.5	0.194	0.404	1	0.679	1.1121
1791	BP::0031111::negative regulation of microtubule polymerization or depolymerization	11	GO	0.3954	1.1121	0.3529	1	1	0.364	0.219	0.284	1	0.686	1.1121
1792	MF::0019911::structural constituent of myelin sheath	3	GO	0.705	1.112	0.37	1	1	0.333	0.00305	0.332	1	0.679	1.112
1793	BP::0007599::hemostasis	104	GO	-0.32273	-1.1118	0.2944	0.78735	1	0.135	0.0917	0.124	0.77647	0.07	1.1118
1794	MF::0019864::IgG binding	5	GO	-0.69279	-1.1113	0.4145	0.788	1	0.8	0.268	0.586	0.77659	0.07	1.1113
1795	BP::0046887::positive regulation of hormone secretion	7	GO	-0.50794	-1.1111	0.3501	0.78775	1	0.429	0.192	0.347	0.77596	0.069	1.1111
1796	MF::0019136::deoxynucleoside kinase activity	4	GO	-0.60953	-1.1108	0.3785	0.78795	1	0.75	0.24	0.571	0.77644	0.069	1.1108
1797	BP::0005984::disaccharide metabolic process	4	GO	-0.55221	-1.1108	0.378	0.78673	1	1	0.448	0.552	0.7752	0.069	1.1108
1798	BP::0032609::interferon-gamma production	11	GO	-0.46627	-1.1108	0.3255	0.78735	1	0.545	0.202	0.436	0.77582	0.069	1.1108
1799	MF::0004942::anaphylatoxin receptor activity	7	GO	0.51652	1.1107	0.3816	1	1	0.571	0.233	0.438	1	0.683	1.1107
1800	BP::0051251::positive regulation of lymphocyte activation	48	GO	-0.3539	-1.1104	0.3071	0.78679	1	0.271	0.117	0.241	0.7747	0.068	1.1104
1801	BP::0019953::sexual reproduction	193	GO	-0.25676	-1.1104	0.237	0.78741	1	0.249	0.209	0.202	0.77532	0.069	1.1104
1802	BP::0009582::detection of abiotic stimulus	32	GO	-0.3286	-1.1103	0.3258	0.78621	1	0.344	0.258	0.256	0.77408	0.068	1.1103
1803	CC::0005625::soluble fraction	199	GO	-0.23587	-1.11	0.2378	0.78651	1	0.196	0.22	0.157	0.77484	0.068	1.11
1804	BP::0035162::embryonic hemopoiesis	3	GO	-0.69674	-1.11	0.375	0.78595	1	0.667	0.206	0.529	0.77445	0.067	1.11
1805	BP::0016570::histone modification	32	GO	-0.38183	-1.1097	0.3401	0.78594	1	0.281	0.249	0.212	0.77431	0.067	1.1097
1806	MF::0004311::farnesyltranstransferase activity	4	GO	0.57745	1.1093	0.3755	1	1	0.5	0.165	0.418	1	0.691	1.1093
1807	BP::0006644::phospholipid metabolic process	75	GO	-0.28791	-1.1091	0.3102	0.7872	1	0.293	0.223	0.23	0.77528	0.067	1.1091
1808	MF::0004936::alpha-adrenergic receptor activity	7	GO	-0.51324	-1.1087	0.4016	0.78774	1	1	0.487	0.513	0.77689	0.067	1.1087
1809	BP::0043244::regulation of protein complex disassembly	3	GO	-0.66658	-1.1083	0.4032	0.78741	1	0.667	0.287	0.476	0.77672	0.067	1.1083
1810	BP::0006449::regulation of translational termination	3	GO	-0.66658	-1.1083	0.4032	0.78741	1	0.667	0.287	0.476	0.77672	0.067	1.1083
1811	BP::0031274::positive regulation of pseudopodium formation	4	GO	-0.62137	-1.1081	0.3715	0.78552	1	1	0.379	0.621	0.77431	0.066	1.1081
1812	BP::0031272::regulation of pseudopodium formation	4	GO	-0.62137	-1.1081	0.3715	0.78552	1	1	0.379	0.621	0.77431	0.066	1.1081
1813	BP::0031269::pseudopodium formation	4	GO	-0.62137	-1.1081	0.3715	0.78552	1	1	0.379	0.621	0.77431	0.066	1.1081
1814	BP::0031268::pseudopodium organization and biogenesis	4	GO	-0.62137	-1.1081	0.3715	0.78552	1	1	0.379	0.621	0.77431	0.066	1.1081
1815	MF::0004016::adenylate cyclase activity	8	GO	-0.57597	-1.1079	0.3721	0.78553	1	0.125	0.00439	0.125	0.77483	0.066	1.1079
1816	MF::0017137::Rab GTPase binding	9	GO	-0.48647	-1.1073	0.3456	0.78644	1	0.556	0.117	0.491	0.77528	0.066	1.1073
1817	BP::0045019::negative regulation of nitric oxide biosynthetic process	3	GO	-0.72311	-1.1073	0.4115	0.786	1	0.667	0.202	0.532	0.77466	0.065	1.1073
1818	BP::0033036::macromolecule localization	507	GO	-0.26221	-1.1071	0.2546	0.78593	1	0.258	0.211	0.217	0.77441	0.066	1.1071
1819	MF::0016519::gastric inhibitory peptide receptor activity	3	GO	-0.6119	-1.107	0.3827	0.78543	1	1	0.388	0.612	0.7738	0.064	1.107
1820	MF::0030169::low-density lipoprotein binding	8	GO	-0.54696	-1.1069	0.3353	0.78531	1	0.375	0.0446	0.359	0.77319	0.064	1.1069
1821	MF::0005072::transforming growth factor beta receptor\, cytoplasmic mediator activity	5	GO	-0.6148	-1.1067	0.369	0.78511	1	0.4	0.0333	0.387	0.7732	0.064	1.1067
1822	BP::0001933::negative regulation of protein amino acid phosphorylation	9	GO	0.49036	1.1062	0.3478	1	1	0.222	0.0317	0.215	1	0.718	1.1062
1823	BP::0009306::protein secretion	38	GO	-0.33397	-1.1062	0.3012	0.78591	1	0.395	0.205	0.315	0.77429	0.064	1.1062
1824	BP::0043542::endothelial cell migration	12	GO	-0.42334	-1.1055	0.3008	0.78727	1	0.0833	0.00219	0.0833	0.77611	0.067	1.1055
1825	MF::0004653::polypeptide N-acetylgalactosaminyltransferase activity	4	GO	-0.649	-1.1054	0.3678	0.7869	1	0.25	0.0246	0.244	0.77613	0.067	1.1054
1826	BP::0031099::regeneration	11	GO	0.4024	1.1052	0.3414	1	1	0.455	0.187	0.37	1	0.721	1.1052
1827	MF::0030188::chaperone regulator activity	3	GO	0.71725	1.1049	0.4081	1	1	0.667	0.182	0.545	1	0.723	1.1049
1828	MF::0046030::inositol trisphosphate phosphatase activity	6	GO	0.46743	1.1048	0.3388	1	1	0.167	0.0293	0.162	1	0.715	1.1048
1829	MF::0004445::inositol-polyphosphate 5-phosphatase activity	6	GO	0.46743	1.1048	0.3388	1	1	0.167	0.0293	0.162	1	0.715	1.1048
1830	BP::0045669::positive regulation of osteoblast differentiation	3	GO	-0.75351	-1.1042	0.398	0.78969	1	1	0.247	0.753	0.77895	0.071	1.1042
1831	MF::0003706::ligand-regulated transcription factor activity	8	GO	-0.4754	-1.1038	0.3708	0.78965	1	0.625	0.446	0.346	0.77928	0.071	1.1038
1832	BP::0008089::anterograde axon cargo transport	4	GO	-0.52866	-1.1038	0.3613	0.79026	1	0.5	0.253	0.373	0.77989	0.071	1.1038
1833	BP::0001816::cytokine production	82	GO	-0.3517	-1.1037	0.2849	0.78924	1	0.28	0.141	0.243	0.77905	0.07	1.1037
1834	BP::0015893::drug transport	8	GO	-0.4768	-1.1036	0.3447	0.78873	1	0.125	0.0154	0.123	0.77843	0.069	1.1036
1835	BP::0044238::primary metabolic process	4190	GO	-0.23919	-1.1036	0.2079	0.7882	1	0.221	0.216	0.355	0.778	0.068	1.1036
1836	MF::0060090::molecular adaptor activity	47	GO	-0.36878	-1.1027	0.2918	0.78992	1	0.128	0.0366	0.124	0.77974	0.071	1.1027
1837	BP::0018065::protein-cofactor linkage	5	GO	0.60078	1.1026	0.3774	1	1	0.2	0.0188	0.196	1	0.721	1.1026
1838	BP::0010165::response to X-ray	4	GO	0.60203	1.1026	0.3694	1	1	0.75	0.193	0.605	1	0.726	1.1026
1839	BP::0002456::T cell mediated immunity	9	GO	-0.54073	-1.1025	0.3718	0.78992	1	0.222	0.0415	0.213	0.77955	0.07	1.1025
1840	BP::0009309::amine biosynthetic process	50	GO	0.31182	1.1019	0.2837	1	1	0.22	0.122	0.194	1	0.724	1.1019
1841	MF::0004888::transmembrane receptor activity	654	GO	-0.2674	-1.1014	0.3041	0.79217	1	0.187	0.182	0.166	0.78146	0.074	1.1014
1842	BP::0048678::response to axon injury	3	GO	-0.61101	-1.1014	0.3917	0.79156	1	0.667	0.325	0.45	0.78085	0.073	1.1014
1843	BP::0030199::collagen fibril organization	11	GO	0.43865	1.1009	0.3819	1	1	0.545	0.221	0.426	1	0.724	1.1009
1844	BP::0045346::regulation of MHC class II biosynthetic process	5	GO	-0.5229	-1.1007	0.3696	0.79251	1	0.6	0.343	0.394	0.78176	0.073	1.1007
1845	BP::0045342::MHC class II biosynthetic process	5	GO	-0.5229	-1.1007	0.3696	0.79251	1	0.6	0.343	0.394	0.78176	0.073	1.1007
1846	BP::0008406::gonad development	50	GO	-0.29864	-1.1004	0.2942	0.7925	1	0.16	0.126	0.141	0.78116	0.073	1.1004
1847	BP::0015031::protein transport	410	GO	-0.26465	-1.1003	0.2759	0.7923	1	0.249	0.211	0.207	0.78055	0.074	1.1003
1848	BP::0045861::negative regulation of proteolysis	4	GO	0.61786	1.0995	0.4033	1	1	0.5	0.0999	0.45	1	0.731	1.0995
1849	MF::0003756::protein disulfide isomerase activity	8	GO	-0.51863	-1.0992	0.382	0.79401	1	0.75	0.405	0.447	0.78313	0.075	1.0992
1850	MF::0016864::intramolecular oxidoreductase activity\, transposing S-S bonds	8	GO	-0.51863	-1.0992	0.382	0.79401	1	0.75	0.405	0.447	0.78313	0.075	1.0992
1851	CC::0000228::nuclear chromosome	65	GO	0.40368	1.0991	0.3737	1	1	0.4	0.191	0.326	1	0.729	1.0991
1852	MF::0004551::nucleotide diphosphatase activity	3	GO	-0.74783	-1.0987	0.4121	0.79472	1	0.667	0.203	0.532	0.78381	0.075	1.0987
1853	BP::0001649::osteoblast differentiation	19	GO	-0.42515	-1.0987	0.3443	0.79432	1	0.263	0.159	0.222	0.7832	0.075	1.0987
1854	MF::0005372::water transporter activity	10	GO	0.45312	1.0986	0.3842	1	1	0.5	0.219	0.391	1	0.728	1.0986
1855	MF::0004715::non-membrane spanning protein tyrosine kinase activity	14	GO	0.4234	1.0985	0.3459	1	1	0.286	0.058	0.27	1	0.728	1.0985
1856	BP::0045103::intermediate filament-based process	9	GO	0.43638	1.0983	0.3912	1	1	0.444	0.266	0.327	1	0.724	1.0983
1857	BP::0051291::protein heterooligomerization	6	GO	0.46404	1.0977	0.3492	1	1	0.167	0.0407	0.16	1	0.724	1.0977
1858	BP::0019883::antigen processing and presentation of endogenous antigen	5	GO	-0.60131	-1.0977	0.3651	0.79627	1	0.2	0.00463	0.199	0.78567	0.076	1.0977
1859	BP::0007030::Golgi organization and biogenesis	7	GO	-0.4951	-1.0976	0.3701	0.79586	1	0.143	0.0184	0.14	0.78506	0.076	1.0976
1860	BP::0046889::positive regulation of lipid biosynthetic process	5	GO	-0.55106	-1.0974	0.408	0.79581	1	0.4	0.228	0.309	0.78489	0.076	1.0974
1861	BP::0051181::cofactor transport	10	GO	0.41937	1.0973	0.3496	1	1	0.5	0.268	0.367	1	0.723	1.0973
1862	CC::0005903::brush border	19	GO	0.46757	1.0971	0.3319	1	1	0.368	0.169	0.307	1	0.719	1.0971
1863	BP::0019856::pyrimidine base biosynthetic process	6	GO	0.57435	1.0971	0.4053	1	1	0.167	0.00829	0.165	1	0.723	1.0971
1864	BP::0050891::multicellular organismal water homeostasis	6	GO	-0.55156	-1.0971	0.424	0.79602	1	0.167	0.0135	0.165	0.78569	0.075	1.0971
1865	MF::0019955::cytokine binding	93	GO	-0.3254	-1.097	0.3528	0.79574	1	0.333	0.252	0.252	0.78533	0.075	1.097
1866	CC::0005587::collagen type IV	6	GO	0.56659	1.0966	0.398	1	1	0.833	0.263	0.614	1	0.719	1.0966
1867	BP::0051223::regulation of protein transport	24	GO	-0.3707	-1.0966	0.341	0.79605	1	0.458	0.291	0.326	0.78515	0.076	1.0966
1868	MF::0031625::ubiquitin protein ligase binding	3	GO	0.63544	1.0963	0.3881	1	1	1	0.365	0.635	1	0.721	1.0963
1869	BP::0042364::water-soluble vitamin biosynthetic process	9	GO	0.46479	1.0962	0.3483	1	1	0.444	0.18	0.365	1	0.719	1.0962
1870	BP::0009887::organ morphogenesis	347	GO	-0.25688	-1.0962	0.2663	0.79655	1	0.179	0.166	0.156	0.78581	0.077	1.0962
1871	BP::0016180::snRNA processing	4	GO	-0.60205	-1.0958	0.3891	0.79637	1	0.5	0.176	0.412	0.78487	0.075	1.0958
1872	BP::0016073::snRNA metabolic process	4	GO	-0.60205	-1.0958	0.3891	0.79637	1	0.5	0.176	0.412	0.78487	0.075	1.0958
1873	MF::0004517::nitric-oxide synthase activity	3	GO	-0.61698	-1.0957	0.3797	0.79615	1	0.667	0.317	0.456	0.78565	0.076	1.0957
1874	BP::0002475::antigen processing and presentation via MHC class Ib	3	GO	0.71657	1.0956	0.4148	1	1	0.333	0.0194	0.327	1	0.718	1.0956
1875	BP::0048003::antigen processing and presentation of lipid antigen via MHC class Ib	3	GO	0.71657	1.0956	0.4148	1	1	0.333	0.0194	0.327	1	0.718	1.0956
1876	CC::0012506::vesicle membrane	68	GO	-0.31318	-1.0951	0.3213	0.79707	1	0.294	0.278	0.214	0.78632	0.076	1.0951
1877	BP::0001913::T cell mediated cytotoxicity	3	GO	0.68276	1.0947	0.4066	1	1	0.667	0.187	0.542	1	0.72	1.0947
1878	BP::0048638::regulation of developmental growth	5	GO	0.55347	1.0946	0.3857	1	1	0.4	0.0652	0.374	1	0.718	1.0946
1879	MF::0016868::intramolecular transferase activity\, phosphotransferases	6	GO	0.56644	1.0942	0.3737	1	1	0.667	0.241	0.506	1	0.719	1.0942
1880	BP::0043067::regulation of programmed cell death	388	GO	-0.26997	-1.0941	0.2706	0.79915	1	0.237	0.19	0.202	0.78811	0.08	1.0941
1881	BP::0008637::apoptotic mitochondrial changes	17	GO	-0.44903	-1.094	0.3961	0.79877	1	0.353	0.175	0.292	0.78771	0.078	1.094
1882	BP::0001782::B cell homeostasis	4	GO	-0.57308	-1.0939	0.3577	0.79864	1	0.25	0.0422	0.24	0.78807	0.078	1.0939
1883	BP::0007442::hindgut morphogenesis	3	GO	-0.62508	-1.0931	0.3808	0.79932	1	1	0.375	0.625	0.78891	0.081	1.0931
1884	BP::0021513::spinal cord dorsal/ventral patterning	3	GO	-0.62508	-1.0931	0.3808	0.79932	1	1	0.375	0.625	0.78891	0.081	1.0931
1885	MF::0048184::follistatin binding	4	GO	-0.67688	-1.093	0.4288	0.79908	1	0.75	0.239	0.571	0.78864	0.081	1.093
1886	CC::0031970::organelle envelope lumen	13	GO	0.49014	1.0928	0.3576	1	1	0.308	0.119	0.272	1	0.722	1.0928
1887	BP::0006810::transport	1487	GO	-0.21516	-1.0928	0.2381	0.79892	1	0.192	0.192	0.19	0.78821	0.08	1.0928
1888	BP::0001779::natural killer cell differentiation	3	GO	0.65465	1.0927	0.4113	1	1	0.333	0.0585	0.314	1	0.72	1.0927
1889	BP::0045348::positive regulation of MHC class II biosynthetic process	4	GO	-0.59136	-1.0927	0.3854	0.79873	1	0.75	0.343	0.493	0.7883	0.079	1.0927
1890	BP::0048514::blood vessel morphogenesis	137	GO	-0.2781	-1.0926	0.2649	0.79841	1	0.212	0.173	0.178	0.78797	0.079	1.0926
1891	BP::0046339::diacylglycerol metabolic process	4	GO	-0.61643	-1.0925	0.4152	0.79795	1	0.5	0.185	0.408	0.78765	0.076	1.0925
1892	BP::0009396::folic acid and derivative biosynthetic process	5	GO	-0.56109	-1.0921	0.3936	0.79855	1	0.2	0.0529	0.19	0.78838	0.077	1.0921
1893	BP::0042981::regulation of apoptosis	384	GO	-0.27111	-1.0919	0.2722	0.79837	1	0.24	0.19	0.204	0.78828	0.078	1.0919
1894	CC::0005624::membrane fraction	547	GO	-0.22716	-1.0917	0.255	0.7983	1	0.272	0.275	0.212	0.78837	0.076	1.0917
1895	MF::0004704::NF-kappaB-inducing kinase activity	3	GO	-0.64948	-1.0917	0.4037	0.79778	1	0.667	0.187	0.542	0.78777	0.075	1.0917
1896	BP::0015914::phospholipid transport	11	GO	-0.46171	-1.0915	0.3898	0.79765	1	0.364	0.227	0.281	0.78767	0.075	1.0915
1897	BP::0016925::protein sumoylation	5	GO	0.51135	1.0914	0.3615	1	1	0.2	0.0929	0.182	1	0.726	1.0914
1898	BP::0008105::asymmetric protein localization	8	GO	0.47196	1.0911	0.3878	1	1	0.125	0.00305	0.125	1	0.726	1.0911
1899	BP::0051173::positive regulation of nitrogen compound metabolic process	10	GO	0.45591	1.0908	0.3532	1	1	0.6	0.315	0.411	1	0.726	1.0908
1900	BP::0006270::DNA replication initiation	23	GO	0.49753	1.0908	0.39	1	1	0.478	0.183	0.392	1	0.723	1.0908
1901	MF::0016742::hydroxymethyl-\, formyl- and related transferase activity	4	GO	0.62524	1.0901	0.4223	1	1	0.5	0.191	0.405	1	0.723	1.0901
1902	BP::0046474::glycerophospholipid biosynthetic process	24	GO	0.30264	1.0898	0.328	1	1	0.167	0.112	0.148	1	0.721	1.0898
1903	MF::0043021::ribonucleoprotein binding	8	GO	-0.48096	-1.0895	0.383	0.80245	1	0.375	0.287	0.268	0.79172	0.081	1.0895
1904	MF::0030246::carbohydrate binding	163	GO	-0.30308	-1.0894	0.2791	0.80213	1	0.0736	0.0446	0.0718	0.79158	0.081	1.0894
1905	BP::0051925::regulation of calcium ion transport via voltage-gated calcium channel	4	GO	-0.54294	-1.0893	0.3897	0.80181	1	0.25	0.108	0.223	0.79133	0.081	1.0893
1906	MF::0030508::thiol-disulfide exchange intermediate activity	4	GO	0.61239	1.0892	0.41	1	1	0.5	0.136	0.432	1	0.722	1.0892
1907	BP::0007050::cell cycle arrest	62	GO	-0.33586	-1.0892	0.3208	0.80123	1	0.274	0.172	0.229	0.79073	0.081	1.0892
1908	BP::0050866::negative regulation of cell activation	17	GO	-0.43526	-1.089	0.3666	0.80001	1	0.118	0.049	0.112	0.79051	0.079	1.089
1909	BP::0002695::negative regulation of leukocyte activation	17	GO	-0.43526	-1.089	0.3666	0.80001	1	0.118	0.049	0.112	0.79051	0.079	1.089
1910	BP::0051250::negative regulation of lymphocyte activation	17	GO	-0.43526	-1.089	0.3666	0.80001	1	0.118	0.049	0.112	0.79051	0.079	1.089
1911	BP::0050715::positive regulation of cytokine secretion	7	GO	-0.55157	-1.0886	0.3947	0.80041	1	0.286	0.0691	0.266	0.791	0.078	1.0886
1912	MF::0004956::prostaglandin D receptor activity	3	GO	-0.75015	-1.0885	0.4261	0.79897	1	0.333	0.0764	0.308	0.78926	0.075	1.0885
1913	BP::0051322::anaphase	4	GO	-0.5772	-1.0885	0.3911	0.7995	1	0.25	0.0931	0.227	0.78985	0.075	1.0885
1914	BP::0000090::mitotic anaphase	4	GO	-0.5772	-1.0885	0.3911	0.7995	1	0.25	0.0931	0.227	0.78985	0.075	1.0885
1915	MF::0008238::exopeptidase activity	54	GO	0.32975	1.0882	0.3204	1	1	0.241	0.164	0.203	1	0.724	1.0882
1916	MF::0015103::inorganic anion transmembrane transporter activity	24	GO	0.35779	1.0881	0.3651	1	1	0.458	0.252	0.344	1	0.722	1.0881
1917	BP::0007156::homophilic cell adhesion	62	GO	0.34234	1.0877	0.3924	1	1	0.355	0.23	0.275	1	0.721	1.0877
1918	CC::0044425::membrane part	2441	GO	-0.23044	-1.0876	0.2788	0.80066	1	0.181	0.183	0.21	0.7906	0.076	1.0876
1919	BP::0043393::regulation of protein binding	4	GO	-0.56499	-1.0874	0.3901	0.80073	1	0.5	0.23	0.385	0.79042	0.076	1.0874
1920	MF::0016462::pyrophosphatase activity	422	GO	-0.25055	-1.0872	0.2705	0.80009	1	0.199	0.177	0.173	0.78977	0.074	1.0872
1921	MF::0004032::aldehyde reductase activity	3	GO	-0.72589	-1.0872	0.4617	0.80053	1	0.333	0.0714	0.31	0.79021	0.075	1.0872
1922	BP::0042592::homeostatic process	384	GO	-0.25107	-1.0871	0.272	0.79956	1	0.284	0.247	0.224	0.78931	0.074	1.0871
1923	MF::0016817::hydrolase activity\, acting on acid anhydrides	425	GO	-0.25149	-1.0869	0.2626	0.79966	1	0.2	0.177	0.174	0.78976	0.074	1.0869
1924	MF::0016818::hydrolase activity\, acting on acid anhydrides\, in phosphorus-containing anhydrides	424	GO	-0.25171	-1.0869	0.2621	0.79909	1	0.2	0.177	0.174	0.78916	0.074	1.0869
1925	BP::0048565::gut development	13	GO	0.44608	1.0868	0.3865	1	1	0.308	0.121	0.271	1	0.722	1.0868
1926	MF::0008443::phosphofructokinase activity	10	GO	-0.42329	-1.0868	0.352	0.79855	1	0.5	0.178	0.411	0.78857	0.073	1.0868
1927	BP::0019221::cytokine and chemokine mediated signaling pathway	29	GO	-0.42562	-1.0868	0.348	0.79748	1	0.31	0.172	0.258	0.78754	0.072	1.0868
1928	BP::0007632::visual behavior	13	GO	-0.44171	-1.0868	0.3868	0.79805	1	0.385	0.156	0.325	0.78813	0.073	1.0868
1929	BP::0006072::glycerol-3-phosphate metabolic process	10	GO	-0.42289	-1.0864	0.3615	0.79794	1	0.2	0.0579	0.189	0.78783	0.072	1.0864
1930	MF::0005035::death receptor activity	6	GO	-0.51668	-1.0857	0.4085	0.7992	1	0.667	0.454	0.364	0.78927	0.073	1.0857
1931	BP::0009166::nucleotide catabolic process	11	GO	-0.46711	-1.0856	0.3492	0.79898	1	0.0909	0.00244	0.0908	0.7889	0.073	1.0856
1932	MF::0022829::wide pore channel activity	20	GO	0.38581	1.0855	0.3636	1	1	0.45	0.219	0.352	1	0.731	1.0855
1933	BP::0045072::regulation of interferon-gamma biosynthetic process	8	GO	-0.49872	-1.0855	0.3755	0.7986	1	0.5	0.202	0.399	0.78851	0.072	1.0855
1934	BP::0017148::negative regulation of translation	21	GO	-0.39291	-1.0851	0.3437	0.79906	1	0.333	0.202	0.267	0.7887	0.073	1.0851
1935	BP::0007253::cytoplasmic sequestering of NF-kappaB	4	GO	-0.5818	-1.0851	0.3984	0.79849	1	0.5	0.202	0.399	0.78812	0.071	1.0851
1936	MF::0042577::lipid phosphatase activity	11	GO	0.44899	1.085	0.402	1	1	0.182	0.0712	0.169	1	0.73	1.085
1937	BP::0035051::cardiac cell differentiation	10	GO	-0.47286	-1.0845	0.371	0.7994	1	0.1	0.00744	0.0994	0.78932	0.074	1.0845
1938	BP::0006986::response to unfolded protein	52	GO	-0.34788	-1.0845	0.3802	0.79821	1	0.288	0.242	0.22	0.78815	0.072	1.0845
1939	BP::0051789::response to protein stimulus	52	GO	-0.34788	-1.0845	0.3802	0.79821	1	0.288	0.242	0.22	0.78815	0.072	1.0845
1940	BP::0006882::cellular zinc ion homeostasis	3	GO	0.76674	1.0844	0.4275	1	1	0.667	0.0827	0.612	1	0.725	1.0844
1941	BP::0055069::zinc ion homeostasis	3	GO	0.76674	1.0844	0.4275	1	1	0.667	0.0827	0.612	1	0.725	1.0844
1942	BP::0030031::cell projection biogenesis	39	GO	0.33982	1.0844	0.3517	1	1	0.333	0.153	0.284	1	0.732	1.0844
1943	BP::0016053::organic acid biosynthetic process	55	GO	-0.30491	-1.0841	0.3157	0.79804	1	0.2	0.125	0.176	0.78803	0.071	1.0841
1944	BP::0046394::carboxylic acid biosynthetic process	55	GO	-0.30491	-1.0841	0.3157	0.79804	1	0.2	0.125	0.176	0.78803	0.071	1.0841
1945	BP::0045621::positive regulation of lymphocyte differentiation	15	GO	-0.46898	-1.084	0.3507	0.79774	1	0.333	0.137	0.288	0.78746	0.07	1.084
1946	CC::0044420::extracellular matrix part	76	GO	0.32518	1.0839	0.3395	1	1	0.303	0.155	0.258	1	0.728	1.0839
1947	CC::0030532::small nuclear ribonucleoprotein complex	18	GO	0.44758	1.0829	0.4303	1	1	1	0.553	0.448	1	0.729	1.0829
1948	BP::0021954::central nervous system neuron development	8	GO	0.48079	1.0829	0.3935	1	1	0.5	0.261	0.37	1	0.731	1.0829
1949	CC::0016010::dystrophin-associated glycoprotein complex	12	GO	0.45566	1.0828	0.3579	1	1	0.417	0.155	0.353	1	0.725	1.0828
1950	BP::0022604::regulation of cell morphogenesis	31	GO	-0.40007	-1.0828	0.3373	0.79963	1	0.226	0.0936	0.205	0.78966	0.073	1.0828
1951	BP::0018409::peptide or protein amino-terminal blocking	6	GO	-0.56091	-1.0828	0.3608	0.80016	1	0.5	0.129	0.436	0.79018	0.075	1.0828
1952	BP::0045749::negative regulation of S phase of mitotic cell cycle	5	GO	-0.57568	-1.0826	0.4321	0.79963	1	0.4	0.145	0.342	0.78992	0.072	1.0826
1953	BP::0001938::positive regulation of endothelial cell proliferation	6	GO	0.54753	1.0825	0.418	1	1	0.167	0.00573	0.166	1	0.724	1.0825
1954	BP::0007029::endoplasmic reticulum organization and biogenesis	5	GO	0.56594	1.0824	0.374	1	1	0.4	0.115	0.354	1	0.721	1.0824
1955	BP::0035020::regulation of Rac protein signal transduction	3	GO	-0.75864	-1.0824	0.4607	0.79951	1	0.667	0.133	0.578	0.78941	0.072	1.0824
1956	BP::0044003::modification by symbiont of host morphology or physiology	3	GO	-0.66128	-1.0819	0.4346	0.79961	1	0.333	0.0293	0.324	0.7903	0.071	1.0819
1957	BP::0051817::modification of morphology or physiology of other organism during symbiotic interaction	3	GO	-0.66128	-1.0819	0.4346	0.79961	1	0.333	0.0293	0.324	0.7903	0.071	1.0819
1958	MF::0008339::MP kinase activity	3	GO	-0.57507	-1.0815	0.3996	0.80023	1	1	0.425	0.575	0.79072	0.072	1.0815
1959	BP::0042307::positive regulation of protein import into nucleus	6	GO	-0.58925	-1.0813	0.4406	0.79956	1	0.5	0.264	0.368	0.79069	0.07	1.0813
1960	BP::0042993::positive regulation of transcription factor import into nucleus	6	GO	-0.58925	-1.0813	0.4406	0.79956	1	0.5	0.264	0.368	0.79069	0.07	1.0813
1961	MF::0003690::double-stranded DNA binding	43	GO	-0.38908	-1.0804	0.3648	0.80123	1	0.326	0.201	0.261	0.79235	0.073	1.0804
1962	BP::0007431::salivary gland development	5	GO	-0.56831	-1.0802	0.4165	0.80121	1	0.2	0.0454	0.191	0.79186	0.073	1.0802
1963	BP::0045787::positive regulation of cell cycle	14	GO	0.45942	1.0799	0.393	1	1	0.429	0.216	0.337	1	0.733	1.0799
1964	MF::0005178::integrin binding	40	GO	-0.32999	-1.0798	0.3294	0.80123	1	0.1	0.0688	0.0936	0.79196	0.071	1.0798
1965	BP::0008016::regulation of heart contraction	43	GO	-0.31893	-1.0798	0.3576	0.80162	1	0.419	0.33	0.282	0.7925	0.071	1.0798
1966	BP::0044237::cellular metabolic process	4165	GO	-0.23401	-1.0795	0.2635	0.80126	1	0.246	0.241	0.38	0.79151	0.07	1.0795
1967	BP::0009991::response to extracellular stimulus	40	GO	-0.29044	-1.0792	0.3468	0.80151	1	0.275	0.256	0.206	0.79187	0.07	1.0792
1968	BP::0018108::peptidyl-tyrosine phosphorylation	51	GO	-0.29669	-1.0786	0.3265	0.80256	1	0.412	0.26	0.307	0.79316	0.072	1.0786
1969	BP::0007096::regulation of exit from mitosis	7	GO	0.50266	1.0785	0.4189	1	1	0.571	0.209	0.452	1	0.734	1.0785
1970	BP::0010458::exit from mitosis	7	GO	0.50266	1.0785	0.4189	1	1	0.571	0.209	0.452	1	0.734	1.0785
1971	MF::0003709::RNA polymerase III transcription factor activity	6	GO	-0.50116	-1.0783	0.375	0.80264	1	0.167	0.0413	0.16	0.79269	0.07	1.0783
1972	MF::0004765::shikimate kinase activity	4	GO	-0.54615	-1.078	0.3793	0.80276	1	0.5	0.132	0.434	0.79287	0.07	1.078
1973	MF::0030170::pyridoxal phosphate binding	24	GO	0.39891	1.0777	0.3312	1	1	0.375	0.179	0.309	1	0.735	1.0777
1974	BP::0050878::regulation of body fluid levels	121	GO	-0.30261	-1.0775	0.3512	0.80348	1	0.124	0.0917	0.114	0.79428	0.073	1.0775
1975	BP::0009308::amine metabolic process	240	GO	-0.23582	-1.0775	0.2808	0.8029	1	0.183	0.186	0.154	0.7937	0.072	1.0775
1976	BP::0006887::exocytosis	52	GO	0.30008	1.0774	0.3281	1	1	0.288	0.201	0.232	1	0.734	1.0774
1977	CC::0032153::cell division site	8	GO	0.44544	1.0773	0.3939	1	1	0.125	0.0221	0.122	1	0.73	1.0773
1978	CC::0032155::cell division site part	8	GO	0.44544	1.0773	0.3939	1	1	0.125	0.0221	0.122	1	0.73	1.0773
1979	BP::0051101::regulation of DNA binding	34	GO	-0.36135	-1.0773	0.3299	0.80302	1	0.265	0.138	0.229	0.79352	0.072	1.0773
1980	MF::0016830::carbon-carbon lyase activity	28	GO	0.33228	1.077	0.3488	1	1	0.286	0.179	0.235	1	0.727	1.077
1981	BP::0001701::in utero embryonic development	61	GO	-0.29577	-1.0763	0.326	0.80507	1	0.131	0.0839	0.121	0.79609	0.074	1.0763
1982	CC::0032991::macromolecular complex	1397	GO	-0.24964	-1.0762	0.3018	0.80471	1	0.254	0.251	0.229	0.79551	0.073	1.0762
1983	CC::0005850::eukaryotic translation initiation factor 2 complex	3	GO	-0.69683	-1.0759	0.446	0.80489	1	0.667	0.251	0.499	0.79581	0.073	1.0759
1984	BP::0007217::tachykinin signaling pathway	4	GO	0.61579	1.0754	0.4286	1	1	0.5	0.199	0.401	1	0.735	1.0754
1985	BP::0009119::ribonucleoside metabolic process	7	GO	-0.4701	-1.0753	0.3658	0.80584	1	0.286	0.124	0.251	0.79656	0.075	1.0753
1986	BP::0045080::positive regulation of chemokine biosynthetic process	5	GO	-0.56655	-1.075	0.3964	0.80599	1	0.4	0.0691	0.373	0.79648	0.073	1.075
1987	BP::0031331::positive regulation of cellular catabolic process	3	GO	-0.63707	-1.075	0.4233	0.80551	1	0.333	0.0652	0.312	0.7962	0.073	1.075
1988	BP::0051100::negative regulation of binding	10	GO	-0.52116	-1.0748	0.3581	0.80467	1	0.5	0.33	0.336	0.79532	0.073	1.0748
1989	BP::0043392::negative regulation of DNA binding	10	GO	-0.52116	-1.0748	0.3581	0.80467	1	0.5	0.33	0.336	0.79532	0.073	1.0748
1990	MF::0017111::nucleoside-triphosphatase activity	408	GO	-0.25016	-1.0747	0.3006	0.80455	1	0.199	0.177	0.172	0.79482	0.072	1.0747
1991	MF::0035250::UDP-galactosyltransferase activity	12	GO	-0.46198	-1.0746	0.395	0.80411	1	0.5	0.288	0.356	0.79424	0.071	1.0746
1992	BP::0032270::positive regulation of cellular protein metabolic process	81	GO	-0.32708	-1.0744	0.3327	0.80416	1	0.37	0.249	0.281	0.79381	0.072	1.0744
1993	BP::0006636::unsaturated fatty acid biosynthetic process	4	GO	-0.61384	-1.0743	0.378	0.80312	1	0.5	0.053	0.474	0.7928	0.07	1.0743
1994	BP::0033559::unsaturated fatty acid metabolic process	4	GO	-0.61384	-1.0743	0.378	0.80312	1	0.5	0.053	0.474	0.7928	0.07	1.0743
1995	BP::0045104::intermediate filament cytoskeleton organization and biogenesis	7	GO	0.46091	1.0742	0.4084	1	1	0.571	0.266	0.42	1	0.737	1.0742
1996	MF::0046906::tetrapyrrole binding	81	GO	-0.29806	-1.0741	0.3083	0.80241	1	0.16	0.123	0.142	0.79193	0.069	1.0741
1997	MF::0020037::heme binding	81	GO	-0.29806	-1.0741	0.3083	0.80241	1	0.16	0.123	0.142	0.79193	0.069	1.0741
[truncated: 2,730 more rows]

## Sheet: GSEA separate lists
B cell active															T cell active
GS	SIZE	SOURCE	ES	NES	NOM p-val	FDR q-val	FWER p-val	Tag %	Gene %	Signal	FDR (median)	glob.p.val	abs(NES)		GS	SIZE	SOURCE	ES	NES	NOM p-val	FDR q-val	FWER p-val	Tag %	Gene %	Signal	FDR (median)	glob.p.val	abs(NES)
BP::0006695::cholesterol biosynthetic process	22	GO	0.6868	1.6959	0.02353	1	0.971	0.318	0.0677	0.297	1	0.931	1.6959		BP::0045216::intercellular junction assembly and maintenance	14	GO	-0.76961	-1.8238	0.002123	1	0.607	0.143	0.00549	0.142	1	0.592	1.8238
BP::0016126::sterol biosynthetic process	28	GO	0.72045	1.6841	0.01656	1	0.98	0.357	0.0812	0.329	1	0.889	1.6841		CC::0030131::clathrin adaptor complex	14	GO	-0.71975	-1.7834	0	1	0.78	0.429	0.146	0.366	1	0.584	1.7834
BP::0021537::telencephalon development	9	GO	0.69433	1.6768	0.0137	1	0.984	0.667	0.261	0.493	1	0.856	1.6768		BP::0045026::plasma membrane fusion	15	GO	-0.63604	-1.7597	0.002114	1	0.848	0.0667	0.000244	0.0668	1	0.574	1.7597
BP::0006694::steroid biosynthetic process	64	GO	0.50732	1.6605	0.01016	1	0.991	0.25	0.115	0.223	1	0.852	1.6605		BP::0007028::cytoplasm organization and biogenesis	19	GO	-0.76979	-1.7478	0.00215	1	0.883	0.368	0.106	0.33	1	0.558	1.7478
BP::0045076::regulation of interleukin-2 biosynthetic process	11	GO	0.74216	1.6264	0.004008	1	0.999	0.636	0.194	0.513	1	0.914	1.6264		CC::0030286::dynein complex	15	GO	-0.6552	-1.7275	0.01035	1	0.925	0.333	0.125	0.292	1	0.59	1.7275
BP::0045086::positive regulation of interleukin-2 biosynthetic process	9	GO	0.7627	1.5843	0.01198	1	1	0.333	0.0585	0.314	1	0.975	1.5843		CC::0030118::clathrin coat	22	GO	-0.67811	-1.7242	0.004202	1	0.932	0.409	0.146	0.35	1	0.55	1.7242
CC::0043205::fibril	4	GO	0.90068	1.5794	0.008147	1	1	0.5	0.0422	0.479	1	0.972	1.5794		MF::0005520::insulin-like growth factor binding	21	GO	-0.69626	-1.7078	0	1	0.956	0.286	0.0512	0.272	1	0.591	1.7078
MF::0032947::protein complex scaffold	16	GO	0.59424	1.5524	0.06098	1	1	0.375	0.104	0.336	1	0.981	1.5524		CC::0030125::clathrin vesicle coat	20	GO	-0.66914	-1.6919	0.004167	1	0.981	0.4	0.146	0.342	1	0.615	1.6919
MF::0030159::receptor signaling complex scaffold activity	16	GO	0.59424	1.5524	0.06098	1	1	0.375	0.104	0.336	1	0.981	1.5524		CC::0030119::AP-type membrane coat adaptor complex	16	GO	-0.65325	-1.6893	0.006122	1	0.985	0.375	0.146	0.321	1	0.575	1.6893
CC::0000794::condensed nuclear chromosome	22	GO	0.63519	1.5523	0.04583	1	1	0.636	0.214	0.502	1	0.971	1.5523		MF::0042974::retinoic acid receptor binding	7	GO	-0.83497	-1.6878	0.006276	1	0.986	0.286	0.0444	0.273	1	0.547	1.6878
BP::0006692::prostanoid metabolic process	13	GO	0.69107	1.5409	0.05417	1	1	0.385	0.103	0.345	1	0.972	1.5409		BP::0018205::peptidyl-lysine modification	7	GO	-0.79528	-1.6778	0.006263	1	0.99	0.571	0.16	0.481	1	0.552	1.6778
BP::0006693::prostaglandin metabolic process	13	GO	0.69107	1.5409	0.05417	1	1	0.385	0.103	0.345	1	0.972	1.5409		BP::0042113::B cell activation	61	GO	-0.57697	-1.6774	0	1	0.99	0.328	0.102	0.297	1	0.518	1.6774
BP::0016125::sterol metabolic process	63	GO	0.4933	1.5333	0.03579	1	1	0.238	0.0879	0.219	1	0.973	1.5333		BP::0051384::response to glucocorticoid stimulus	7	GO	-0.79069	-1.677	0.008065	1	0.99	0.571	0.178	0.47	0.95784	0.479	1.677
MF::0016628::oxidoreductase activity\, acting on the CH-CH group of donors\, NAD or NADP as acceptor	21	GO	0.66985	1.5318	0.03219	1	1	0.381	0.115	0.338	1	0.965	1.5318		BP::0031960::response to corticosteroid stimulus	10	GO	-0.70987	-1.668	0.002066	1	0.992	0.7	0.267	0.514	0.99847	0.497	1.668
BP::0046348::amino sugar catabolic process	6	GO	0.80099	1.5286	0.03143	1	1	0.333	0.0178	0.328	1	0.951	1.5286		CC::0030665::clathrin coated vesicle membrane	21	GO	-0.64267	-1.6603	0.01035	1	0.993	0.381	0.146	0.326	1	0.512	1.6603
BP::0006043::glucosamine catabolic process	6	GO	0.80099	1.5286	0.03143	1	1	0.333	0.0178	0.328	1	0.951	1.5286		BP::0007043::intercellular junction assembly	9	GO	-0.83845	-1.6588	0.004124	1	0.994	0.222	0.00549	0.221	0.97342	0.489	1.6588
CC::0001527::microfibril	3	GO	0.94386	1.5285	0.006073	1	1	0.667	0.0422	0.639	1	0.943	1.5285		BP::0007272::ensheathment of neurons	28	GO	-0.59236	-1.658	0.0101	1	0.995	0.429	0.149	0.366	0.87433	0.426	1.658
BP::0048806::genitalia development	8	GO	0.68304	1.523	0.04175	1	1	0.375	0.0747	0.347	1	0.945	1.523		BP::0008366::axon ensheathment	28	GO	-0.59236	-1.658	0.0101	1	0.995	0.429	0.149	0.366	0.87433	0.426	1.658
BP::0050808::synapse organization and biogenesis	31	GO	0.53385	1.5191	0.04845	1	1	0.387	0.11	0.346	1	0.947	1.5191		MF::0005351::sugar\:hydrogen symporter activity	20	GO	-0.60855	-1.6455	0.0217	1	0.998	0.35	0.178	0.288	0.95878	0.472	1.6455
BP::0030539::male genitalia development	7	GO	0.72238	1.5186	0.05252	1	1	0.429	0.0747	0.397	1	0.938	1.5186		BP::0001508::regulation of action potential	34	GO	-0.54022	-1.645	0.002016	1	0.998	0.382	0.149	0.327	0.91576	0.452	1.645
BP::0044264::cellular polysaccharide metabolic process	54	GO	0.44806	1.5166	0.01643	1	1	0.296	0.138	0.257	1	0.933	1.5166		MF::0035091::phosphoinositide binding	31	GO	-0.58586	-1.6416	0.005848	1	0.998	0.258	0.123	0.227	0.9164	0.439	1.6416
BP::0031579::lipid raft organization and biogenesis	5	GO	0.91803	1.5082	0.006263	1	1	0.6	0.0586	0.565	1	0.944	1.5082		BP::0001502::cartilage condensation	11	GO	-0.69135	-1.6375	0.002	1	0.999	0.0909	0.00061	0.091	0.90167	0.446	1.6375
MF::0005521::lamin binding	4	GO	0.8548	1.5058	0.02648	1	1	0.25	0.0388	0.24	1	0.943	1.5058		BP::0000187::activation of MAPK activity	38	GO	-0.54086	-1.6366	0.005871	1	0.999	0.368	0.142	0.317	0.87399	0.429	1.6366
BP::0000910::cytokinesis	15	GO	0.58385	1.5028	0.07098	1	1	0.333	0.132	0.29	1	0.941	1.5028		BP::0006944::membrane fusion	30	GO	-0.47192	-1.6349	0.006135	1	0.999	0.0667	0.0328	0.0647	0.84812	0.418	1.6349
MF::0016627::oxidoreductase activity\, acting on the CH-CH group of donors	39	GO	0.55226	1.4987	0.0334	1	1	0.231	0.115	0.205	1	0.945	1.4987		MF::0015295::solute\:hydrogen symporter activity	23	GO	-0.58031	-1.6185	0.03018	1	1	0.435	0.259	0.323	1	0.513	1.6185
BP::0044247::cellular polysaccharide catabolic process	13	GO	0.59414	1.4978	0.04948	1	1	0.231	0.0395	0.222	1	0.932	1.4978		CC::0030130::clathrin coat of trans-Golgi network vesicle	12	GO	-0.75726	-1.6161	0.004141	1	1	0.5	0.146	0.427	1	0.504	1.6161
BP::0000272::polysaccharide catabolic process	13	GO	0.59414	1.4978	0.04948	1	1	0.231	0.0395	0.222	1	0.932	1.4978		BP::0042552::myelination	26	GO	-0.58093	-1.6122	0.01411	1	1	0.423	0.149	0.361	1	0.509	1.6122
MF::0016229::steroid dehydrogenase activity	17	GO	0.56279	1.4858	0.075	1	1	0.294	0.115	0.261	1	0.954	1.4858		CC::0001669::acrosome	11	GO	-0.65551	-1.6114	0.02896	1	1	0.545	0.198	0.438	0.99255	0.494	1.6114
BP::0050918::positive chemotaxis	9	GO	0.77742	1.4853	0.04602	1	1	0.556	0.0317	0.539	1	0.949	1.4853		BP::0030183::B cell differentiation	32	GO	-0.61021	-1.6109	0.01242	1	1	0.438	0.138	0.379	0.96199	0.468	1.6109
MF::0033764::steroid dehydrogenase activity\, acting on the CH-OH group of donors\, NAD or NADP as acceptor	14	GO	0.58615	1.484	0.08565	1	1	0.286	0.0771	0.264	1	0.944	1.484		CC::0009986::cell surface	125	GO	-0.43398	-1.6042	0.00202	1	1	0.12	0.0511	0.116	1	0.501	1.6042
BP::0051668::localization within membrane	6	GO	0.82923	1.4837	0.03145	1	1	0.5	0.0586	0.471	1	0.936	1.4837		BP::0048002::antigen processing and presentation of peptide antigen	20	GO	-0.72471	-1.6024	0.02464	1	1	0.5	0.156	0.423	0.99377	0.496	1.6024
BP::0042384::cilium biogenesis	5	GO	0.82603	1.4829	0.03433	1	1	0.8	0.151	0.679	1	0.928	1.4829		MF::0042826::histone deacetylase binding	7	GO	-0.82176	-1.6009	0.008147	1	1	0.286	0.046	0.273	0.97924	0.482	1.6009
BP::0051900::regulation of mitochondrial depolarization	3	GO	0.83364	1.4809	0.03734	1	1	0.667	0.139	0.574	1	0.922	1.4809		BP::0040015::negative regulation of multicellular organism growth	6	GO	-0.74663	-1.5956	0.01848	1	1	0.5	0.23	0.385	0.99305	0.495	1.5956
BP::0051882::mitochondrial depolarization	3	GO	0.83364	1.4809	0.03734	1	1	0.667	0.139	0.574	1	0.922	1.4809		BP::0050767::regulation of neurogenesis	44	GO	-0.44501	-1.5955	0.01852	1	1	0.273	0.178	0.225	0.96384	0.485	1.5955
BP::0006030::chitin metabolic process	6	GO	0.75714	1.4768	0.05976	1	1	0.333	0.0422	0.32	1	0.924	1.4768		BP::0042535::positive regulation of tumor necrosis factor biosynthetic process	7	GO	-0.8475	-1.5946	0.01202	1	1	0.286	0.0154	0.282	0.94996	0.471	1.5946
BP::0050792::regulation of viral reproduction	10	GO	0.71817	1.4763	0.0421	1	1	0.3	0.0261	0.293	1	0.921	1.4763		CC::0005868::cytoplasmic dynein complex	5	GO	-0.8164	-1.5914	0.01002	1	1	0.2	0.0128	0.198	0.96007	0.463	1.5914
BP::0005976::polysaccharide metabolic process	56	GO	0.42598	1.4754	0.02254	1	1	0.286	0.138	0.248	1	0.914	1.4754		MF::0048503::GPI anchor binding	78	GO	-0.47319	-1.5882	0.02386	1	1	0.333	0.232	0.258	0.95682	0.463	1.5882
BP::0042094::interleukin-2 biosynthetic process	13	GO	0.66908	1.4747	0.04829	1	1	0.615	0.194	0.497	1	0.904	1.4747		MF::0016653::oxidoreductase activity\, acting on NADH or NADPH\, heme protein as acceptor	5	GO	-0.66756	-1.5873	0.0303	1	1	0.4	0.135	0.346	0.94343	0.463	1.5873
BP::0032623::interleukin-2 production	13	GO	0.66908	1.4747	0.04829	1	1	0.615	0.194	0.497	1	0.904	1.4747		BP::0006664::glycolipid metabolic process	22	GO	-0.63426	-1.5831	0.02213	1	1	0.364	0.133	0.316	0.9558	0.475	1.5831
BP::0042594::response to starvation	6	GO	0.72049	1.4726	0.08317	1	1	0.5	0.138	0.431	1	0.902	1.4726		CC::0009897::external side of plasma membrane	62	GO	-0.51878	-1.5821	0.01639	1	1	0.21	0.0779	0.195	0.94609	0.462	1.5821
MF::0004439::phosphoinositide 5-phosphatase activity	5	GO	0.80388	1.4701	0.03006	1	1	0.4	0.0712	0.372	1	0.884	1.4701		CC::0012510::trans-Golgi network transport vesicle membrane	13	GO	-0.71863	-1.581	0.01237	1	1	0.462	0.146	0.395	0.93249	0.456	1.581
BP::0050927::positive regulation of positive chemotaxis	8	GO	0.80418	1.4701	0.04742	1	1	0.625	0.0317	0.606	1	0.889	1.4701		CC::0009434::microtubule-based flagellum	7	GO	-0.75496	-1.5769	0.006148	1	1	0.857	0.237	0.655	0.94366	0.465	1.5769
BP::0050926::regulation of positive chemotaxis	8	GO	0.80418	1.4701	0.04742	1	1	0.625	0.0317	0.606	1	0.889	1.4701		BP::0046883::regulation of hormone secretion	25	GO	-0.53448	-1.576	0.02345	1	1	0.4	0.231	0.308	0.94036	0.455	1.576
BP::0007009::plasma membrane organization and biogenesis	11	GO	0.73537	1.4697	0.03586	1	1	0.364	0.0586	0.343	1	0.88	1.4697		BP::0006898::receptor-mediated endocytosis	40	GO	-0.49646	-1.5723	0.01378	1	1	0.425	0.192	0.345	0.95212	0.466	1.5723
BP::0045664::regulation of neuron differentiation	16	GO	0.63448	1.4674	0.07831	1	1	0.25	0.11	0.223	1	0.878	1.4674		MF::0050681::androgen receptor binding	19	GO	-0.59919	-1.5697	0.03361	1	1	0.316	0.199	0.254	0.95583	0.464	1.5697
BP::0016339::calcium-dependent cell-cell adhesion	7	GO	0.78257	1.4626	0.0499	1	1	0.571	0.11	0.509	1	0.884	1.4626		BP::0014031::mesenchymal cell development	28	GO	-0.52741	-1.5652	0.01768	1	1	0.643	0.364	0.411	0.9674	0.477	1.5652
CC::0000795::synaptonemal complex	8	GO	0.69002	1.4589	0.06211	1	1	0.75	0.191	0.607	1	0.893	1.4589		BP::0048762::mesenchymal cell differentiation	28	GO	-0.52741	-1.5652	0.01768	1	1	0.643	0.364	0.411	0.9674	0.477	1.5652
BP::0033692::cellular polysaccharide biosynthetic process	26	GO	0.48462	1.4576	0.04251	1	1	0.308	0.138	0.266	1	0.882	1.4576		CC::0005770::late endosome	15	GO	-0.74366	-1.5623	0.007812	1	1	0.4	0.0792	0.369	0.98282	0.479	1.5623
BP::0000271::polysaccharide biosynthetic process	26	GO	0.48462	1.4576	0.04251	1	1	0.308	0.138	0.266	1	0.882	1.4576		MF::0016527::brain-specific angiogenesis inhibitor activity	7	GO	-0.6627	-1.5621	0.02857	1	1	0.286	0.0564	0.27	0.96276	0.468	1.5621
BP::0048520::positive regulation of behavior	9	GO	0.76274	1.4543	0.05439	1	1	0.556	0.0317	0.539	1	0.889	1.4543		CC::0031225::anchored to membrane	8	GO	-0.71428	-1.5608	0.02259	1	1	0.125	0.000853	0.125	0.94069	0.447	1.5608
BP::0050921::positive regulation of chemotaxis	9	GO	0.76274	1.4543	0.05439	1	1	0.556	0.0317	0.539	1	0.889	1.4543		CC::0046658::anchored to plasma membrane	8	GO	-0.71428	-1.5608	0.02259	1	1	0.125	0.000853	0.125	0.94069	0.447	1.5608
BP::0006534::cysteine metabolic process	5	GO	0.8149	1.4531	0.03333	1	1	0.6	0.102	0.539	1	0.882	1.4531		MF::0008134::transcription factor binding	307	GO	-0.40466	-1.5599	0.004124	1	1	0.28	0.213	0.229	0.93008	0.439	1.5599
MF::0004703::G-protein coupled receptor kinase activity	6	GO	0.82273	1.4525	0.04472	1	1	0.333	0.0128	0.329	1	0.879	1.4525		BP::0043406::positive regulation of MAP kinase activity	44	GO	-0.49433	-1.5532	0.01938	1	1	0.432	0.227	0.336	0.97416	0.477	1.5532
MF::0004964::lutropin-choriogonadotropic hormone receptor activity	3	GO	0.89905	1.4515	0.01633	1	1	0.667	0.0747	0.617	1	0.871	1.4515		BP::0030168::platelet activation	16	GO	-0.63963	-1.5502	0.016	1	1	0.25	0.0816	0.23	0.99152	0.493	1.5502
BP::0006791::sulfur utilization	3	GO	0.8173	1.4512	0.05088	1	1	0.333	0.0358	0.322	1	0.86	1.4512		MF::0019838::growth factor binding	69	GO	-0.48007	-1.5501	0.01245	1	1	0.159	0.0672	0.15	0.97349	0.476	1.5501
BP::0000103::sulfate assimilation	3	GO	0.8173	1.4512	0.05088	1	1	0.333	0.0358	0.322	1	0.86	1.4512		MF::0015144::carbohydrate transmembrane transporter activity	21	GO	-0.57935	-1.5473	0.02982	1	1	0.333	0.178	0.275	0.97192	0.479	1.5473
BP::0045665::negative regulation of neuron differentiation	5	GO	0.92177	1.4507	0.01807	1	1	0.4	0.00366	0.399	1	0.847	1.4507		MF::0051119::sugar transmembrane transporter activity	21	GO	-0.57935	-1.5473	0.02982	1	1	0.333	0.178	0.275	0.97192	0.479	1.5473
BP::0035094::response to nicotine	6	GO	0.76939	1.4491	0.09263	1	1	0.333	0.0202	0.327	1	0.85	1.4491		BP::0006687::glycosphingolipid metabolic process	16	GO	-0.63161	-1.5472	0.03143	1	1	0.375	0.133	0.326	0.95516	0.469	1.5472
BP::0019321::pentose metabolic process	4	GO	0.783	1.4442	0.05118	1	1	1	0.217	0.783	1	0.871	1.4442		BP::0001570::vasculogenesis	21	GO	-0.53882	-1.5458	0.03125	1	1	0.0952	0.0121	0.0943	0.94702	0.459	1.5458
BP::0051238::sequestering of metal ion	11	GO	0.67573	1.444	0.06889	1	1	0.364	0.12	0.32	1	0.86	1.444		MF::0003712::transcription cofactor activity	234	GO	-0.39635	-1.5427	0.0102	1	1	0.269	0.213	0.218	0.96728	0.473	1.5427
CC::0005640::nuclear outer membrane	5	GO	0.78113	1.4402	0.0496	1	1	0.4	0.0677	0.373	1	0.87	1.4402		CC::0030140::trans-Golgi network transport vesicle	17	GO	-0.64335	-1.5411	0.02911	1	1	0.412	0.147	0.352	0.95625	0.466	1.5411
BP::0042401::biogenic amine biosynthetic process	16	GO	0.54369	1.4399	0.09186	1	1	0.438	0.15	0.373	1	0.864	1.4399		BP::0002237::response to molecule of bacterial origin	8	GO	-0.81674	-1.5385	0.01022	1	1	0.25	0.0127	0.247	0.96774	0.476	1.5385
BP::0050930::induction of positive chemotaxis	7	GO	0.77933	1.4397	0.07231	1	1	0.571	0.0317	0.554	1	0.854	1.4397		CC::0030132::clathrin coat of coated pit	6	GO	-0.75706	-1.5358	0.03854	1	1	0.333	0.0888	0.304	0.97469	0.482	1.5358
BP::0007379::segment specification	5	GO	0.84726	1.4397	0.0262	1	1	1	0.153	0.847	1	0.844	1.4397		BP::0030041::actin filament polymerization	24	GO	-0.61355	-1.535	0.01018	1	1	0.25	0.0697	0.233	0.96441	0.48	1.535
BP::0048753::pigment granule organization and biogenesis	3	GO	0.80798	1.4362	0.03414	1	1	0.667	0.119	0.587	1	0.848	1.4362		BP::0042100::B cell proliferation	17	GO	-0.61264	-1.5343	0.03484	1	1	0.235	0.0416	0.226	0.95853	0.473	1.5343
BP::0032438::melanosome organization and biogenesis	3	GO	0.80798	1.4362	0.03414	1	1	0.667	0.119	0.587	1	0.848	1.4362		BP::0016049::cell growth	121	GO	-0.42394	-1.5341	0.01232	1	1	0.165	0.0801	0.154	0.94562	0.465	1.5341
CC::0005964::phosphorylase kinase complex	11	GO	0.58065	1.435	0.09426	1	1	0.273	0.111	0.243	1	0.842	1.435		MF::0015924::mannosyl-oligosaccharide mannosidase activity	5	GO	-0.8678	-1.5332	0.01247	1	1	0.4	0.0519	0.379	0.92636	0.445	1.5332
BP::0001956::positive regulation of neurotransmitter secretion	5	GO	0.70572	1.4338	0.083	1	1	0.8	0.215	0.629	1	0.839	1.4338		BP::0007342::fusion of sperm to egg plasma membrane	5	GO	-0.8254	-1.5332	0.014	1	1	0.2	0.000244	0.2	0.94019	0.455	1.5332
CC::0042101::T cell receptor complex	11	GO	0.82435	1.4314	0.03272	1	1	0.455	0.0185	0.447	1	0.845	1.4314		BP::0008361::regulation of cell size	126	GO	-0.41831	-1.53	0.01217	1	1	0.159	0.0801	0.148	0.93723	0.458	1.53
BP::0006749::glutathione metabolic process	11	GO	0.54974	1.4294	0.0835	1	1	0.455	0.129	0.396	1	0.853	1.4294		BP::0006677::glycosylceramide metabolic process	7	GO	-0.83349	-1.5299	0.006	1	1	0.571	0.101	0.514	0.92442	0.446	1.5299
MF::0008133::collagenase activity	5	GO	0.78207	1.429	0.07479	1	1	0.6	0.154	0.508	1	0.84	1.429		MF::0008565::protein transporter activity	75	GO	-0.47671	-1.5295	0.04348	1	1	0.307	0.194	0.25	0.91299	0.436	1.5295
BP::0050920::regulation of chemotaxis	10	GO	0.74269	1.4284	0.06667	1	1	0.5	0.0317	0.485	1	0.835	1.4284		CC::0005773::vacuole	142	GO	-0.43757	-1.5276	0.0364	1	1	0.331	0.198	0.27	0.92858	0.447	1.5276
BP::0021543::pallium development	4	GO	0.71394	1.4258	0.07816	1	1	0.5	0.221	0.39	1	0.836	1.4258		BP::0030521::androgen receptor signaling pathway	25	GO	-0.52229	-1.527	0.05533	1	1	0.32	0.213	0.253	0.91889	0.437	1.527
BP::0060113::inner ear receptor cell differentiation	11	GO	0.63554	1.4188	0.09592	1	1	0.364	0.0868	0.333	1	0.869	1.4188		BP::0006544::glycine metabolic process	8	GO	-0.6818	-1.5264	0.0415	1	1	0.375	0.124	0.329	0.91044	0.431	1.5264
BP::0008202::steroid metabolic process	124	GO	0.3789	1.4178	0.06122	1	1	0.202	0.104	0.183	1	0.864	1.4178		CC::0030136::clathrin-coated vesicle	65	GO	-0.37686	-1.5259	0.04032	1	1	0.215	0.168	0.181	0.90807	0.426	1.5259
BP::0048705::skeletal morphogenesis	13	GO	0.57851	1.4159	0.1061	1	1	0.462	0.142	0.397	1	0.869	1.4159		MF::0008369::obsolete molecular function	83	GO	-0.43203	-1.5258	0.0297	1	1	0.229	0.157	0.195	0.89612	0.423	1.5258
BP::0050795::regulation of behavior	12	GO	0.70084	1.415	0.06918	1	1	0.417	0.0317	0.404	1	0.864	1.415		MF::0008329::pattern recognition receptor activity	5	GO	-0.84183	-1.5212	0.01217	1	1	0.6	0.122	0.527	0.93418	0.435	1.5212
MF::0016151::nickel ion binding	3	GO	0.87464	1.4126	0.04132	1	1	0.667	0.0875	0.609	1	0.87	1.4126		MF::0015491::cation\:cation antiporter activity	9	GO	-0.52428	-1.5194	0.06048	1	1	0.333	0.272	0.243	0.93477	0.444	1.5194
BP::0009954::proximal/distal pattern formation	7	GO	0.73558	1.4124	0.103	1	1	0.286	0.0109	0.283	1	0.87	1.4124		MF::0042562::hormone binding	23	GO	-0.5414	-1.5191	0.04024	1	1	0.304	0.122	0.268	0.92629	0.437	1.5191
BP::0014070::response to organic cyclic substance	15	GO	0.54706	1.4098	0.1014	1	1	0.4	0.169	0.333	1	0.874	1.4098		BP::0001503::ossification	76	GO	-0.43217	-1.5182	0.0217	1	1	0.461	0.282	0.334	0.91009	0.426	1.5182
BP::0042398::amino acid derivative biosynthetic process	22	GO	0.4736	1.4094	0.09524	1	1	0.364	0.15	0.31	1	0.872	1.4094		BP::0031214::biomineral formation	76	GO	-0.43217	-1.5182	0.0217	1	1	0.461	0.282	0.334	0.91009	0.426	1.5182
CC::0030496::midbody	6	GO	0.71309	1.4082	0.1222	1	1	0.5	0.064	0.468	1	0.867	1.4082		BP::0032768::regulation of monooxygenase activity	5	GO	-0.78576	-1.5161	0.02161	1	1	0.6	0.122	0.527	0.90442	0.423	1.5161
MF::0015926::glucosidase activity	8	GO	0.69792	1.4071	0.08639	1	1	0.625	0.13	0.544	1	0.867	1.4071		BP::0050999::regulation of nitric-oxide synthase activity	5	GO	-0.78576	-1.5161	0.02161	1	1	0.6	0.122	0.527	0.90442	0.423	1.5161
MF::0003857::3-hydroxyacyl-CoA dehydrogenase activity	6	GO	0.71955	1.407	0.09221	1	1	0.5	0.0996	0.451	1	0.854	1.407		BP::0002720::positive regulation of cytokine production during immune response	6	GO	-0.81863	-1.5125	0.01174	0.9797	1	0.333	0.0415	0.32	0.87616	0.399	1.5125
BP::0007416::synaptogenesis	16	GO	0.62912	1.4067	0.08595	1	1	0.5	0.11	0.446	1	0.853	1.4067		BP::0002702::positive regulation of production of molecular mediator of immune response	6	GO	-0.81863	-1.5125	0.01174	0.9797	1	0.333	0.0415	0.32	0.87616	0.399	1.5125
BP::0008203::cholesterol metabolic process	58	GO	0.42341	1.4054	0.06889	1	1	0.207	0.0879	0.19	1	0.853	1.4054		BP::0002718::regulation of cytokine production during immune response	6	GO	-0.81863	-1.5125	0.01174	0.9797	1	0.333	0.0415	0.32	0.87616	0.399	1.5125
BP::0006491::N-glycan processing	4	GO	0.85185	1.404	0.0444	1	1	0.75	0.101	0.674	1	0.85	1.404		BP::0002700::regulation of production of molecular mediator of immune response	6	GO	-0.81863	-1.5125	0.01174	0.9797	1	0.333	0.0415	0.32	0.87616	0.399	1.5125
MF::0003847::1-alkyl-2-acetylglycerophosphocholine esterase activity	4	GO	0.74313	1.4024	0.08064	1	1	0.5	0.144	0.428	1	0.85	1.4024		BP::0002367::cytokine production during immune response	6	GO	-0.81863	-1.5125	0.01174	0.9797	1	0.333	0.0415	0.32	0.87616	0.399	1.5125
BP::0030193::regulation of blood coagulation	12	GO	0.60615	1.3993	0.08549	1	1	0.417	0.117	0.368	1	0.862	1.3993		BP::0009070::serine family amino acid biosynthetic process	9	GO	-0.6734	-1.5113	0.05058	0.98061	1	0.111	0.00427	0.111	0.87744	0.396	1.5113
BP::0031349::positive regulation of defense response	16	GO	0.58078	1.3989	0.1025	1	1	0.5	0.187	0.407	1	0.857	1.3989		MF::0015197::peptide transporter activity	8	GO	-0.5974	-1.5081	0.06587	0.99735	1	0.625	0.307	0.434	0.90131	0.417	1.5081
BP::0031100::organ regeneration	3	GO	0.79392	1.3948	0.1037	1	1	0.667	0.163	0.558	1	0.869	1.3948		CC::0042611::MHC protein complex	23	GO	-0.76755	-1.5063	0.04008	1	1	0.609	0.129	0.532	0.90509	0.421	1.5063
BP::0045576::mast cell activation	6	GO	0.78908	1.3947	0.07585	1	1	0.5	0.0238	0.488	1	0.862	1.3947		MF::0005057::receptor signaling protein activity	123	GO	-0.43087	-1.5043	0.01165	1	1	0.244	0.142	0.212	0.91234	0.43	1.5043
BP::0048663::neuron fate commitment	13	GO	0.59701	1.3943	0.1006	1	1	0.231	0.086	0.211	1	0.858	1.3943		BP::0014003::oligodendrocyte development	6	GO	-0.6455	-1.5041	0.05447	0.99968	1	0.833	0.325	0.563	0.90574	0.422	1.5041
BP::0009296::flagellum biogenesis	7	GO	0.74076	1.394	0.1044	1	1	0.429	0.0475	0.409	1	0.85	1.394		BP::0009405::pathogenesis	20	GO	-0.56884	-1.4988	0.05295	1	1	0.3	0.185	0.245	0.94853	0.45	1.4988
BP::0043064::flagellum organization and biogenesis	7	GO	0.74076	1.394	0.1044	1	1	0.429	0.0475	0.409	1	0.85	1.394		BP::0006307::DNA dealkylation	3	GO	-0.92264	-1.495	0.008214	1	1	0.667	0.0773	0.615	0.97234	0.469	1.495
BP::0043279::response to alkaloid	10	GO	0.62143	1.3934	0.1371	1	1	0.5	0.169	0.416	1	0.848	1.3934		BP::0006342::chromatin silencing	4	GO	-0.74268	-1.4931	0.04339	1	1	0.75	0.257	0.558	0.96501	0.467	1.4931
BP::0046459::short-chain fatty acid metabolic process	3	GO	0.88119	1.3897	0.0551	1	1	0.667	0.116	0.59	1	0.858	1.3897		BP::0031507::heterochromatin formation	4	GO	-0.74268	-1.4931	0.04339	1	1	0.75	0.257	0.558	0.96501	0.467	1.4931
BP::0019605::butyrate metabolic process	3	GO	0.88119	1.3897	0.0551	1	1	0.667	0.116	0.59	1	0.858	1.3897		MF::0008080::N-acetyltransferase activity	27	GO	-0.52857	-1.4927	0.05134	1	1	0.407	0.237	0.312	0.96052	0.46	1.4927
MF::0001786::phosphatidylserine binding	4	GO	0.69665	1.3884	0.08485	1	1	0.25	0.0313	0.242	1	0.856	1.3884		BP::0007264::small GTPase mediated signal transduction	256	GO	-0.37373	-1.4922	0.004132	1	1	0.344	0.205	0.282	0.95404	0.454	1.4922
BP::0006516::glycoprotein catabolic process	7	GO	0.65256	1.3867	0.1167	1	1	0.286	0.0196	0.28	1	0.857	1.3867		MF::0051219::phosphoprotein binding	11	GO	-0.7394	-1.4908	0.02692	1	1	0.455	0.0397	0.437	0.95819	0.456	1.4908
BP::0043284::biopolymer biosynthetic process	36	GO	0.38847	1.384	0.06288	1	1	0.139	0.0427	0.134	1	0.861	1.384		BP::0006672::ceramide metabolic process	25	GO	-0.54579	-1.4904	0.03006	1	1	0.44	0.224	0.342	0.95066	0.446	1.4904
BP::0042730::fibrinolysis	9	GO	0.65898	1.383	0.09717	1	1	0.444	0.117	0.393	1	0.861	1.383		MF::0004198::calcium-dependent cysteine-type endopeptidase activity	10	GO	-0.63985	-1.4894	0.0505	1	1	0.6	0.253	0.449	0.9504	0.446	1.4894
MF::0004568::chitinase activity	5	GO	0.74053	1.3818	0.1056	1	1	0.2	0.00427	0.199	1	0.853	1.3818		BP::0032615::interleukin-12 production	10	GO	-0.79772	-1.4892	0.02424	1	1	0.9	0.202	0.719	0.94354	0.444	1.4892
BP::0006046::N-acetylglucosamine catabolic process	5	GO	0.74053	1.3818	0.1056	1	1	0.2	0.00427	0.199	1	0.853	1.3818		CC::0000307::cyclin-dependent protein kinase holoenzyme complex	6	GO	-0.80406	-1.4851	0.02429	1	1	0.167	0.0039	0.166	0.97271	0.473	1.4851
BP::0006032::chitin catabolic process	5	GO	0.74053	1.3818	0.1056	1	1	0.2	0.00427	0.199	1	0.853	1.3818		MF::0046965::retinoid X receptor binding	5	GO	-0.83972	-1.4847	0.01059	1	1	0.4	0.0444	0.382	0.96604	0.464	1.4847
CC::0016602::CCAAT-binding factor complex	3	GO	0.78777	1.3815	0.05979	1	1	0.667	0.207	0.529	1	0.843	1.3815		BP::0042534::regulation of tumor necrosis factor biosynthetic process	8	GO	-0.76298	-1.4838	0.03862	1	1	0.375	0.116	0.332	0.9467	0.446	1.4838
MF::0016709::oxidoreductase activity\, acting on paired donors\, with incorporation or reduction of molecular oxygen\, NADH or NADPH as one donor\, and incorporation of one atom of oxygen	21	GO	0.53547	1.3814	0.116	1	1	0.238	0.13	0.208	1	0.838	1.3814		BP::0006564::L-serine biosynthetic process	5	GO	-0.852	-1.4838	0.01789	1	1	0.2	0.00427	0.199	0.96457	0.464	1.4838
BP::0045069::regulation of viral genome replication	8	GO	0.66267	1.3787	0.08917	1	1	0.375	0.129	0.327	1	0.849	1.3787		BP::0042533::tumor necrosis factor biosynthetic process	8	GO	-0.76298	-1.4838	0.03862	1	1	0.375	0.116	0.332	0.9467	0.446	1.4838
MF::0019239::deaminase activity	12	GO	0.58278	1.3778	0.1087	1	1	0.333	0.118	0.295	1	0.847	1.3778		MF::0015923::mannosidase activity	9	GO	-0.69448	-1.4836	0.07025	1	1	0.444	0.129	0.388	0.93802	0.441	1.4836
BP::0033554::cellular response to stress	9	GO	0.59716	1.3774	0.1379	1	1	0.778	0.26	0.576	1	0.843	1.3774		MF::0005199::structural constituent of cell wall	25	GO	-0.60453	-1.4834	0.06445	1	1	0.28	0.108	0.25	0.93197	0.432	1.4834
BP::0046457::prostanoid biosynthetic process	8	GO	0.60639	1.3761	0.1446	1	1	0.5	0.163	0.419	1	0.84	1.3761		BP::0014032::neural crest cell development	20	GO	-0.53548	-1.4824	0.04481	1	1	0.7	0.352	0.455	0.92205	0.426	1.4824
BP::0001516::prostaglandin biosynthetic process	8	GO	0.60639	1.3761	0.1446	1	1	0.5	0.163	0.419	1	0.84	1.3761		BP::0014033::neural crest cell differentiation	20	GO	-0.53548	-1.4824	0.04481	1	1	0.7	0.352	0.455	0.92205	0.426	1.4824
BP::0008653::lipopolysaccharide metabolic process	3	GO	0.79742	1.3748	0.07415	1	1	0.333	0.0435	0.319	1	0.84	1.3748		BP::0019882::antigen processing and presentation	44	GO	-0.64726	-1.4823	0.05357	0.99511	1	0.477	0.129	0.418	0.92102	0.421	1.4823
BP::0051208::sequestering of calcium ion	8	GO	0.69938	1.3723	0.1025	1	1	0.25	0.019	0.245	1	0.845	1.3723		MF::0003713::transcription coactivator activity	138	GO	-0.37388	-1.4817	0.03132	0.99066	1	0.246	0.213	0.197	0.915	0.417	1.4817
MF::0003725::double-stranded RNA binding	18	GO	0.58338	1.3713	0.1109	1	1	0.111	0.00317	0.111	1	0.845	1.3713		BP::0009612::response to mechanical stimulus	17	GO	-0.55063	-1.4815	0.03491	0.98409	1	0.118	0.031	0.114	0.90707	0.413	1.4815
BP::0006487::protein amino acid N-linked glycosylation	29	GO	0.49154	1.3703	0.1018	1	1	0.276	0.108	0.247	1	0.844	1.3703		BP::0006183::GTP biosynthetic process	10	GO	-0.63012	-1.4775	0.07422	1	1	0.2	0.0341	0.193	0.92764	0.423	1.4775
MF::0005132::interferon-alpha/beta receptor binding	6	GO	0.72678	1.3699	0.1315	1	1	0.667	0.209	0.528	1	0.84	1.3699		BP::0046039::GTP metabolic process	10	GO	-0.63012	-1.4775	0.07422	1	1	0.2	0.0341	0.193	0.92764	0.423	1.4775
BP::0031668::cellular response to extracellular stimulus	5	GO	0.71711	1.3692	0.1209	1	1	0.6	0.138	0.518	1	0.837	1.3692		MF::0004702::receptor signaling protein serine/threonine kinase activity	40	GO	-0.43718	-1.4759	0.07269	1	1	0.25	0.134	0.218	0.93317	0.427	1.4759
BP::0045055::regulated secretory pathway	7	GO	0.67676	1.3681	0.1202	1	1	0.286	0.0238	0.279	1	0.839	1.3681		BP::0046519::sphingoid metabolic process	26	GO	-0.53191	-1.4757	0.03012	0.99975	1	0.423	0.224	0.329	0.9277	0.421	1.4757
BP::0009250::glucan biosynthetic process	21	GO	0.47051	1.3644	0.08758	1	1	0.19	0.0395	0.183	1	0.85	1.3644		CC::0000323::lytic vacuole	128	GO	-0.43534	-1.4741	0.05243	0.99687	1	0.336	0.21	0.27	0.92237	0.421	1.4741
BP::0005978::glycogen biosynthetic process	21	GO	0.47051	1.3644	0.08758	1	1	0.19	0.0395	0.183	1	0.85	1.3644		CC::0005764::lysosome	128	GO	-0.43534	-1.4741	0.05243	0.99687	1	0.336	0.21	0.27	0.92237	0.421	1.4741
MF::0050897::cobalt ion binding	12	GO	0.52835	1.3594	0.1274	1	1	0.333	0.0875	0.305	1	0.863	1.3594		BP::0019884::antigen processing and presentation of exogenous antigen	9	GO	-0.80694	-1.4738	0.03259	0.99116	1	0.556	0.108	0.496	0.91528	0.416	1.4738
MF::0032451::demethylase activity	3	GO	0.85558	1.3562	0.07803	1	1	0.333	0.0158	0.328	1	0.872	1.3562		BP::0006109::regulation of carbohydrate metabolic process	12	GO	-0.65093	-1.472	0.06439	0.99815	1	0.667	0.228	0.516	0.91639	0.427	1.472
BP::0006356::regulation of transcription from RNA polymerase I promoter	4	GO	0.755	1.3553	0.1316	1	1	0.5	0.12	0.44	1	0.873	1.3553		BP::0046849::bone remodeling	84	GO	-0.41194	-1.4714	0.0303	0.9954	1	0.452	0.282	0.328	0.91545	0.423	1.4714
BP::0042987::amyloid precursor protein catabolic process	3	GO	0.80621	1.3542	0.09534	1	1	0.333	0.00975	0.33	1	0.873	1.3542		MF::0004716::receptor signaling protein tyrosine kinase activity	12	GO	-0.67117	-1.4706	0.08233	0.99355	1	0.583	0.241	0.444	0.91754	0.422	1.4706
MF::0030553::cGMP binding	8	GO	0.68909	1.3539	0.1595	1	1	0.625	0.209	0.495	1	0.867	1.3539		MF::0004709::MAP kinase kinase kinase activity	9	GO	-0.69742	-1.4705	0.02414	0.98673	1	0.444	0.112	0.395	0.91062	0.419	1.4705
MF::0019002::GMP binding	8	GO	0.68909	1.3539	0.1595	1	1	0.625	0.209	0.495	1	0.867	1.3539		BP::0051341::regulation of oxidoreductase activity	6	GO	-0.68585	-1.4694	0.06408	0.98762	1	0.5	0.122	0.439	0.91114	0.415	1.4694
BP::0043299::leukocyte degranulation	5	GO	0.77035	1.3529	0.1074	1	1	0.4	0.0238	0.391	1	0.867	1.3529		BP::0048771::tissue remodeling	92	GO	-0.40303	-1.4691	0.034	0.98234	1	0.457	0.286	0.33	0.9087	0.412	1.4691
BP::0002861::regulation of inflammatory response to antigenic stimulus	3	GO	0.8853	1.3519	0.06237	1	1	0.333	0.018	0.327	1	0.857	1.3519		BP::0007498::mesoderm development	48	GO	-0.45754	-1.4689	0.05285	0.97673	1	0.188	0.0839	0.173	0.90213	0.407	1.4689
BP::0002864::regulation of acute inflammatory response to antigenic stimulus	3	GO	0.8853	1.3519	0.06237	1	1	0.333	0.018	0.327	1	0.857	1.3519		MF::0004672::protein kinase activity	419	GO	-0.33694	-1.4675	0.004065	0.98129	1	0.258	0.178	0.223	0.90403	0.407	1.4675
BP::0002883::regulation of hypersensitivity	3	GO	0.8853	1.3519	0.06237	1	1	0.333	0.018	0.327	1	0.857	1.3519		MF::0016840::carbon-nitrogen lyase activity	5	GO	-0.83411	-1.4664	0.02896	0.98267	1	0.6	0.151	0.51	0.90134	0.411	1.4664
BP::0002673::regulation of acute inflammatory response	3	GO	0.8853	1.3519	0.06237	1	1	0.333	0.018	0.327	1	0.857	1.3519		BP::0000165::MAPKKK cascade	119	GO	-0.39022	-1.4645	0.03502	0.99082	1	0.269	0.149	0.232	0.90786	0.415	1.4645
BP::0014047::glutamate secretion	4	GO	0.73469	1.3481	0.1173	1	1	1	0.266	0.735	1	0.864	1.3481		MF::0016773::phosphotransferase activity\, alcohol group as acceptor	493	GO	-0.32324	-1.4638	0.004141	0.98183	1	0.256	0.178	0.223	0.90031	0.409	1.4638
MF::0004629::phospholipase C activity	22	GO	0.47506	1.3479	0.1048	1	1	0.273	0.0619	0.257	1	0.86	1.3479		BP::0006890::retrograde vesicle-mediated transport\, Golgi to ER	11	GO	-0.59359	-1.4638	0.1032	0.98904	1	0.545	0.302	0.381	0.90534	0.415	1.4638
BP::0042491::auditory receptor cell differentiation	9	GO	0.61361	1.3459	0.1213	1	1	0.333	0.0868	0.305	1	0.866	1.3459		BP::0045944::positive regulation of transcription from RNA polymerase II promoter	138	GO	-0.38109	-1.4627	0.03543	0.98338	1	0.319	0.212	0.255	0.90653	0.413	1.4627
MF::0043548::phosphoinositide 3-kinase binding	5	GO	0.78146	1.3412	0.1301	1	1	0.4	0.0222	0.391	1	0.879	1.3412		BP::0006563::L-serine metabolic process	10	GO	-0.65117	-1.4616	0.06362	0.98536	1	0.1	0.00427	0.0997	0.9065	0.412	1.4616
MF::0005172::vascular endothelial growth factor receptor binding	4	GO	0.72787	1.3369	0.127	1	1	0.5	0.0479	0.476	1	0.89	1.3369		BP::0030518::steroid hormone receptor signaling pathway	39	GO	-0.44825	-1.4611	0.07287	0.9823	1	0.103	0.0443	0.0985	0.91146	0.412	1.4611
CC::0000242::pericentriolar material	5	GO	0.77277	1.336	0.1214	1	1	0.4	0.0198	0.392	1	0.885	1.336		MF::0016407::acetyltransferase activity	35	GO	-0.47668	-1.4609	0.06212	0.97644	1	0.371	0.237	0.285	0.90684	0.407	1.4609
BP::0043583::ear development	36	GO	0.47515	1.3355	0.1381	1	1	0.278	0.0868	0.255	1	0.885	1.3355		BP::0000089::mitotic metaphase	4	GO	-0.78891	-1.4605	0.03822	0.97188	1	0.5	0.0931	0.454	0.90032	0.402	1.4605
BP::0005980::glycogen catabolic process	7	GO	0.56889	1.3336	0.1501	1	1	0.286	0.0395	0.275	1	0.888	1.3336		BP::0000160::two-component signal transduction system (phosphorelay)	5	GO	-0.75386	-1.46	0.06214	0.96892	1	0.6	0.168	0.5	0.89777	0.398	1.46
MF::0005436::sodium\:phosphate symporter activity	6	GO	0.60219	1.332	0.1866	1	1	0.5	0.236	0.382	1	0.894	1.332		BP::0006002::fructose 6-phosphate metabolic process	4	GO	-0.72027	-1.4594	0.06818	0.9673	1	0.25	0.04	0.24	0.89703	0.394	1.4594
BP::0050848::regulation of calcium-mediated signaling	7	GO	0.68415	1.331	0.1222	1	1	0.714	0.129	0.623	1	0.894	1.331		MF::0003714::transcription corepressor activity	86	GO	-0.48292	-1.4593	0.03086	0.96128	1	0.279	0.166	0.235	0.89071	0.389	1.4593
BP::0007129::synapsis	4	GO	0.80959	1.3308	0.1126	1	1	1	0.191	0.81	1	0.889	1.3308		BP::0045075::regulation of interleukin-12 biosynthetic process	8	GO	-0.82593	-1.4586	0.03823	0.9531	1	0.875	0.174	0.724	0.87896	0.384	1.4586
MF::0004033::aldo-keto reductase activity	9	GO	0.61532	1.3306	0.1276	1	1	0.222	0.0771	0.205	1	0.885	1.3306		BP::0042090::interleukin-12 biosynthetic process	8	GO	-0.82593	-1.4586	0.03823	0.9531	1	0.875	0.174	0.724	0.87896	0.384	1.4586
BP::0046689::response to mercury ion	4	GO	0.83603	1.3303	0.09422	1	1	0.75	0.119	0.661	1	0.883	1.3303		BP::0045860::positive regulation of protein kinase activity	87	GO	-0.4	-1.4571	0.04118	0.95807	1	0.264	0.149	0.227	0.88821	0.386	1.4571
MF::0015296::anion\:cation symporter activity	38	GO	0.40435	1.3279	0.1426	1	1	0.289	0.168	0.242	1	0.891	1.3279		MF::0008601::protein phosphatase type 2A regulator activity	14	GO	-0.50524	-1.4566	0.08159	0.95556	1	0.357	0.191	0.29	0.88859	0.385	1.4566
BP::0048524::positive regulation of viral reproduction	5	GO	0.79112	1.3274	0.1211	1	1	0.6	0.129	0.523	1	0.89	1.3274		BP::0001755::neural crest cell migration	17	GO	-0.55357	-1.4566	0.04481	0.94918	1	0.765	0.352	0.497	0.88255	0.38	1.4566
BP::0007019::microtubule depolymerization	11	GO	0.48791	1.3264	0.1552	1	1	0.455	0.219	0.355	1	0.891	1.3264		BP::0045786::negative regulation of cell cycle	103	GO	-0.40387	-1.4564	0.0338	0.94402	1	0.243	0.145	0.21	0.87758	0.374	1.4564
CC::0005678::chromatin assembly complex	5	GO	0.67521	1.3263	0.1746	1	1	0.8	0.316	0.548	1	0.886	1.3263		MF::0003924::GTPase activity	136	GO	-0.41463	-1.4528	0.03586	0.96649	1	0.338	0.196	0.277	0.9018	0.396	1.4528
BP::0008631::induction of apoptosis by oxidative stress	3	GO	0.80474	1.3248	0.1571	1	1	0.667	0.102	0.599	1	0.886	1.3248		BP::0006474::N-terminal protein amino acid acetylation	4	GO	-0.86078	-1.4522	0.0339	0.96466	1	0.75	0.129	0.653	0.90292	0.392	1.4522
BP::0007603::phototransduction\, visible light	3	GO	0.79185	1.3247	0.121	1	1	0.333	0.102	0.299	1	0.885	1.3247		BP::0006000::fructose metabolic process	13	GO	-0.49578	-1.451	0.1062	0.96761	1	0.538	0.373	0.338	0.90218	0.399	1.451
BP::0050729::positive regulation of inflammatory response	9	GO	0.6028	1.322	0.1586	1	1	0.444	0.144	0.381	1	0.888	1.322		BP::0045597::positive regulation of cell differentiation	55	GO	-0.42803	-1.4504	0.05477	0.96552	1	0.2	0.104	0.181	0.90225	0.397	1.4504
MF::0005007::fibroblast growth factor receptor activity	4	GO	0.7506	1.3217	0.1262	1	1	0.25	0.0182	0.246	1	0.884	1.3217		BP::0006665::sphingolipid metabolic process	38	GO	-0.49127	-1.4493	0.04573	0.96726	1	0.368	0.224	0.287	0.90628	0.396	1.4493
BP::0031294::lymphocyte costimulation	4	GO	0.70772	1.3208	0.1339	1	1	0.25	0.0261	0.244	1	0.881	1.3208		BP::0007242::intracellular signaling cascade	960	GO	-0.32878	-1.4472	0.01193	0.97695	1	0.252	0.179	0.234	0.90996	0.408	1.4472
BP::0031295::T cell costimulation	4	GO	0.70772	1.3208	0.1339	1	1	0.25	0.0261	0.244	1	0.881	1.3208		BP::0006903::vesicle targeting	8	GO	-0.65887	-1.4446	0.05567	0.99019	1	0.5	0.122	0.439	0.9206	0.418	1.4446
MF::0031419::cobalamin binding	6	GO	0.64155	1.3204	0.1955	1	1	0.833	0.317	0.57	1	0.876	1.3204		BP::0046579::positive regulation of Ras protein signal transduction	5	GO	-0.8016	-1.443	0.04402	0.99683	1	0.6	0.149	0.511	0.93015	0.423	1.443
BP::0050856::regulation of T cell receptor signaling pathway	7	GO	0.75324	1.3196	0.09746	1	1	0.286	0.00122	0.286	1	0.879	1.3196		BP::0048260::positive regulation of receptor-mediated endocytosis	3	GO	-0.82065	-1.4425	0.03976	0.99341	1	0.667	0.177	0.549	0.92567	0.421	1.4425
BP::0006378::mRNA polyadenylation	8	GO	0.60503	1.3196	0.1627	1	1	0.375	0.0844	0.344	1	0.875	1.3196		MF::0004879::ligand-dependent nuclear receptor activity	99	GO	-0.39075	-1.4416	0.03239	0.99497	1	0.354	0.238	0.273	0.92883	0.423	1.4416
BP::0043631::RNA polyadenylation	8	GO	0.60503	1.3196	0.1627	1	1	0.375	0.0844	0.344	1	0.875	1.3196		BP::0051056::regulation of small GTPase mediated signal transduction	97	GO	-0.42503	-1.4405	0.04049	0.99665	1	0.371	0.199	0.301	0.93161	0.425	1.4405
CC::0031231::intrinsic to peroxisomal membrane	10	GO	0.61894	1.3194	0.167	1	1	0.6	0.178	0.494	1	0.871	1.3194		BP::0002474::antigen processing and presentation of peptide antigen via MHC class I	13	GO	-0.63086	-1.4405	0.09856	0.99088	1	0.385	0.156	0.325	0.92649	0.418	1.4405
CC::0005779::integral to peroxisomal membrane	10	GO	0.61894	1.3194	0.167	1	1	0.6	0.178	0.494	1	0.871	1.3194		BP::0003673::Gene_Ontology	7808	GO	-0.29383	-1.4399	0.006148	0.98908	1	0.254	0.25	3.96	0.92506	0.414	1.4399
BP::0031646::positive regulation of neurological process	8	GO	0.6253	1.3183	0.176	1	1	0.625	0.224	0.485	1	0.872	1.3183		BP::0006401::RNA catabolic process	34	GO	-0.54012	-1.4388	0.05566	0.99135	1	0.294	0.163	0.247	0.92847	0.417	1.4388
MF::0003688::DNA replication origin binding	7	GO	0.70433	1.3176	0.19	1	1	1	0.296	0.704	1	0.868	1.3176		MF::0005085::guanyl-nucleotide exchange factor activity	73	GO	-0.42254	-1.4382	0.04839	0.99031	1	0.356	0.192	0.291	0.92925	0.421	1.4382
MF::0001948::glycoprotein binding	6	GO	0.72046	1.3175	0.1262	1	1	0.667	0.15	0.567	1	0.868	1.3175		BP::0035265::organ growth	6	GO	-0.77332	-1.438	0.03602	0.98543	1	0.167	0.00219	0.166	0.92604	0.414	1.438
BP::0021987::cerebral cortex development	3	GO	0.74493	1.3171	0.1232	1	1	0.667	0.221	0.52	1	0.864	1.3171		BP::0001558::regulation of cell growth	91	GO	-0.41646	-1.4378	0.02479	0.98087	1	0.165	0.0801	0.153	0.92042	0.406	1.4378
CC::0045334::clathrin-coated endocytic vesicle	5	GO	0.61224	1.317	0.1414	1	1	0.2	0.0404	0.192	1	0.857	1.317		BP::0001704::formation of primary germ layer	25	GO	-0.50513	-1.4378	0.07536	0.97518	1	0.48	0.255	0.359	0.91488	0.402	1.4378
BP::0001937::negative regulation of endothelial cell proliferation	7	GO	0.69639	1.3156	0.157	1	1	0.143	0.00573	0.142	1	0.863	1.3156		BP::0043471::regulation of cellular carbohydrate catabolic process	5	GO	-0.78061	-1.4377	0.0379	0.96472	1	0.8	0.165	0.669	0.90417	0.393	1.4377
MF::0042608::T cell receptor binding	3	GO	0.92536	1.3148	0.03213	1	1	1	0.075	0.925	1	0.858	1.3148		BP::0043470::regulation of carbohydrate catabolic process	5	GO	-0.78061	-1.4377	0.0379	0.96472	1	0.8	0.165	0.669	0.90417	0.393	1.4377
BP::0045931::positive regulation of mitotic cell cycle	4	GO	0.7127	1.3144	0.1683	1	1	0.5	0.123	0.439	1	0.856	1.3144		BP::0006914::autophagy	11	GO	-0.55561	-1.4349	0.09476	0.98031	1	0.455	0.17	0.378	0.91743	0.403	1.4349
BP::0042471::ear morphogenesis	26	GO	0.49864	1.3134	0.126	1	1	0.385	0.142	0.331	1	0.856	1.3134		BP::0048168::regulation of neuronal synaptic plasticity	16	GO	-0.52806	-1.4339	0.06352	0.98193	1	0.5	0.206	0.398	0.92232	0.407	1.4339
BP::0048704::embryonic skeletal morphogenesis	7	GO	0.65337	1.3123	0.1653	1	1	0.429	0.0649	0.401	1	0.859	1.3123		BP::0032640::tumor necrosis factor production	9	GO	-0.70284	-1.4334	0.09036	0.98004	1	0.333	0.116	0.295	0.92025	0.405	1.4334
BP::0006690::icosanoid metabolic process	30	GO	0.43582	1.3121	0.1408	1	1	0.233	0.103	0.21	1	0.853	1.3121		BP::0006110::regulation of glycolysis	4	GO	-0.83581	-1.4328	0.03742	0.97917	1	1	0.165	0.836	0.91906	0.406	1.4328
BP::0043112::receptor metabolic process	19	GO	0.51619	1.3121	0.1728	1	1	0.158	0.0204	0.155	1	0.857	1.3121		BP::0006368::RNA elongation from RNA polymerase II promoter	7	GO	-0.68591	-1.4321	0.07128	0.97845	1	0.857	0.288	0.611	0.92017	0.406	1.4321
MF::0017176::phosphatidylinositol N-acetylglucosaminyltransferase activity	4	GO	0.71013	1.312	0.1901	1	1	0.5	0.0802	0.46	1	0.85	1.312		BP::0007173::epidermal growth factor receptor signaling pathway	24	GO	-0.55687	-1.432	0.08889	0.97319	1	0.542	0.275	0.394	0.91488	0.403	1.432
MF::0004963::follicle-stimulating hormone receptor activity	5	GO	0.71504	1.3119	0.1423	1	1	0.6	0.104	0.538	1	0.85	1.3119		BP::0006643::membrane lipid metabolic process	111	GO	-0.36657	-1.4301	0.02605	0.982	1	0.315	0.224	0.248	0.92569	0.414	1.4301
BP::0009113::purine base biosynthetic process	3	GO	0.89161	1.3101	0.08071	1	1	0.333	0.0235	0.326	1	0.851	1.3101		CC::0005913::cell-cell adherens junction	19	GO	-0.54556	-1.4297	0.08571	0.97956	1	0.368	0.159	0.31	0.92348	0.409	1.4297
MF::0016714::oxidoreductase activity\, acting on paired donors\, with incorporation or reduction of molecular oxygen\, reduced pteridine as one donor\, and incorporation of one atom of oxygen	3	GO	0.75191	1.3098	0.165	1	1	0.667	0.0772	0.615	1	0.848	1.3098		BP::0030890::positive regulation of B cell proliferation	7	GO	-0.69309	-1.4291	0.06739	0.97905	1	0.286	0.0416	0.274	0.92129	0.41	1.4291
MF::0015271::outward rectifier potassium channel activity	3	GO	0.83028	1.3087	0.1237	1	1	0.333	0.0569	0.314	1	0.851	1.3087		MF::0031543::peptidyl-proline dioxygenase activity	5	GO	-0.75994	-1.4282	0.0593	0.97499	1	0.4	0.163	0.335	0.91792	0.404	1.4282
BP::0043303::mast cell degranulation	4	GO	0.80183	1.3069	0.1545	1	1	0.5	0.0238	0.488	1	0.851	1.3069		MF::0019798::procollagen-proline dioxygenase activity	5	GO	-0.75994	-1.4282	0.0593	0.97499	1	0.4	0.163	0.335	0.91792	0.404	1.4282
BP::0002444::myeloid leukocyte mediated immunity	4	GO	0.80183	1.3069	0.1545	1	1	0.5	0.0238	0.488	1	0.851	1.3069		BP::0044419::interspecies interaction between organisms	33	GO	-0.46418	-1.4279	0.08135	0.96651	1	0.212	0.139	0.183	0.91011	0.393	1.4279
BP::0002448::mast cell mediated immunity	4	GO	0.80183	1.3069	0.1545	1	1	0.5	0.0238	0.488	1	0.851	1.3069		BP::0044403::symbiosis\, encompassing mutualism through parasitism	33	GO	-0.46418	-1.4279	0.08135	0.96651	1	0.212	0.139	0.183	0.91011	0.393	1.4279
BP::0007143::female meiosis	3	GO	0.80949	1.3065	0.1393	1	1	1	0.191	0.809	1	0.848	1.3065		BP::0051048::negative regulation of secretion	9	GO	-0.65492	-1.4276	0.07579	0.96368	1	0.556	0.229	0.429	0.90743	0.389	1.4276
BP::0043588::skin development	7	GO	0.60672	1.3065	0.1953	1	1	0.143	0.00975	0.142	1	0.846	1.3065		BP::0040008::regulation of growth	130	GO	-0.37971	-1.4274	0.02621	0.95971	1	0.146	0.0801	0.137	0.90318	0.389	1.4274
BP::0030952::establishment and/or maintenance of cytoskeleton polarity	3	GO	0.84262	1.3055	0.1093	1	1	0.667	0.142	0.572	1	0.845	1.3055		MF::0008526::phosphatidylinositol transporter activity	4	GO	-0.83713	-1.4267	0.02911	0.96041	1	0.25	0.0239	0.244	0.90382	0.389	1.4267
BP::0022600::digestive system process	14	GO	0.5162	1.3053	0.1703	1	1	0.286	0.0774	0.264	1	0.844	1.3053		BP::0002504::antigen processing and presentation of peptide or polysaccharide antigen via MHC class II	16	GO	-0.85989	-1.4262	0.04286	0.95893	1	0.625	0.0575	0.59	0.90335	0.387	1.4262
BP::0008610::lipid biosynthetic process	170	GO	0.3116	1.3052	0.06027	1	1	0.206	0.119	0.185	1	0.841	1.3052		BP::0030317::sperm motility	17	GO	-0.48143	-1.4256	0.09037	0.95814	1	0.412	0.184	0.337	0.90137	0.389	1.4256
MF::0015279::store-operated calcium channel activity	3	GO	0.84523	1.3048	0.09053	1	1	1	0.155	0.845	1	0.837	1.3048		BP::0008150::biological_process	7154	GO	-0.27459	-1.4255	0	0.95368	1	0.242	0.237	1.45	0.89674	0.379	1.4255
MF::0016861::intramolecular oxidoreductase activity\, interconverting aldoses and ketoses	9	GO	0.59712	1.3047	0.1576	1	1	0.222	0.0178	0.219	1	0.834	1.3047		MF::0016842::amidine-lyase activity	3	GO	-0.90065	-1.4252	0.01897	0.95049	1	0.333	0.0623	0.313	0.893	0.38	1.4252
MF::0004697::protein kinase C activity	10	GO	0.56431	1.3047	0.146	1	1	0.2	0.0317	0.194	1	0.829	1.3047		MF::0042289::MHC class II protein binding	3	GO	-0.90028	-1.4244	0.02311	0.95164	1	0.333	0.00463	0.332	0.89264	0.379	1.4244
MF::0001565::phorbol ester receptor activity	10	GO	0.56431	1.3047	0.146	1	1	0.2	0.0317	0.194	1	0.829	1.3047		MF::0000339::RNA cap binding	5	GO	-0.76306	-1.424	0.08794	0.94956	1	0.2	0.0524	0.19	0.89249	0.38	1.424
BP::0050766::positive regulation of phagocytosis	8	GO	0.66011	1.3037	0.1701	1	1	0.625	0.167	0.521	1	0.829	1.3037		BP::0009247::glycolipid biosynthetic process	10	GO	-0.69278	-1.4214	0.07028	0.96319	1	0.4	0.128	0.349	0.90393	0.396	1.4214
BP::0006360::transcription from RNA polymerase I promoter	9	GO	0.56552	1.3033	0.1698	1	1	0.333	0.122	0.293	1	0.827	1.3033		BP::0051347::positive regulation of transferase activity	90	GO	-0.38622	-1.4207	0.0466	0.96327	1	0.289	0.174	0.241	0.90619	0.393	1.4207
BP::0044275::cellular carbohydrate catabolic process	77	GO	0.32965	1.3026	0.114	1	1	0.234	0.141	0.203	1	0.827	1.3026		BP::0031396::regulation of protein ubiquitination	6	GO	-0.63538	-1.4205	0.09859	0.95954	1	0.333	0.177	0.274	0.90171	0.388	1.4205
BP::0051282::regulation of sequestering of calcium ion	6	GO	0.73915	1.3015	0.1516	1	1	0.333	0.019	0.327	1	0.819	1.3015		BP::0007266::Rho protein signal transduction	60	GO	-0.4368	-1.4197	0.05123	0.96023	1	0.533	0.298	0.377	0.90059	0.39	1.4197
BP::0051283::negative regulation of sequestering of calcium ion	6	GO	0.73915	1.3015	0.1516	1	1	0.333	0.019	0.327	1	0.819	1.3015		BP::0046578::regulation of Ras protein signal transduction	73	GO	-0.3999	-1.4195	0.042	0.95683	1	0.356	0.199	0.288	0.89809	0.385	1.4195
BP::0051209::release of sequestered calcium ion into cytosol	6	GO	0.73915	1.3015	0.1516	1	1	0.333	0.019	0.327	1	0.819	1.3015		BP::0033674::positive regulation of kinase activity	89	GO	-0.38401	-1.4192	0.05577	0.95414	1	0.258	0.149	0.222	0.8979	0.383	1.4192
MF::0042805::actinin binding	4	GO	0.84872	1.3012	0.1106	1	1	0.75	0.0505	0.712	1	0.816	1.3012		BP::0002478::antigen processing and presentation of exogenous peptide antigen	7	GO	-0.85314	-1.4192	0.03704	0.9402	1	0.714	0.108	0.638	0.88436	0.369	1.4192
CC::0030175::filopodium	9	GO	0.61358	1.2993	0.1813	1	1	0.444	0.205	0.354	1	0.816	1.2993		BP::0019886::antigen processing and presentation of exogenous peptide antigen via MHC class II	7	GO	-0.85314	-1.4192	0.03704	0.9402	1	0.714	0.108	0.638	0.88436	0.369	1.4192
MF::0015020::glucuronosyltransferase activity	10	GO	0.58157	1.2993	0.1897	1	1	0.5	0.182	0.409	1	0.819	1.2993		BP::0002495::antigen processing and presentation of peptide antigen via MHC class II	7	GO	-0.85314	-1.4192	0.03704	0.9402	1	0.714	0.108	0.638	0.88436	0.369	1.4192
BP::0051665::lipid raft localization	3	GO	0.9417	1.2989	0.04632	1	1	1	0.0586	0.942	1	0.809	1.2989		MF::0015929::hexosaminidase activity	11	GO	-0.54963	-1.4191	0.1118	0.93578	1	0.455	0.224	0.353	0.87994	0.365	1.4191
BP::0031580::lipid raft distribution	3	GO	0.9417	1.2989	0.04632	1	1	1	0.0586	0.942	1	0.809	1.2989		MF::0004674::protein serine/threonine kinase activity	340	GO	-0.33208	-1.4187	0.01848	0.93443	1	0.209	0.134	0.189	0.87815	0.364	1.4187
BP::0001766::lipid raft polarization	3	GO	0.9417	1.2989	0.04632	1	1	1	0.0586	0.942	1	0.809	1.2989		BP::0045601::regulation of endothelial cell differentiation	3	GO	-0.75635	-1.4186	0.07317	0.93055	1	0.667	0.239	0.507	0.87576	0.363	1.4186
MF::0016778::diphosphotransferase activity	5	GO	0.76284	1.2984	0.1446	1	1	0.4	0.0921	0.363	1	0.798	1.2984		MF::0035257::nuclear hormone receptor binding	42	GO	-0.41986	-1.4182	0.06638	0.9282	1	0.119	0.0444	0.114	0.87144	0.358	1.4182
MF::0004749::ribose phosphate diphosphokinase activity	5	GO	0.76284	1.2984	0.1446	1	1	0.4	0.0921	0.363	1	0.798	1.2984		CC::0044447::axoneme part	6	GO	-0.64368	-1.4172	0.06794	0.93067	1	0.5	0.112	0.444	0.87746	0.363	1.4172
BP::0006766::vitamin metabolic process	38	GO	0.38933	1.2976	0.1551	1	1	0.526	0.241	0.401	1	0.801	1.2976		CC::0005771::multivesicular body	5	GO	-0.91422	-1.4158	0.03024	0.93636	1	0.6	0.0122	0.593	0.88353	0.371	1.4158
BP::0006066::alcohol metabolic process	243	GO	0.30464	1.2949	0.06392	1	1	0.202	0.126	0.182	1	0.807	1.2949		BP::0002726::positive regulation of T cell cytokine production	4	GO	-0.86754	-1.4143	0.04771	0.92922	1	0.5	0.0415	0.48	0.87739	0.361	1.4143
BP::0050854::regulation of antigen receptor-mediated signaling pathway	8	GO	0.71351	1.294	0.1307	1	1	0.25	0.00122	0.25	1	0.808	1.294		BP::0002711::positive regulation of T cell mediated immunity	4	GO	-0.86754	-1.4143	0.04771	0.92922	1	0.5	0.0415	0.48	0.87739	0.361	1.4143
BP::0045921::positive regulation of exocytosis	3	GO	0.8347	1.2937	0.1531	1	1	0.333	0.018	0.327	1	0.805	1.2937		BP::0002724::regulation of T cell cytokine production	4	GO	-0.86754	-1.4143	0.04771	0.92922	1	0.5	0.0415	0.48	0.87739	0.361	1.4143
MF::0016634::oxidoreductase activity\, acting on the CH-CH group of donors\, oxygen as acceptor	6	GO	0.74365	1.2935	0.1628	1	1	0.333	0.029	0.324	1	0.805	1.2935		BP::0002369::T cell cytokine production	4	GO	-0.86754	-1.4143	0.04771	0.92922	1	0.5	0.0415	0.48	0.87739	0.361	1.4143
CC::0016461::unconventional myosin complex	5	GO	0.56563	1.2923	0.1578	1	1	0.2	0.0404	0.192	1	0.805	1.2923		BP::0051258::protein polymerization	46	GO	-0.47285	-1.4139	0.03891	0.92714	1	0.196	0.0951	0.178	0.87379	0.36	1.4139
MF::0004620::phospholipase activity	43	GO	0.37617	1.2923	0.1211	1	1	0.209	0.103	0.189	1	0.803	1.2923		BP::0030334::regulation of cell migration	43	GO	-0.47795	-1.4133	0.04518	0.92739	1	0.233	0.0963	0.211	0.87381	0.359	1.4133
MF::0030197::extracellular matrix constituent\, lubricant activity	3	GO	0.77149	1.2913	0.1553	1	1	0.333	0.0369	0.321	1	0.805	1.2913		BP::0002791::regulation of peptide secretion	10	GO	-0.64668	-1.4132	0.08884	0.92328	1	0.5	0.231	0.385	0.87015	0.353	1.4132
BP::0006067::ethanol metabolic process	5	GO	0.6795	1.2905	0.1954	1	1	0.6	0.237	0.458	1	0.8	1.2905		BP::0048169::regulation of long-term neuronal synaptic plasticity	9	GO	-0.62316	-1.4131	0.08776	0.91967	1	0.778	0.262	0.575	0.86661	0.349	1.4131
BP::0006069::ethanol oxidation	5	GO	0.6795	1.2905	0.1954	1	1	0.6	0.237	0.458	1	0.8	1.2905		MF::0008656::caspase activator activity	5	GO	-0.89765	-1.413	0.03143	0.91584	1	0.8	0.0601	0.752	0.86256	0.346	1.413
BP::0055001::muscle cell development	9	GO	0.62273	1.2902	0.2046	1	1	0.333	0.0705	0.31	1	0.798	1.2902		BP::0048545::response to steroid hormone stimulus	27	GO	-0.44345	-1.4129	0.07445	0.91285	1	0.37	0.285	0.266	0.85951	0.343	1.4129
MF::0016986::transcription initiation factor activity	6	GO	0.65041	1.2899	0.1837	1	1	0.333	0.141	0.287	1	0.796	1.2899		MF::0008296::3'-5'-exodeoxyribonuclease activity	3	GO	-0.88394	-1.4127	0.02178	0.90988	1	0.333	0.00927	0.33	0.85681	0.341	1.4127
MF::0004435::phosphoinositide phospholipase C activity	20	GO	0.46922	1.2889	0.128	1	1	0.25	0.0517	0.238	1	0.792	1.2889		MF::0004468::lysine N-acetyltransferase activity	17	GO	-0.59634	-1.4118	0.1138	0.90744	1	0.471	0.206	0.374	0.85582	0.338	1.4118
MF::0004434::inositol or phosphatidylinositol phosphodiesterase activity	20	GO	0.46922	1.2889	0.128	1	1	0.25	0.0517	0.238	1	0.792	1.2889		MF::0004402::histone acetyltransferase activity	17	GO	-0.59634	-1.4118	0.1138	0.90744	1	0.471	0.206	0.374	0.85582	0.338	1.4118
MF::0005452::inorganic anion exchanger activity	8	GO	0.5662	1.2887	0.2183	1	1	0.375	0.0901	0.342	1	0.79	1.2887		BP::0030099::myeloid cell differentiation	74	GO	-0.46479	-1.4117	0.06237	0.90372	1	0.405	0.247	0.308	0.85191	0.334	1.4117
MF::0001846::opsonin binding	3	GO	0.81925	1.2874	0.1443	1	1	1	0.181	0.819	1	0.791	1.2874		BP::0007405::neuroblast proliferation	11	GO	-0.57695	-1.411	0.1043	0.90389	1	0.182	0.0291	0.177	0.853	0.333	1.411
BP::0048839::inner ear development	33	GO	0.46215	1.2874	0.1462	1	1	0.273	0.0868	0.25	1	0.795	1.2874		BP::0051648::vesicle localization	14	GO	-0.54166	-1.411	0.1047	0.9002	1	0.5	0.211	0.395	0.84914	0.328	1.411
MF::0004875::complement receptor activity	3	GO	0.87797	1.2856	0.09836	1	1	0.667	0.0806	0.613	1	0.795	1.2856		MF::0004128::cytochrome-b5 reductase activity	4	GO	-0.64455	-1.4103	0.09761	0.90078	1	0.25	0.0668	0.233	0.84898	0.328	1.4103
BP::0032103::positive regulation of response to external stimulus	19	GO	0.5168	1.2848	0.1353	1	1	0.368	0.0585	0.348	1	0.796	1.2848		MF::0004713::protein-tyrosine kinase activity	304	GO	-0.32842	-1.4097	0.02564	0.90058	1	0.253	0.178	0.216	0.84951	0.329	1.4097
MF::0016814::hydrolase activity\, acting on carbon-nitrogen (but not peptide) bonds\, in cyclic amidines	17	GO	0.51535	1.2841	0.1809	1	1	0.235	0.118	0.208	1	0.796	1.2841		MF::0003964::RNA-directed DNA polymerase activity	5	GO	-0.65513	-1.4097	0.09325	0.89666	1	0.6	0.248	0.452	0.84572	0.321	1.4097
BP::0032844::regulation of homeostatic process	14	GO	0.45277	1.2823	0.1629	1	1	0.357	0.139	0.308	1	0.801	1.2823		BP::0051270::regulation of cell motility	49	GO	-0.46276	-1.4096	0.04898	0.89354	1	0.224	0.0963	0.204	0.84196	0.316	1.4096
MF::0015301::anion\:anion antiporter activity	10	GO	0.51829	1.2814	0.2164	1	1	0.3	0.0901	0.273	1	0.802	1.2814		BP::0007612::learning	29	GO	-0.42993	-1.4085	0.08147	0.89697	1	0.31	0.156	0.263	0.8441	0.324	1.4085
BP::0032845::negative regulation of homeostatic process	6	GO	0.5876	1.2809	0.2052	1	1	0.5	0.139	0.431	1	0.802	1.2809		BP::0050871::positive regulation of B cell activation	17	GO	-0.54686	-1.4078	0.09514	0.89381	1	0.353	0.0879	0.323	0.84158	0.319	1.4078
BP::0001553::luteinization	3	GO	0.71411	1.2806	0.188	1	1	0.333	0.0585	0.314	1	0.799	1.2806		BP::0007250::activation of NF-kappaB-inducing kinase	10	GO	-0.70912	-1.4078	0.07613	0.8975	1	0.6	0.174	0.496	0.84528	0.326	1.4078
MF::0004785::copper\, zinc superoxide dismutase activity	3	GO	0.72486	1.2791	0.1732	1	1	0.667	0.161	0.56	1	0.802	1.2791		MF::0004680::casein kinase activity	5	GO	-0.78273	-1.4071	0.07071	0.89472	1	1	0.218	0.783	0.84095	0.321	1.4071
MF::0001848::complement binding	5	GO	0.75938	1.279	0.1653	1	1	0.4	0.0806	0.368	1	0.799	1.279		BP::0001955::blood vessel maturation	3	GO	-0.85619	-1.4071	0.04077	0.89098	1	0.667	0.121	0.586	0.83729	0.315	1.4071
MF::0004274::dipeptidyl-peptidase IV activity	5	GO	0.76025	1.2784	0.1402	1	1	0.8	0.164	0.67	1	0.796	1.2784		MF::0016409::palmitoyltransferase activity	7	GO	-0.67271	-1.407	0.1047	0.88778	1	0.429	0.111	0.381	0.83418	0.312	1.407
BP::0042415::norepinephrine metabolic process	3	GO	0.85159	1.2779	0.1379	1	1	0.333	0.00415	0.332	1	0.796	1.2779		BP::0019395::fatty acid oxidation	23	GO	-0.4832	-1.4069	0.09109	0.88489	1	0.261	0.126	0.229	0.83232	0.308	1.4069
BP::0040018::positive regulation of multicellular organism growth	13	GO	0.47663	1.2764	0.1822	1	1	0.231	0.0652	0.216	1	0.8	1.2764		BP::0050796::regulation of insulin secretion	9	GO	-0.65547	-1.4059	0.09534	0.88734	1	0.333	0.0955	0.302	0.83539	0.308	1.4059
BP::0048611::embryonic ectodermal gut development	3	GO	0.74095	1.276	0.1701	1	1	0.667	0.229	0.514	1	0.788	1.276		MF::0005083::small GTPase regulator activity	121	GO	-0.39331	-1.4045	0.05567	0.89271	1	0.256	0.126	0.227	0.84138	0.319	1.4045
BP::0048613::embryonic ectodermal gut morphogenesis	3	GO	0.74095	1.276	0.1701	1	1	0.667	0.229	0.514	1	0.788	1.276		BP::0007243::protein kinase cascade	276	GO	-0.38647	-1.4043	0.03862	0.89022	1	0.29	0.178	0.247	0.84185	0.315	1.4043
BP::0048617::embryonic foregut morphogenesis	3	GO	0.74095	1.276	0.1701	1	1	0.667	0.229	0.514	1	0.788	1.276		BP::0045185::maintenance of protein localization	19	GO	-0.50205	-1.4042	0.1174	0.88718	1	0.474	0.21	0.375	0.83841	0.311	1.4042
BP::0007440::foregut morphogenesis	3	GO	0.74095	1.276	0.1701	1	1	0.667	0.229	0.514	1	0.788	1.276		BP::0030149::sphingolipid catabolic process	10	GO	-0.64121	-1.4033	0.1048	0.88927	1	0.6	0.224	0.466	0.83923	0.314	1.4033
BP::0050850::positive regulation of calcium-mediated signaling	6	GO	0.68454	1.2747	0.1812	1	1	0.667	0.116	0.59	1	0.792	1.2747		BP::0031098::stress-activated protein kinase signaling pathway	45	GO	-0.42872	-1.4021	0.05488	0.89347	1	0.289	0.142	0.249	0.84211	0.32	1.4021
BP::0030239::myofibril assembly	8	GO	0.61908	1.2746	0.2172	1	1	0.25	0.0221	0.245	1	0.785	1.2746		BP::0006959::humoral immune response	58	GO	-0.42282	-1.4016	0.04638	0.89281	1	0.224	0.116	0.199	0.84387	0.318	1.4016
BP::0055002::striated muscle cell development	8	GO	0.61908	1.2746	0.2172	1	1	0.25	0.0221	0.245	1	0.785	1.2746		BP::0048709::oligodendrocyte differentiation	9	GO	-0.51344	-1.4011	0.09725	0.89203	1	0.667	0.325	0.451	0.8429	0.317	1.4011
BP::0030195::negative regulation of blood coagulation	11	GO	0.56091	1.2739	0.1836	1	1	0.364	0.117	0.321	1	0.785	1.2739		CC::0005924::cell-substrate adherens junction	20	GO	-0.58336	-1.4003	0.1079	0.89008	1	0.2	0.0963	0.181	0.84186	0.313	1.4003
BP::0006555::methionine metabolic process	6	GO	0.61002	1.2732	0.198	1	1	0.333	0.191	0.27	1	0.784	1.2732		CC::0005925::focal adhesion	20	GO	-0.58336	-1.4003	0.1079	0.89008	1	0.2	0.0963	0.181	0.84186	0.313	1.4003
MF::0015101::organic cation transmembrane transporter activity	7	GO	0.63865	1.2728	0.2233	1	1	0.286	0.0883	0.261	1	0.782	1.2728		CC::0005858::axonemal dynein complex	5	GO	-0.67775	-1.3984	0.09168	0.89837	1	0.6	0.112	0.533	0.84751	0.324	1.3984
MF::0019834::phospholipase A2 inhibitor activity	3	GO	0.89482	1.2703	0.09796	1	1	0.667	0.0828	0.612	1	0.792	1.2703		MF::0003708::retinoic acid receptor activity	16	GO	-0.60114	-1.3983	0.0982	0.89582	1	0.312	0.136	0.27	0.84531	0.321	1.3983
BP::0016052::carbohydrate catabolic process	78	GO	0.32129	1.2689	0.1282	1	1	0.231	0.141	0.2	1	0.795	1.2689		BP::0007160::cell-matrix adhesion	73	GO	-0.36868	-1.3979	0.04656	0.89476	1	0.137	0.0855	0.126	0.84336	0.318	1.3979
BP::0006112::energy reserve metabolic process	48	GO	0.38031	1.2687	0.1368	1	1	0.229	0.118	0.203	1	0.795	1.2687		BP::0007517::muscle development	150	GO	-0.35608	-1.3977	0.01992	0.89212	1	0.233	0.153	0.201	0.84158	0.313	1.3977
BP::0007031::peroxisome organization and biogenesis	18	GO	0.51891	1.2684	0.1881	1	1	0.556	0.212	0.439	1	0.793	1.2684		MF::0016563::transcription activator activity	232	GO	-0.34375	-1.3962	0.04242	0.89805	1	0.28	0.237	0.22	0.84819	0.324	1.3962
BP::0009251::glucan catabolic process	8	GO	0.52762	1.2668	0.188	1	1	0.375	0.13	0.326	1	0.794	1.2668		BP::0048488::synaptic vesicle endocytosis	8	GO	-0.63497	-1.3961	0.09823	0.89509	1	0.125	0.000853	0.125	0.84584	0.318	1.3961
MF::0008667::2\,3-dihydro-2\,3-dihydroxybenzoate dehydrogenase activity	11	GO	0.54279	1.2643	0.1969	1	1	0.273	0.0914	0.248	1	0.78	1.2643		MF::0045309::protein phosphorylated amino acid binding	4	GO	-0.90071	-1.3958	0.04175	0.89327	1	0.75	0.0397	0.721	0.84446	0.314	1.3958
BP::0031669::cellular response to nutrient levels	4	GO	0.65842	1.2643	0.2132	1	1	0.75	0.26	0.555	1	0.807	1.2643		BP::0009226::nucleotide-sugar biosynthetic process	3	GO	-0.82553	-1.3953	0.06608	0.89352	1	0.333	0.0219	0.326	0.84503	0.314	1.3953
BP::0009712::catechol metabolic process	11	GO	0.54279	1.2643	0.1969	1	1	0.273	0.0914	0.248	1	0.78	1.2643		CC::0042613::MHC class II protein complex	12	GO	-0.87258	-1.3952	0.05812	0.8903	1	0.583	0.0117	0.577	0.84172	0.309	1.3952
BP::0019540::siderophore biosynthetic process from catechol	11	GO	0.54279	1.2643	0.1969	1	1	0.273	0.0914	0.248	1	0.78	1.2643		BP::0007274::neuromuscular synaptic transmission	6	GO	-0.8076	-1.3947	0.06531	0.89007	1	0.667	0.13	0.58	0.84032	0.305	1.3947
BP::0009239::enterobactin biosynthetic process	11	GO	0.54279	1.2643	0.1969	1	1	0.273	0.0914	0.248	1	0.78	1.2643		CC::0008091::spectrin	7	GO	-0.73947	-1.3926	0.07911	0.89984	1	0.286	0.113	0.254	0.84802	0.324	1.3926
BP::0009238::enterobactin metabolic process	11	GO	0.54279	1.2643	0.1969	1	1	0.273	0.0914	0.248	1	0.78	1.2643		MF::0004718::Janus kinase activity	5	GO	-0.79595	-1.3926	0.1054	0.89667	1	0.4	0.0577	0.377	0.84468	0.318	1.3926
BP::0019290::siderophore biosynthetic process	11	GO	0.54279	1.2643	0.1969	1	1	0.273	0.0914	0.248	1	0.78	1.2643		MF::0003700::transcription factor activity	603	GO	-0.34091	-1.3923	0.04118	0.89549	1	0.221	0.167	0.198	0.84434	0.316	1.3923
BP::0009237::siderophore metabolic process	11	GO	0.54279	1.2643	0.1969	1	1	0.273	0.0914	0.248	1	0.78	1.2643		MF::0051287::NAD binding	23	GO	-0.50944	-1.3921	0.114	0.89315	1	0.261	0.106	0.234	0.84261	0.311	1.3921
BP::0002053::positive regulation of mesenchymal cell proliferation	3	GO	0.87887	1.2635	0.1096	1	1	0.667	0.0315	0.646	1	0.775	1.2635		BP::0001775::cell activation	183	GO	-0.38812	-1.392	0.0117	0.89018	1	0.24	0.117	0.217	0.83933	0.306	1.392
BP::0010464::regulation of mesenchymal cell proliferation	3	GO	0.87887	1.2635	0.1096	1	1	0.667	0.0315	0.646	1	0.775	1.2635		MF::0005432::calcium\:sodium antiporter activity	3	GO	-0.69849	-1.3919	0.06188	0.88689	1	0.333	0.182	0.273	0.83608	0.304	1.3919
BP::0010463::mesenchymal cell proliferation	3	GO	0.87887	1.2635	0.1096	1	1	0.667	0.0315	0.646	1	0.775	1.2635		BP::0007254::JNK cascade	44	GO	-0.42985	-1.3919	0.06653	0.88355	1	0.295	0.142	0.255	0.83285	0.298	1.3919
MF::0005200::structural constituent of cytoskeleton	74	GO	0.35416	1.2632	0.1336	1	1	0.23	0.158	0.195	1	0.761	1.2632		BP::0002440::production of molecular mediator of immune response	31	GO	-0.52951	-1.3917	0.0679	0.88168	1	0.355	0.0939	0.323	0.83003	0.295	1.3917
BP::0048285::organelle fission	4	GO	0.73888	1.2632	0.1838	1	1	0.5	0.191	0.405	1	0.768	1.2632		BP::0050896::response to stimulus	1663	GO	-0.31911	-1.3913	0.007663	0.8804	1	0.222	0.178	0.229	0.82997	0.293	1.3913
MF::0015380::anion exchanger activity	9	GO	0.54058	1.2629	0.2222	1	1	0.333	0.0901	0.304	1	0.76	1.2629		BP::0008286::insulin receptor signaling pathway	31	GO	-0.50449	-1.3909	0.09839	0.87968	1	0.484	0.268	0.356	0.83225	0.293	1.3909
MF::0015106::bicarbonate transmembrane transporter activity	9	GO	0.54058	1.2629	0.2222	1	1	0.333	0.0901	0.304	1	0.76	1.2629		BP::0007154::cell communication	2381	GO	-0.3117	-1.3907	0.003937	0.87791	1	0.228	0.183	0.262	0.82959	0.292	1.3907
BP::0048384::retinoic acid receptor signaling pathway	3	GO	0.79226	1.2615	0.2044	1	1	0.333	0.0109	0.33	1	0.762	1.2615		BP::0007229::integrin-mediated signaling pathway	49	GO	-0.425	-1.3905	0.05155	0.87535	1	0.143	0.0688	0.134	0.82855	0.287	1.3905
BP::0030299::cholesterol absorption	5	GO	0.68119	1.2614	0.1956	1	1	0.4	0.0697	0.372	1	0.759	1.2614		CC::0000118::histone deacetylase complex	18	GO	-0.5838	-1.3904	0.1054	0.87296	1	0.333	0.102	0.3	0.82624	0.285	1.3904
BP::0044241::lipid digestion	5	GO	0.68119	1.2614	0.1956	1	1	0.4	0.0697	0.372	1	0.759	1.2614		BP::0035023::regulation of Rho protein signal transduction	37	GO	-0.44032	-1.3902	0.05021	0.8705	1	0.459	0.229	0.356	0.82466	0.281	1.3902
MF::0003854::3-beta-hydroxy-delta5-steroid dehydrogenase activity	4	GO	0.64458	1.2604	0.2075	1	1	0.25	0.0427	0.239	1	0.762	1.2604		BP::0007033::vacuole organization and biogenesis	16	GO	-0.50567	-1.39	0.1213	0.86879	1	0.438	0.267	0.321	0.82227	0.278	1.39
BP::0042723::thiamin and derivative metabolic process	3	GO	0.75924	1.2603	0.21	1	1	1	0.241	0.759	1	0.757	1.2603		BP::0046476::glycosylceramide biosynthetic process	3	GO	-0.9365	-1.3882	0.02748	0.87694	1	0.667	0.0436	0.638	0.82935	0.287	1.3882
BP::0006772::thiamin metabolic process	3	GO	0.75924	1.2603	0.21	1	1	1	0.241	0.759	1	0.757	1.2603		BP::0043353::enucleate erythrocyte differentiation	3	GO	-0.84054	-1.3879	0.04573	0.87521	1	0.667	0.138	0.575	0.82626	0.28	1.3879
CC::0005828::kinetochore microtubule	4	GO	0.79117	1.259	0.1845	1	1	1	0.209	0.791	1	0.758	1.259		BP::0007165::signal transduction	2155	GO	-0.31269	-1.3876	0.007828	0.87385	1	0.241	0.192	0.264	0.82624	0.28	1.3876
MF::0005499::vitamin D binding	4	GO	0.74037	1.2586	0.1971	1	1	0.75	0.143	0.643	1	0.755	1.2586		BP::0045892::negative regulation of transcription\, DNA-dependent	146	GO	-0.39227	-1.3867	0.05088	0.87302	1	0.171	0.106	0.156	0.82724	0.279	1.3867
CC::0030141::secretory granule	31	GO	0.37842	1.2577	0.1602	1	1	0.226	0.15	0.193	1	0.755	1.2577		BP::0006354::RNA elongation	9	GO	-0.62811	-1.3867	0.09091	0.87614	1	0.667	0.288	0.475	0.8292	0.287	1.3867
BP::0051298::centrosome duplication	4	GO	0.72361	1.2577	0.2211	1	1	0.75	0.2	0.6	1	0.75	1.2577		MF::0003743::translation initiation factor activity	31	GO	-0.5104	-1.3859	0.138	0.87489	1	0.516	0.267	0.38	0.83083	0.284	1.3859
MF::0004497::monooxygenase activity	75	GO	0.35703	1.2576	0.1776	1	1	0.227	0.14	0.197	1	0.743	1.2576		MF::0016301::kinase activity	578	GO	-0.29834	-1.3856	0.01411	0.87344	1	0.237	0.178	0.209	0.82794	0.282	1.3856
CC::0005721::centric heterochromatin	3	GO	0.857	1.2561	0.1222	1	1	0.333	0.00597	0.331	1	0.751	1.2561		BP::0000002::mitochondrial genome maintenance	4	GO	-0.76278	-1.3848	0.07952	0.87481	1	0.5	0.119	0.441	0.82857	0.286	1.3848
BP::0045070::positive regulation of viral genome replication	4	GO	0.72871	1.2561	0.1974	1	1	0.5	0.129	0.436	1	0.747	1.2561		BP::0017015::regulation of transforming growth factor beta receptor signaling pathway	9	GO	-0.73114	-1.3844	0.09576	0.87403	1	0.333	0.101	0.3	0.82805	0.285	1.3844
MF::0004889::nicotinic acetylcholine-activated cation-selective channel activity	12	GO	0.52029	1.2559	0.239	1	1	0.167	0.0202	0.164	1	0.741	1.2559		BP::0006402::mRNA catabolic process	22	GO	-0.5752	-1.3833	0.1061	0.87783	1	0.318	0.163	0.267	0.83291	0.29	1.3833
BP::0030949::positive regulation of vascular endothelial growth factor receptor signaling pathway	3	GO	0.86353	1.255	0.1604	1	1	0.667	0.0315	0.646	1	0.744	1.255		BP::0006022::aminoglycan metabolic process	28	GO	-0.40742	-1.3832	0.0998	0.87512	1	0.357	0.26	0.265	0.83041	0.286	1.3832
BP::0006379::mRNA cleavage	8	GO	0.56546	1.2517	0.1959	1	1	0.625	0.266	0.459	1	0.764	1.2517		MF::0008484::sulfuric ester hydrolase activity	12	GO	-0.58353	-1.3831	0.1014	0.8731	1	0.333	0.0985	0.301	0.82743	0.281	1.3831
BP::0031638::zymogen activation	3	GO	0.80807	1.2506	0.1736	1	1	0.667	0.0946	0.604	1	0.77	1.2506		BP::0006446::regulation of translational initiation	24	GO	-0.51284	-1.3826	0.1288	0.87261	1	0.583	0.317	0.399	0.82767	0.282	1.3826
BP::0006725::aromatic compound metabolic process	95	GO	0.35173	1.2501	0.1499	1	1	0.221	0.122	0.196	1	0.769	1.2501		MF::0005088::Ras guanyl-nucleotide exchange factor activity	44	GO	-0.44429	-1.382	0.07031	0.87325	1	0.341	0.123	0.3	0.82861	0.281	1.382
BP::0009267::cellular response to starvation	3	GO	0.73997	1.2488	0.1895	1	1	1	0.26	0.74	1	0.774	1.2488		MF::0046875::ephrin receptor binding	8	GO	-0.62135	-1.3819	0.1099	0.87071	1	0.625	0.253	0.467	0.82567	0.279	1.3819
BP::0046112::nucleobase biosynthetic process	9	GO	0.65216	1.2484	0.2318	1	1	0.222	0.0235	0.217	1	0.768	1.2484		BP::0009416::response to light stimulus	57	GO	-0.3766	-1.3818	0.06809	0.86838	1	0.386	0.258	0.288	0.82303	0.277	1.3818
MF::0008417::fucosyltransferase activity	11	GO	0.48282	1.2481	0.1783	1	1	0.364	0.117	0.321	1	0.769	1.2481		BP::0050769::positive regulation of neurogenesis	19	GO	-0.50646	-1.3805	0.1059	0.8731	1	0.316	0.13	0.275	0.82782	0.284	1.3805
BP::0019369::arachidonic acid metabolic process	4	GO	0.77293	1.2479	0.2021	1	1	0.5	0.103	0.449	1	0.765	1.2479		CC::0005834::heterotrimeric G-protein complex	18	GO	-0.54862	-1.3803	0.1006	0.87149	1	0.167	0.0145	0.165	0.8258	0.281	1.3803
BP::0006533::aspartate catabolic process	4	GO	0.67407	1.2476	0.1972	1	1	0.75	0.302	0.523	1	0.758	1.2476		BP::0050768::negative regulation of neurogenesis	17	GO	-0.42157	-1.3798	0.09563	0.87118	1	0.294	0.232	0.226	0.82699	0.278	1.3798
BP::0006531::aspartate metabolic process	4	GO	0.67407	1.2476	0.1972	1	1	0.75	0.302	0.523	1	0.758	1.2476		BP::0009617::response to bacterium	55	GO	-0.4793	-1.3793	0.08222	0.87142	1	0.273	0.129	0.239	0.82678	0.28	1.3793
BP::0042472::inner ear morphogenesis	24	GO	0.47075	1.2473	0.1853	1	1	0.292	0.0868	0.267	1	0.753	1.2473		BP::0044253::positive regulation of multicellular organismal metabolic process	3	GO	-0.76353	-1.3791	0.09484	0.85464	1	0.667	0.23	0.513	0.81096	0.259	1.3791
MF::0004000::adenosine deaminase activity	3	GO	0.85828	1.2468	0.1464	1	1	0.667	0.118	0.588	1	0.75	1.2468		BP::0002024::diet induced thermogenesis	3	GO	-0.76353	-1.3791	0.09484	0.85464	1	0.667	0.23	0.513	0.81096	0.259	1.3791
MF::0004303::estradiol 17-beta-dehydrogenase activity	6	GO	0.65916	1.2456	0.248	1	1	0.333	0.0721	0.31	1	0.752	1.2456		BP::0002021::response to dietary excess	3	GO	-0.76353	-1.3791	0.09484	0.85464	1	0.667	0.23	0.513	0.81096	0.259	1.3791
BP::0007131::meiotic recombination	17	GO	0.46533	1.2455	0.2312	1	1	0.529	0.191	0.429	1	0.749	1.2455		BP::0044246::regulation of multicellular organismal metabolic process	3	GO	-0.76353	-1.3791	0.09484	0.85464	1	0.667	0.23	0.513	0.81096	0.259	1.3791
MF::0016298::lipase activity	58	GO	0.3511	1.2451	0.1629	1	1	0.207	0.107	0.186	1	0.749	1.2451		BP::0002025::vasodilation by norepinephrine-epinephrine involved in regulation of systemic arterial blood pressure	3	GO	-0.76353	-1.3791	0.09484	0.85464	1	0.667	0.23	0.513	0.81096	0.259	1.3791
BP::0042423::catecholamine biosynthetic process	9	GO	0.58004	1.2449	0.2319	1	1	0.556	0.15	0.473	1	0.744	1.2449		BP::0050873::brown fat cell differentiation	3	GO	-0.76353	-1.3791	0.09484	0.85464	1	0.667	0.23	0.513	0.81096	0.259	1.3791
BP::0015886::heme transport	3	GO	0.75119	1.2449	0.2171	1	1	1	0.249	0.751	1	0.742	1.2449		BP::0006678::glucosylceramide metabolic process	4	GO	-0.87085	-1.3789	0.05833	0.85313	1	0.5	0.0436	0.478	0.80958	0.257	1.3789
CC::0005892::nicotinic acetylcholine-gated receptor-channel complex	11	GO	0.52321	1.2446	0.2435	1	1	0.182	0.0202	0.178	1	0.735	1.2446		BP::0048341::paraxial mesoderm formation	3	GO	-0.86071	-1.3788	0.04402	0.85067	1	1	0.14	0.861	0.80838	0.254	1.3788
CC::0001772::immunological synapse	20	GO	0.58851	1.243	0.1874	1	1	0.35	0.0238	0.343	1	0.741	1.243		BP::0006637::acyl-CoA metabolic process	3	GO	-0.77266	-1.3777	0.04914	0.85458	1	1	0.228	0.773	0.80917	0.256	1.3777
BP::0045927::positive regulation of growth	18	GO	0.39804	1.2429	0.194	1	1	0.278	0.136	0.241	1	0.736	1.2429		CC::0019897::extrinsic to plasma membrane	26	GO	-0.48317	-1.3772	0.08282	0.85465	1	0.231	0.0934	0.21	0.8139	0.258	1.3772
MF::0019237::centromeric DNA binding	4	GO	0.74445	1.2422	0.2101	1	1	0.75	0.24	0.57	1	0.739	1.2422		MF::0030971::receptor tyrosine kinase binding	3	GO	-0.76412	-1.3767	0.04141	0.85445	1	1	0.236	0.764	0.8128	0.258	1.3767
MF::0047555::3'\,5'-cyclic-GMP phosphodiesterase activity	5	GO	0.64702	1.2414	0.2397	1	1	0.6	0.172	0.497	1	0.742	1.2414		BP::0007044::cell-substrate junction assembly	5	GO	-0.8414	-1.3765	0.03347	0.85275	1	0.8	0.106	0.716	0.81041	0.254	1.3765
BP::0006586::indolalkylamine metabolic process	4	GO	0.65345	1.2408	0.2258	1	1	1	0.347	0.653	1	0.732	1.2408		BP::0006278::RNA-dependent DNA replication	10	GO	-0.57344	-1.376	0.09524	0.85283	1	0.4	0.239	0.305	0.8117	0.256	1.376
BP::0042430::indole and derivative metabolic process	4	GO	0.65345	1.2408	0.2258	1	1	1	0.347	0.653	1	0.732	1.2408		BP::0051253::negative regulation of RNA metabolic process	147	GO	-0.39148	-1.3755	0.05315	0.85316	1	0.17	0.106	0.155	0.81061	0.255	1.3755
BP::0042434::indole derivative metabolic process	4	GO	0.65345	1.2408	0.2258	1	1	1	0.347	0.653	1	0.732	1.2408		BP::0051323::metaphase	5	GO	-0.66734	-1.375	0.1075	0.85318	1	0.6	0.236	0.459	0.8107	0.256	1.375
MF::0015116::sulfate transmembrane transporter activity	4	GO	0.69895	1.2395	0.2332	1	1	1	0.301	0.699	1	0.733	1.2395		BP::0048340::paraxial mesoderm morphogenesis	6	GO	-0.69105	-1.3746	0.1102	0.84999	1	0.667	0.14	0.574	0.80786	0.252	1.3746
MF::0008271::secondary active sulfate transmembrane transporter activity	4	GO	0.69895	1.2395	0.2332	1	1	1	0.301	0.699	1	0.733	1.2395		BP::0048339::paraxial mesoderm development	6	GO	-0.69105	-1.3746	0.1102	0.84999	1	0.667	0.14	0.574	0.80786	0.252	1.3746
BP::0050892::intestinal absorption	8	GO	0.55807	1.2395	0.2222	1	1	0.25	0.0697	0.233	1	0.728	1.2395		MF::0051427::hormone receptor binding	43	GO	-0.4129	-1.3745	0.08297	0.84764	1	0.116	0.0444	0.112	0.80521	0.252	1.3745
MF::0005123::death receptor binding	3	GO	0.67874	1.239	0.222	1	1	1	0.322	0.679	1	0.726	1.239		BP::0040007::growth	201	GO	-0.34072	-1.3745	0.03785	0.84491	1	0.129	0.0801	0.122	0.80258	0.251	1.3745
BP::0042136::neurotransmitter biosynthetic process	9	GO	0.55464	1.2378	0.2323	1	1	0.444	0.179	0.365	1	0.733	1.2378		BP::0031329::regulation of cellular catabolic process	7	GO	-0.67179	-1.3738	0.1159	0.84604	1	0.571	0.165	0.478	0.8035	0.254	1.3738
MF::0016705::oxidoreductase activity\, acting on paired donors\, with incorporation or reduction of molecular oxygen	80	GO	0.37107	1.2377	0.1736	1	1	0.188	0.0879	0.173	1	0.728	1.2377		CC::0005912::adherens junction	44	GO	-0.44098	-1.3733	0.07895	0.84598	1	0.25	0.159	0.211	0.80341	0.251	1.3733
BP::0009249::protein lipoylation	4	GO	0.71445	1.2367	0.2531	1	1	0.25	0.0188	0.245	1	0.731	1.2367		MF::0004367::glycerol-3-phosphate dehydrogenase (NAD+) activity	3	GO	-0.77404	-1.3725	0.07784	0.84784	1	0.333	0.0457	0.318	0.80575	0.253	1.3725
BP::0042490::mechanoreceptor differentiation	15	GO	0.49003	1.2349	0.2169	1	1	0.267	0.0868	0.244	1	0.74	1.2349		MF::0042834::peptidoglycan binding	4	GO	-0.80032	-1.3724	0.07816	0.84575	1	0.5	0.122	0.439	0.80476	0.252	1.3724
BP::0030900::forebrain development	50	GO	0.345	1.2341	0.1386	1	1	0.08	0.0221	0.0787	1	0.741	1.2341		BP::0007167::enzyme linked receptor protein signaling pathway	233	GO	-0.36487	-1.3713	0.04706	0.84925	1	0.266	0.188	0.222	0.80565	0.254	1.3713
CC::0009424::flagellin-based flagellum hook	4	GO	0.76399	1.2321	0.241	1	1	0.25	0.00341	0.249	1	0.75	1.2321		MF::0004663::Rab-protein geranylgeranyltransferase activity	4	GO	-0.72036	-1.3704	0.1227	0.85199	1	0.5	0.0995	0.45	0.80739	0.256	1.3704
BP::0048598::embryonic morphogenesis	103	GO	0.33997	1.2315	0.1504	1	1	0.291	0.151	0.25	1	0.75	1.2315		MF::0004112::cyclic-nucleotide phosphodiesterase activity	22	GO	-0.54589	-1.3701	0.1106	0.85093	1	0.136	0.019	0.134	0.80749	0.254	1.3701
BP::0015791::polyol transport	3	GO	0.84635	1.2304	0.2096	1	1	0.667	0.0529	0.632	1	0.751	1.2304		MF::0046582::Rap GTPase activator activity	3	GO	-0.87718	-1.3696	0.06548	0.85104	1	1	0.123	0.877	0.81003	0.252	1.3696
MF::0016934::extracellular-glycine-gated chloride channel activity	4	GO	0.75633	1.2295	0.2298	1	1	0.5	0.153	0.424	1	0.753	1.2295		BP::0007041::lysosomal transport	9	GO	-0.63908	-1.3691	0.1176	0.84867	1	0.556	0.161	0.467	0.80667	0.251	1.3691
BP::0007528::neuromuscular junction development	12	GO	0.58252	1.2295	0.2032	1	1	0.417	0.094	0.378	1	0.756	1.2295		BP::0006473::protein amino acid acetylation	14	GO	-0.54356	-1.3691	0.1333	0.85115	1	0.357	0.206	0.284	0.80923	0.253	1.3691
BP::0045089::positive regulation of innate immune response	7	GO	0.61458	1.2283	0.235	1	1	0.571	0.187	0.465	1	0.761	1.2283		CC::0016281::eukaryotic translation initiation factor 4F complex	6	GO	-0.74735	-1.3688	0.09796	0.84758	1	0.667	0.199	0.534	0.80887	0.249	1.3688
BP::0006073::glucan metabolic process	42	GO	0.36595	1.2282	0.1566	1	1	0.262	0.138	0.227	1	0.753	1.2282		BP::0046834::lipid phosphorylation	7	GO	-0.67577	-1.3684	0.118	0.8444	1	0.571	0.114	0.506	0.80537	0.248	1.3684
MF::0043531::ADP binding	7	GO	0.60389	1.2279	0.2233	1	1	0.429	0.0404	0.412	1	0.748	1.2279		BP::0046854::phosphoinositide phosphorylation	7	GO	-0.67577	-1.3684	0.118	0.8444	1	0.571	0.114	0.506	0.80537	0.248	1.3684
MF::0005344::oxygen transporter activity	7	GO	0.67705	1.2277	0.2247	1	1	0.286	0.0717	0.265	1	0.745	1.2277		BP::0051148::negative regulation of muscle cell differentiation	5	GO	-0.76464	-1.3676	0.09146	0.84619	1	0.2	0.00366	0.199	0.80648	0.249	1.3676
BP::0019987::negative regulation of anti-apoptosis	3	GO	0.70126	1.2277	0.249	1	1	0.667	0.14	0.573	1	0.742	1.2277		BP::0050982::detection of mechanical stimulus	6	GO	-0.60233	-1.367	0.1408	0.84721	1	0.333	0.2	0.267	0.80927	0.252	1.367
BP::0015671::oxygen transport	7	GO	0.67705	1.2277	0.2247	1	1	0.286	0.0717	0.265	1	0.745	1.2277		BP::0045814::negative regulation of gene expression\, epigenetic	6	GO	-0.65065	-1.3668	0.1275	0.84535	1	0.667	0.257	0.496	0.80713	0.25	1.3668
BP::0042102::positive regulation of T cell proliferation	19	GO	0.47326	1.2273	0.2	1	1	0.421	0.123	0.37	1	0.741	1.2273		BP::0048646::anatomical structure formation	144	GO	-0.35579	-1.3662	0.03373	0.84597	1	0.236	0.173	0.199	0.80745	0.251	1.3662
MF::0004046::aminoacylase activity	3	GO	0.72506	1.2271	0.2282	1	1	0.333	0.0767	0.308	1	0.738	1.2271		BP::0051650::establishment of vesicle localization	13	GO	-0.54506	-1.3657	0.1258	0.8439	1	0.462	0.191	0.374	0.8059	0.25	1.3657
CC::0042105::alpha-beta T cell receptor complex	4	GO	0.93842	1.2264	0.1042	1	1	0.75	0.00268	0.748	1	0.733	1.2264		BP::0030035::microspike biogenesis	6	GO	-0.79194	-1.3657	0.09423	0.84614	1	0.333	0.0177	0.328	0.80827	0.25	1.3657
MF::0004177::aminopeptidase activity	22	GO	0.42902	1.2264	0.1704	1	1	0.227	0.0621	0.214	1	0.74	1.2264		BP::0031589::cell-substrate adhesion	75	GO	-0.35851	-1.3652	0.06478	0.84392	1	0.133	0.0855	0.123	0.8059	0.248	1.3652
BP::0001992::regulation of systemic arterial blood pressure by vasopressin	3	GO	0.81164	1.2254	0.2065	1	1	0.667	0.169	0.554	1	0.738	1.2254		BP::0045077::negative regulation of interferon-gamma biosynthetic process	3	GO	-0.72412	-1.3649	0.07341	0.84055	1	0.667	0.202	0.532	0.80186	0.246	1.3649
BP::0046504::glycerol ether biosynthetic process	4	GO	0.6147	1.2253	0.2288	1	1	0.75	0.305	0.522	1	0.73	1.2253		BP::0030522::intracellular receptor-mediated signaling pathway	43	GO	-0.39286	-1.3649	0.09369	0.84311	1	0.093	0.0443	0.0894	0.80431	0.248	1.3649
BP::0045017::glycerolipid biosynthetic process	4	GO	0.6147	1.2253	0.2288	1	1	0.75	0.305	0.522	1	0.73	1.2253		BP::0046649::lymphocyte activation	148	GO	-0.39476	-1.3646	0.02344	0.83976	1	0.264	0.117	0.237	0.80262	0.246	1.3646
BP::0050764::regulation of phagocytosis	9	GO	0.58923	1.2246	0.2286	1	1	0.556	0.167	0.463	1	0.733	1.2246		BP::0006955::immune response	457	GO	-0.4014	-1.3638	0.04934	0.8414	1	0.241	0.123	0.224	0.80495	0.246	1.3638
BP::0043526::neuroprotection	3	GO	0.77372	1.2245	0.2435	1	1	0.333	0.00975	0.33	1	0.728	1.2245		BP::0051046::regulation of secretion	53	GO	-0.39273	-1.3628	0.09612	0.8448	1	0.302	0.168	0.253	0.80861	0.249	1.3628
BP::0007128::meiotic prophase I	4	GO	0.7284	1.2239	0.2644	1	1	0.5	0.0911	0.455	1	0.727	1.2239		MF::0043028::caspase regulator activity	12	GO	-0.64618	-1.3627	0.1162	0.84323	1	0.417	0.0879	0.381	0.80807	0.249	1.3627
MF::0004287::prolyl oligopeptidase activity	4	GO	0.71132	1.2235	0.2274	1	1	0.75	0.214	0.59	1	0.726	1.2235		CC::0005638::lamin filament	4	GO	-0.78398	-1.3618	0.09091	0.84546	1	0.25	0.0234	0.244	0.80919	0.252	1.3618
BP::0015851::nucleobase transport	3	GO	0.71878	1.2215	0.2458	1	1	0.667	0.0779	0.615	1	0.734	1.2215		BP::0046479::glycosphingolipid catabolic process	5	GO	-0.71129	-1.3609	0.1107	0.84782	1	0.8	0.224	0.621	0.81146	0.253	1.3609
CC::0005833::hemoglobin complex	6	GO	0.71649	1.2204	0.2449	1	1	0.333	0.0717	0.31	1	0.739	1.2204		MF::0005543::phospholipid binding	70	GO	-0.3982	-1.3604	0.06767	0.84822	1	0.186	0.104	0.168	0.81124	0.253	1.3604
BP::0007130::synaptonemal complex assembly	3	GO	0.80949	1.2204	0.2217	1	1	1	0.191	0.809	1	0.736	1.2204		BP::0050708::regulation of protein secretion	19	GO	-0.48736	-1.3594	0.1099	0.85094	1	0.368	0.142	0.317	0.81567	0.257	1.3594
BP::0048469::cell maturation	56	GO	0.36869	1.2196	0.1924	1	1	0.25	0.132	0.219	1	0.741	1.2196		BP::0046847::filopodium formation	5	GO	-0.84024	-1.3592	0.08445	0.84975	1	0.4	0.0177	0.393	0.81371	0.255	1.3592
CC::0000015::phosphopyruvate hydratase complex	3	GO	0.79669	1.2188	0.2389	1	1	0.333	0.00707	0.331	1	0.737	1.2188		MF::0004571::mannosyl-oligosaccharide 1\,2-alpha-mannosidase activity	3	GO	-0.91682	-1.3584	0.0377	0.85172	1	0.667	0.0519	0.632	0.81517	0.255	1.3584
MF::0004634::phosphopyruvate hydratase activity	3	GO	0.79669	1.2188	0.2389	1	1	0.333	0.00707	0.331	1	0.737	1.2188		BP::0051216::cartilage development	34	GO	-0.47048	-1.3582	0.1346	0.85038	1	0.0882	0.0462	0.0845	0.81296	0.254	1.3582
CC::0005641::nuclear envelope lumen	3	GO	0.7737	1.2187	0.2328	1	1	0.667	0.0924	0.605	1	0.735	1.2187		MF::0005247::voltage-gated chloride channel activity	14	GO	-0.49703	-1.3575	0.1348	0.85219	1	0.214	0.137	0.185	0.81418	0.255	1.3575
BP::0050857::positive regulation of antigen receptor-mediated signaling pathway	3	GO	0.93036	1.2168	0.1506	1	1	0.667	0.00122	0.666	1	0.74	1.2168		MF::0042162::telomeric DNA binding	6	GO	-0.69622	-1.3572	0.1304	0.85145	1	0.667	0.238	0.509	0.81354	0.254	1.3572
BP::0009086::methionine biosynthetic process	5	GO	0.64124	1.2165	0.25	1	1	0.4	0.191	0.324	1	0.74	1.2165		BP::0030888::regulation of B cell proliferation	10	GO	-0.61224	-1.3568	0.1381	0.85106	1	0.2	0.0416	0.192	0.81307	0.253	1.3568
MF::0002020::protease binding	3	GO	0.76087	1.2161	0.2569	1	1	0.333	0.15	0.284	1	0.74	1.2161		BP::0051254::positive regulation of RNA metabolic process	201	GO	-0.33582	-1.3566	0.0548	0.84966	1	0.269	0.207	0.218	0.8141	0.253	1.3566
MF::0016846::carbon-sulfur lyase activity	7	GO	0.51957	1.2159	0.248	1	1	0.286	0.105	0.256	1	0.74	1.2159		MF::0003836::beta-galactoside alpha-2\,3-sialyltransferase activity	3	GO	-0.81113	-1.3564	0.05996	0.8484	1	0.667	0.13	0.58	0.81308	0.253	1.3564
BP::0051971::positive regulation of transmission of nerve impulse	7	GO	0.61958	1.2141	0.283	1	1	0.571	0.216	0.448	1	0.74	1.2141		BP::0006468::protein amino acid phosphorylation	487	GO	-0.30001	-1.3564	0.02778	0.84624	1	0.242	0.178	0.212	0.81102	0.248	1.3564
CC::0005813::centrosome	50	GO	0.41898	1.2136	0.2355	1	1	0.42	0.233	0.324	1	0.738	1.2136		BP::0048305::immunoglobulin secretion	8	GO	-0.63359	-1.3562	0.1062	0.84473	1	0.625	0.167	0.521	0.80867	0.243	1.3562
MF::0016500::protein-hormone receptor activity	11	GO	0.522	1.2135	0.2691	1	1	0.364	0.152	0.309	1	0.737	1.2135		BP::0046620::regulation of organ growth	4	GO	-0.83061	-1.3561	0.06366	0.84282	1	0.25	0.00219	0.25	0.80705	0.239	1.3561
BP::0051327::M phase of meiotic cell cycle	49	GO	0.39448	1.2134	0.2193	1	1	0.429	0.201	0.345	1	0.729	1.2134		MF::0016492::neurotensin receptor activity\, G-protein coupled	3	GO	-0.88417	-1.3558	0.06707	0.84216	1	0.333	0.00207	0.333	0.80652	0.237	1.3558
BP::0007126::meiosis	49	GO	0.39448	1.2134	0.2193	1	1	0.429	0.201	0.345	1	0.729	1.2134		BP::0002520::immune system development	192	GO	-0.37297	-1.3554	0.04483	0.84221	1	0.208	0.108	0.19	0.80609	0.239	1.3554
BP::0051321::meiotic cell cycle	51	GO	0.39654	1.2133	0.2132	1	1	0.431	0.201	0.347	1	0.727	1.2133		MF::0005154::epidermal growth factor receptor binding	8	GO	-0.64857	-1.3551	0.1325	0.84105	1	0.375	0.142	0.322	0.80492	0.236	1.3551
MF::0015108::chloride transmembrane transporter activity	10	GO	0.51297	1.213	0.253	1	1	0.3	0.0901	0.273	1	0.728	1.213		BP::0009966::regulation of signal transduction	329	GO	-0.36384	-1.3551	0.04609	0.83886	1	0.313	0.199	0.261	0.80263	0.235	1.3551
BP::0007423::sensory organ development	75	GO	0.36532	1.2129	0.2101	1	1	0.187	0.0868	0.172	1	0.726	1.2129		BP::0032277::negative regulation of gonadotropin secretion	4	GO	-0.8013	-1.3545	0.07143	0.82803	1	0.75	0.167	0.625	0.79198	0.228	1.3545
CC::0044450::microtubule organizing center part	18	GO	0.53132	1.2125	0.2738	1	1	0.333	0.178	0.275	1	0.723	1.2125		BP::0046882::negative regulation of follicle-stimulating hormone secretion	4	GO	-0.8013	-1.3545	0.07143	0.82803	1	0.75	0.167	0.625	0.79198	0.228	1.3545
MF::0008503::benzodiazepine receptor activity	5	GO	0.59224	1.2124	0.2515	1	1	0.2	0.0889	0.182	1	0.721	1.2124		BP::0032276::regulation of gonadotropin secretion	4	GO	-0.8013	-1.3545	0.07143	0.82803	1	0.75	0.167	0.625	0.79198	0.228	1.3545
BP::0006188::IMP biosynthetic process	3	GO	0.84761	1.2115	0.2271	1	1	0.333	0.0235	0.326	1	0.707	1.2115		BP::0046880::regulation of follicle-stimulating hormone secretion	4	GO	-0.8013	-1.3545	0.07143	0.82803	1	0.75	0.167	0.625	0.79198	0.228	1.3545
BP::0006189::'de novo' IMP biosynthetic process	3	GO	0.84761	1.2115	0.2271	1	1	0.333	0.0235	0.326	1	0.707	1.2115		BP::0032274::gonadotropin secretion	4	GO	-0.8013	-1.3545	0.07143	0.82803	1	0.75	0.167	0.625	0.79198	0.228	1.3545
BP::0046040::IMP metabolic process	3	GO	0.84761	1.2115	0.2271	1	1	0.333	0.0235	0.326	1	0.707	1.2115		BP::0046884::follicle-stimulating hormone secretion	4	GO	-0.8013	-1.3545	0.07143	0.82803	1	0.75	0.167	0.625	0.79198	0.228	1.3545
BP::0046661::male sex differentiation	33	GO	0.3699	1.211	0.2108	1	1	0.182	0.0747	0.169	1	0.707	1.211		BP::0040012::regulation of locomotion	52	GO	-0.428	-1.3543	0.06186	0.82666	1	0.212	0.0963	0.192	0.79107	0.226	1.3543
CC::0043235::receptor complex	70	GO	0.36193	1.2107	0.1838	1	1	0.114	0.0202	0.113	1	0.704	1.2107		BP::0031645::negative regulation of neurological process	6	GO	-0.58785	-1.3539	0.1548	0.82661	1	0.333	0.11	0.297	0.79068	0.226	1.3539
MF::0004457::lactate dehydrogenase activity	4	GO	0.63503	1.2106	0.2664	1	1	0.5	0.141	0.43	1	0.693	1.2106		CC::0000786::nucleosome	56	GO	-0.53285	-1.3535	0.1506	0.82689	1	0.446	0.213	0.354	0.79348	0.229	1.3535
MF::0004459::L-lactate dehydrogenase activity	4	GO	0.63503	1.2106	0.2664	1	1	0.5	0.141	0.43	1	0.693	1.2106		BP::0001707::mesoderm formation	23	GO	-0.48726	-1.3534	0.1216	0.82291	1	0.435	0.255	0.325	0.7891	0.219	1.3534
BP::0006929::substrate-bound cell migration	8	GO	0.57178	1.2091	0.2749	1	1	0.75	0.231	0.577	1	0.702	1.2091		BP::0048332::mesoderm morphogenesis	23	GO	-0.48726	-1.3534	0.1216	0.82291	1	0.435	0.255	0.325	0.7891	0.219	1.3534
BP::0060021::palate development	3	GO	0.6636	1.2076	0.2752	1	1	0.667	0.086	0.61	1	0.713	1.2076		BP::0040011::locomotion	53	GO	-0.43062	-1.3529	0.06584	0.82293	1	0.226	0.105	0.204	0.78906	0.221	1.3529
CC::0000178::exosome (RNase complex)	5	GO	0.63282	1.2071	0.278	1	1	0.6	0.17	0.498	1	0.711	1.2071		BP::0045620::negative regulation of lymphocyte differentiation	5	GO	-0.77647	-1.3521	0.1258	0.82522	1	0.2	0.00463	0.199	0.79117	0.224	1.3521
BP::0006930::substrate-bound cell migration\, cell extension	5	GO	0.69864	1.2061	0.2387	1	1	0.6	0.078	0.554	1	0.717	1.2061		BP::0007265::Ras protein signal transduction	127	GO	-0.35348	-1.3517	0.04762	0.82476	1	0.362	0.221	0.287	0.78979	0.223	1.3517
CC::0043197::dendritic spine	9	GO	0.53589	1.2059	0.2684	1	1	0.556	0.195	0.448	1	0.712	1.2059		MF::0004114::3'\,5'-cyclic-nucleotide phosphodiesterase activity	21	GO	-0.54799	-1.351	0.1242	0.82628	1	0.143	0.019	0.14	0.79471	0.225	1.351
BP::0045088::regulation of innate immune response	9	GO	0.55319	1.2037	0.252	1	1	0.556	0.187	0.452	1	0.729	1.2037		MF::0019208::phosphatase regulator activity	33	GO	-0.39196	-1.3507	0.1054	0.82595	1	0.242	0.191	0.197	0.79255	0.225	1.3507
BP::0017145::stem cell division	3	GO	0.80717	1.2036	0.2208	1	1	1	0.193	0.807	1	0.722	1.2036		BP::0040016::embryonic cleavage	3	GO	-0.76959	-1.3504	0.1167	0.82498	1	0.333	0.0391	0.32	0.7934	0.225	1.3504
MF::0004523::ribonuclease H activity	5	GO	0.64273	1.2012	0.3016	1	1	0.4	0.202	0.319	1	0.732	1.2012		MF::0043565::sequence-specific DNA binding	319	GO	-0.33814	-1.3501	0.07602	0.82443	1	0.257	0.201	0.214	0.79268	0.225	1.3501
MF::0031177::phosphopantetheine binding	7	GO	0.61631	1.2011	0.272	1	1	0.286	0.0735	0.265	1	0.731	1.2011		BP::0031325::positive regulation of cellular metabolic process	328	GO	-0.32812	-1.3501	0.04024	0.82225	1	0.329	0.255	0.256	0.79054	0.218	1.3501
[truncated: 2,536 more rows]
