# Supplementary material for: Robust extraction of functional signals from gene set analysis using a generalized threshold free scoring function
Source: BMC Bioinformatics. 2009 Sep 23;10:307. doi: 10.1186/1471-2105-10-307 (PMC2761411; doi:10.1186/1471-2105-10-307)
Supplement: Additional file 12 — Supplementary table S6: Top GO classes from GSZ-score and compared program packages from p53 data. This table presents top classes obtained from GSA, SP, GSEA and GSZ-score. Summary of the results is on the first sheet. Separate sheets show each programs results with additional data. Furthermore, we represent two result sheets for scoring functions with one sided test (GSA, GSEA). One presents the one sided test results and the other presents the combined results. [file 1471-2105-10-307-S12.XLS]

## Sheet: summary of results
		GSZ-score	GSA	SP	GSEA
		BP::0001836::release of cytochrome c from mitochondria	CC::0031903::microbody membrane	CC::0009434::microtubule-based flagellum	CC::0000118::histone deacetylase complex
		BP::0051668::localization within membrane	CC::0005778::peroxisomal membrane	MF::0005125::cytokine activity	BP::0009314::response to radiation
		CC::0031903::microbody membrane	CC::0009434::microtubule-based flagellum	CC::0019861::flagellum	BP::0050962::detection of light stimulus during sensory perception
		CC::0005778::peroxisomal membrane	CC::0044438::microbody part	BP::0050962::detection of light stimulus during sensory perception	BP::0050908::detection of light stimulus during visual perception
		BP::0042787::protein ubiquitination during ubiquitin-dependent protein catabolic process	CC::0044439::peroxisomal part	BP::0050908::detection of light stimulus during visual perception	BP::0007602::phototransduction
		BP::0008637::apoptotic mitochondrial changes	BP::0001836::release of cytochrome c from mitochondria	BP::0007602::phototransduction	BP::0009584::detection of visible light
		CC::0044438::microbody part	CC::0005626::insoluble fraction	BP::0009584::detection of visible light	BP::0009583::detection of light stimulus
		CC::0044439::peroxisomal part	CC::0019861::flagellum	BP::0001836::release of cytochrome c from mitochondria	MF::0030170::pyridoxal phosphate binding
		CC::0009434::microtubule-based flagellum	MF::0015103::inorganic anion transmembrane transporter activity	BP::0009583::detection of light stimulus	BP::0001836::release of cytochrome c from mitochondria
		BP::0051205::protein insertion into membrane	BP::0051668::localization within membrane	BP::0006955::immune response	MF::0005487::nucleocytoplasmic transporter activity
		BP::0046504::glycerol ether biosynthetic process	BP::0050962::detection of light stimulus during sensory perception	BP::0030890::positive regulation of B cell proliferation	BP::0006654::phosphatidic acid biosynthetic process
		BP::0045017::glycerolipid biosynthetic process	BP::0050908::detection of light stimulus during visual perception	MF::0001664::G-protein-coupled receptor binding	BP::0046473::phosphatidic acid metabolic process
		BP::0008643::carbohydrate transport	BP::0007602::phototransduction	BP::0006572::tyrosine catabolic process	BP::0035137::hindlimb morphogenesis
		BP::0008629::induction of apoptosis by intracellular signals	BP::0009584::detection of visible light	MF::0008009::chemokine activity	BP::0051716::cellular response to stimulus
		BP::0008635::caspase activation via cytochrome c	CC::0031594::neuromuscular junction	MF::0042379::chemokine receptor binding	BP::0008217::blood pressure regulation
		BP::0030890::positive regulation of B cell proliferation	MF::0042708::elastase activity	CC::0005626::insoluble fraction	BP::0009416::response to light stimulus
		CC::0019861::flagellum	MF::0009881::photoreceptor activity	MF::0001584::rhodopsin-like receptor activity	CC::0005675::holo TFIIH complex
		BP::0046463::acylglycerol biosynthetic process	BP::0030890::positive regulation of B cell proliferation	BP::0050871::positive regulation of B cell activation	CC::0000792::heterochromatin
		BP::0046460::neutral lipid biosynthetic process	BP::0009583::detection of light stimulus	MF::0004930::G-protein coupled receptor activity	BP::0007031::peroxisome organization and biogenesis
		BP::0050962::detection of light stimulus during sensory perception	BP::0009314::response to radiation	CC::0031226::intrinsic to plasma membrane	BP::0050906::detection of stimulus during sensory perception
		BP::0050908::detection of light stimulus during visual perception	BP::0048041::focal adhesion formation	CC::0005887::integral to plasma membrane	BP::0008629::induction of apoptosis by intracellular signals
		BP::0007602::phototransduction	BP::0006559::L-phenylalanine catabolic process	MF::0051018::protein kinase A binding	BP::0009072::aromatic amino acid family metabolic process
		BP::0009584::detection of visible light	BP::0006558::L-phenylalanine metabolic process	MF::0004888::transmembrane receptor activity	BP::0035116::embryonic hindlimb morphogenesis
		MF::0019237::centromeric DNA binding	BP::0050906::detection of stimulus during sensory perception	MF::0004872::receptor activity	BP::0009988::cell-cell recognition
		MF::0033558::protein deacetylase activity	BP::0006572::tyrosine catabolic process	BP::0007154::cell communication	CC::0031903::microbody membrane

## Sheet: SP result p53
IndexG	Gene Set Category	Pathway	"Missing"	Set Size	Percent Up	NTk Stat	NTk q-value	NTk Rank	NEk Stat	NEk q-value	NEk Rank
1	35	CC::0009434::microtubule-based flagellum	GO	5	100	-4.17	0	78	-3.71	0	2
2	739	MF::0005125::cytokine activity	GO	148	70.95	-4.37	0	67	-3.09	0.23662	14.5
3	34	CC::0019861::flagellum	GO	6	100	-4.07	0	80	-3.57	0	3
4	3418	BP::0050962::detection of light stimulus during sensory perception	GO	20	90	-4.23	0	74	-3.09	0.23662	14.5
5	3419	BP::0050908::detection of light stimulus during visual perception	GO	20	90	-4.23	0	74	-3.09	0.23662	14.5
6	3420	BP::0007602::phototransduction	GO	20	90	-4.23	0	74	-3.09	0.23662	14.5
7	3423	BP::0009584::detection of visible light	GO	20	90	-4.23	0	74	-3.09	0.23662	14.5
8	2383	BP::0001836::release of cytochrome c from mitochondria	GO	6	66.67	-3.88	0	100	-4.12	0	1
9	3417	BP::0009583::detection of light stimulus	GO	21	85.71	-3.99	0	87	-3.09	0.23662	14.5
10	3736	BP::0006955::immune response	GO	363	68.32	-5.79	0	24	-2.46	0.24502	126.5
11	1821	BP::0030890::positive regulation of B cell proliferation	GO	5	100	-3.31	0	160	-3.45	0	4
12	752	MF::0001664::G-protein-coupled receptor binding	GO	44	79.55	-3.37	0	155	-3.09	0.23662	14.5
13	2873	BP::0006572::tyrosine catabolic process	GO	5	100	-3.21	0	166	-3.14	0	6
14	740	MF::0008009::chemokine activity	GO	36	75	-3.09	0.0266173	183	-3.09	0.23662	14.5
15	753	MF::0042379::chemokine receptor binding	GO	37	75.68	-3.09	0.0266173	183	-3.09	0.23662	14.5
16	12	CC::0005626::insoluble fraction	GO	20	75	-2.88	0.0417989	231	-3.35	0	5
17	1382	MF::0001584::rhodopsin-like receptor activity	GO	184	74.46	-6.49	0	16	-2.23	0.268886	228
18	2136	BP::0050871::positive regulation of B cell activation	GO	9	88.89	-2.88	0.0417989	231	-3.09	0.23662	14.5
19	1378	MF::0004930::G-protein coupled receptor activity	GO	236	74.58	-6.87	0	14	-2.17	0.278158	253.5
20	377	CC::0031226::intrinsic to plasma membrane	GO	857	67.33	-7.98	0	6	-2.14	0.28169	267.5
21	369	CC::0005887::integral to plasma membrane	GO	852	67.25	-7.9	0	7	-2.14	0.28169	267.5
22	691	MF::0051018::protein kinase A binding	GO	8	87.5	-2.75	0.0534024	267	-3.09	0.23662	14.5
23	1374	MF::0004888::transmembrane receptor activity	GO	508	69.09	-7.21	0	12	-2.12	0.28169	283.5
24	1362	MF::0004872::receptor activity	GO	777	66.41	-7.04	0	13	-2.12	0.28169	283.5
25	2320	BP::0007154::cell communication	GO	2086	61.65	-5.71	0	25	-2.1	0.283188	301
26	1373	MF::0008020::G-protein coupled photoreceptor activity	GO	4	100	-2.58	0.0770882	313	-3.09	0.23662	14.5
27	2301	BP::0045060::negative thymic T cell selection	GO	5	100	-2.58	0.0770882	313	-3.09	0.23662	14.5
28	2304	BP::0043383::negative T cell selection	GO	5	100	-2.58	0.0770882	313	-3.09	0.23662	14.5
29	1402	MF::0016527::brain-specific angiogenesis inhibitor activity	GO	3	100	-2.51	0.0879406	333	-3.09	0.23662	14.5
30	413	CC::0005886::plasma membrane	GO	1316	65.5	-7.53	0	11	-2.01	0.297125	357.5
31	379	CC::0044459::plasma membrane part	GO	1086	65.75	-7.57	0	10	-2	0.302347	369
32	2291	BP::0042100::B cell proliferation	GO	14	78.57	-2.29	0.131786	404.5	-3.09	0.23662	14.5
33	2359	BP::0007186::G-protein coupled receptor protein signaling pathway	GO	371	69.27	-6.03	0	22	-1.91	0.309596	441
34	3828	BP::0032501::multicellular organismal process	GO	1994	61.23	-6.39	0	18	-1.87	0.313471	480.5
35	2871	BP::0009074::aromatic amino acid family catabolic process	GO	11	81.82	-1.94	0.22365	562	-3.09	0.23662	14.5
36	440	CC::0005576::extracellular region	GO	711	66.1	-6.48	0	17	-1.74	0.337323	585.5
37	1659	BP::0051345::positive regulation of hydrolase activity	GO	34	70.59	-1.84	0.249283	634.5	-3.11	0	7
38	1269	MF::0017002::activin receptor activity	GO	4	100	-1.67	0.308031	736.5	-3.09	0.23662	14.5
39	47	CC::0005622::intracellular	GO	4311	53.05	8.44	0	2	-0.93	0.528809	1639
40	48	CC::0044424::intracellular part	GO	4120	52.89	8.11	0	5	-0.89	0.537512	1716.5
41	3780	BP::0043170::macromolecule metabolic process	GO	3226	53.81	6.23	0	19	-0.82	0.551898	1824.5
42	452	CC::0043226::organelle	GO	3511	52.66	7.75	0	9	-0.71	0.585934	2014.5
43	212	CC::0043229::intracellular organelle	GO	3507	52.61	7.79	0	8	-0.7	0.585957	2022.5
44	3781	BP::0043283::biopolymer metabolic process	GO	2386	52.64	6.82	0	15	-0.5	0.643352	2372.5
45	213	CC::0043231::intracellular membrane-bound organelle	GO	3092	51.88	8.37	0	3	-0.49	0.647395	2397.5
46	453	CC::0043227::membrane-bound organelle	GO	3097	51.95	8.32	0	4	-0.49	0.647395	2397.5
47	2707	BP::0006996::organelle organization and biogenesis	GO	620	48.55	5.87	0	23	0.42	0.662943	2536
48	455	CC::0044422::organelle part	GO	1350	50.96	6.1	0	21	-0.18	0.714803	2985.5
49	331	CC::0044446::intracellular organelle part	GO	1343	50.78	6.18	0	20	-0.18	0.715517	2995
50	214	CC::0005634::nucleus	GO	2035	50.37	8.61	0	1	-0.09	0.730037	3174

## Sheet: GSA combined p53
Two datasets combined
row num	Gene_set	Gene_set_name	Score	p-value	FDR	Abs.Score
1	159	CC::0031903::microbody membrane	4.0769	0	0	4.0769	1
2	160	CC::0005778::peroxisomal membrane	4.0769	0	0	4.0769	2
3	35	CC::0009434::microtubule-based flagellum	-3.9966	0	0	3.9966	3
3	163	CC::0044438::microbody part	3.6048	0	0	3.6048	4
4	164	CC::0044439::peroxisomal part	3.6048	0	0	3.6048	5
5	2383	BP::0001836::release of cytochrome c from mitochondria	-3.5927	0	0	3.5927	6
1	12	CC::0005626::insoluble fraction	-3.5042	0	0	3.5042	7
2	34	CC::0019861::flagellum	-3.4311	0	0	3.4311	8
4	1511	MF::0015103::inorganic anion transmembrane transporter activity	-3.4022	0	0	3.4022	9
6	2651	BP::0051668::localization within membrane	-3.1447	0	0	3.1447	10
10	3418	BP::0050962::detection of light stimulus during sensory perception	-3.4109	0.001	0.3069	3.4109	11
11	3419	BP::0050908::detection of light stimulus during visual perception	-3.4109	0.001	0.3069	3.4109	12
12	3420	BP::0007602::phototransduction	-3.4109	0.001	0.3069	3.4109	13
13	3423	BP::0009584::detection of visible light	-3.4109	0.001	0.3069	3.4109	14
7	459	CC::0031594::neuromuscular junction	-3.2366	0.001	0.3069	3.2366	15
8	968	MF::0042708::elastase activity	-3.2125	0.001	0.3069	3.2125	16
9	1372	MF::0009881::photoreceptor activity	-3.0771	0.001	0.3069	3.0771	17
15	1821	BP::0030890::positive regulation of B cell proliferation	-3.6772	0.002	0.42	3.6772	18
18	3417	BP::0009583::detection of light stimulus	-3.317	0.002	0.42	3.317	19
19	3948	BP::0009314::response to radiation	-3.1459	0.002	0.42	3.1459	20
14	1637	BP::0048041::focal adhesion formation	-2.9873	0.002	0.42	2.9873	21
16	2872	BP::0006559::L-phenylalanine catabolic process	-2.8303	0.002	0.42	2.8303	22
17	2891	BP::0006558::L-phenylalanine metabolic process	-2.8303	0.002	0.42	2.8303	23
24	3431	BP::0050906::detection of stimulus during sensory perception	-3.2344	0.003	0.4988	3.2344	24
23	2873	BP::0006572::tyrosine catabolic process	-2.978	0.003	0.4988	2.978	25
22	2871	BP::0009074::aromatic amino acid family catabolic process	-2.8611	0.003	0.4988	2.8611	26
20	2291	BP::0042100::B cell proliferation	-2.7623	0.003	0.4988	2.7623	27
21	2554	BP::0009988::cell-cell recognition	-2.711	0.003	0.4988	2.711	28

## Sheet: GSA separate lists p53
Rows from negative list							Rows from positive list
Row num	Gene_set	Gene_set_name	Score	p-value	FDR			Gene_set	Gene_set_name	Score	p-value	FDR
3	35	CC::0009434::microtubule-based flagellum	-3.9966	0	0		1	159	CC::0031903::microbody membrane	4.0769	0	0
5	2383	BP::0001836::release of cytochrome c from mitochondria	-3.5927	0	0		2	160	CC::0005778::peroxisomal membrane	4.0769	0	0
1	12	CC::0005626::insoluble fraction	-3.5042	0	0		3	163	CC::0044438::microbody part	3.6048	0	0
2	34	CC::0019861::flagellum	-3.4311	0	0		4	164	CC::0044439::peroxisomal part	3.6048	0	0
4	1511	MF::0015103::inorganic anion transmembrane transporter activity	-3.4022	0	0
6	2651	BP::0051668::localization within membrane	-3.1447	0	0
10	3418	BP::0050962::detection of light stimulus during sensory perception	-3.4109	0.001	0.3069
11	3419	BP::0050908::detection of light stimulus during visual perception	-3.4109	0.001	0.3069
12	3420	BP::0007602::phototransduction	-3.4109	0.001	0.3069
13	3423	BP::0009584::detection of visible light	-3.4109	0.001	0.3069
7	459	CC::0031594::neuromuscular junction	-3.2366	0.001	0.3069
8	968	MF::0042708::elastase activity	-3.2125	0.001	0.3069
9	1372	MF::0009881::photoreceptor activity	-3.0771	0.001	0.3069
15	1821	BP::0030890::positive regulation of B cell proliferation	-3.6772	0.002	0.42
18	3417	BP::0009583::detection of light stimulus	-3.317	0.002	0.42
19	3948	BP::0009314::response to radiation	-3.1459	0.002	0.42
14	1637	BP::0048041::focal adhesion formation	-2.9873	0.002	0.42
16	2872	BP::0006559::L-phenylalanine catabolic process	-2.8303	0.002	0.42
17	2891	BP::0006558::L-phenylalanine metabolic process	-2.8303	0.002	0.42
24	3431	BP::0050906::detection of stimulus during sensory perception	-3.2344	0.003	0.4988
23	2873	BP::0006572::tyrosine catabolic process	-2.978	0.003	0.4988
22	2871	BP::0009074::aromatic amino acid family catabolic process	-2.8611	0.003	0.4988
20	2291	BP::0042100::B cell proliferation	-2.7623	0.003	0.4988
21	2554	BP::0009988::cell-cell recognition	-2.711	0.003	0.4988

## Sheet: GSEA combined p53
Pooled results
Sorted using abs(NES)
	GS	SIZE	SOURCE	ES	NES	NOM p-val	FDR q-val	FWER p-val	Tag %	Gene %	Signal	FDR (median)	glob.p.val	abs. NES
1	CC::0000118::histone deacetylase complex	19	GO	0.61906	1.8572	0.002	0.96665	0.395	0.474	0.196	0.382	0	0.234	1.8572
2	BP::0009314::response to radiation	56	GO	-0.5106	-1.8178	0.005871	1	0.596	0.446	0.242	0.341	1	0.593	1.8178
3	BP::0050962::detection of light stimulus during sensory perception	20	GO	-0.69084	-1.8128	0.004008	0.64	0.612	0.75	0.259	0.557	0.26101	0.179	1.8128
4	BP::0050908::detection of light stimulus during visual perception	20	GO	-0.69084	-1.8128	0.004008	0.64	0.612	0.75	0.259	0.557	0.26101	0.179	1.8128
5	BP::0007602::phototransduction	20	GO	-0.69084	-1.8128	0.004008	0.64	0.612	0.75	0.259	0.557	0.26101	0.179	1.8128
6	BP::0009584::detection of visible light	20	GO	-0.69084	-1.8128	0.004008	0.64	0.612	0.75	0.259	0.557	0.26101	0.179	1.8128
7	BP::0009583::detection of light stimulus	21	GO	-0.67208	-1.8075	0.003992	0.5685	0.629	0.714	0.259	0.531	0.22739	0.153	1.8075
8	MF::0030170::pyridoxal phosphate binding	9	GO	-0.80002	-1.7696	0.001988	0.74861	0.802	0.556	0.109	0.496	0.40628	0.216	1.7696
9	BP::0001836::release of cytochrome c from mitochondria	6	GO	-0.78519	-1.764	0.006024	0.70613	0.821	0.5	0.0982	0.451	0.39674	0.206	1.764
10	MF::0005487::nucleocytoplasmic transporter activity	6	GO	0.81277	1.7582	0.00578	1	0.796	0.5	0.1	0.45	0.85859	0.445	1.7582
11	BP::0006654::phosphatidic acid biosynthetic process	3	GO	0.91487	1.7214	0	1	0.917	0.333	0.0238	0.326	0.70866	0.371	1.7214
12	BP::0046473::phosphatidic acid metabolic process	3	GO	0.91487	1.7214	0	1	0.917	0.333	0.0238	0.326	0.70866	0.371	1.7214
13	BP::0035137::hindlimb morphogenesis	7	GO	-0.79686	-1.7151	0.002004	1	0.943	0.429	0.0836	0.393	0.73957	0.351	1.7151
14	BP::0051716::cellular response to stimulus	10	GO	-0.64686	-1.7148	0.00616	0.9955	0.943	0.2	0.00917	0.198	0.66631	0.302	1.7148
15	BP::0008217::blood pressure regulation	35	GO	-0.63762	-1.7022	0	1	0.964	0.4	0.17	0.334	0.7169	0.328	1.7022
16	BP::0009416::response to light stimulus	45	GO	-0.5027	-1.6912	0.01452	1	0.976	0.467	0.242	0.356	0.76405	0.354	1.6912
17	CC::0005675::holo TFIIH complex	5	GO	0.73932	1.6899	0.002008	1	0.973	0.4	0.202	0.32	0.89824	0.464	1.6899
18	CC::0000792::heterochromatin	20	GO	0.60303	1.6869	0.02204	1	0.976	0.6	0.312	0.414	0.79088	0.394	1.6869
19	BP::0007031::peroxisome organization and biogenesis	17	GO	0.62071	1.6867	0.0249	1	0.976	0.647	0.247	0.488	0.67789	0.329	1.6867
20	BP::0050906::detection of stimulus during sensory perception	26	GO	-0.60139	-1.6853	0.01381	1	0.986	0.654	0.259	0.486	0.75308	0.358	1.6853
21	BP::0008629::induction of apoptosis by intracellular signals	21	GO	-0.52885	-1.6814	0.01431	1	0.987	0.143	0.0146	0.141	0.73586	0.34	1.6814
22	BP::0009072::aromatic amino acid family metabolic process	21	GO	-0.68481	-1.6799	0.00998	0.96915	0.989	0.476	0.116	0.422	0.70355	0.305	1.6799
23	BP::0035116::embryonic hindlimb morphogenesis	6	GO	-0.82923	-1.6794	0	0.9132	0.99	0.5	0.0836	0.459	0.66073	0.28	1.6794
24	BP::0009988::cell-cell recognition	7	GO	-0.80792	-1.6516	0.009862	1	0.996	0.429	0.0264	0.418	0.8944	0.419	1.6516
25	CC::0031903::microbody membrane	18	GO	0.56497	1.6507	0.01829	1	0.997	0.444	0.118	0.393	0.86541	0.415	1.6507
26	CC::0005778::peroxisomal membrane	18	GO	0.56497	1.6507	0.01829	1	0.997	0.444	0.118	0.393	0.86541	0.415	1.6507
27	MF::0004697::protein kinase C activity	10	GO	-0.74199	-1.6451	0.006024	1	0.996	0.6	0.137	0.519	0.85907	0.391	1.6451
28	MF::0001565::phorbol ester receptor activity	10	GO	-0.74199	-1.6451	0.006024	1	0.996	0.6	0.137	0.519	0.85907	0.391	1.6451
29	MF::0015020::glucuronosyltransferase activity	10	GO	-0.78529	-1.6435	0.006263	1	0.997	0.4	0.072	0.372	0.82476	0.373	1.6435
30	CC::0005815::microtubule organizing center	50	GO	0.45855	1.6416	0.01751	1	0.999	0.26	0.106	0.234	0.8771	0.419	1.6416
31	MF::0016018::cyclosporin A binding	6	GO	0.74565	1.6364	0.01852	1	0.999	1	0.255	0.746	0.84925	0.403	1.6364
32	MF::0001653::peptide receptor activity	79	GO	-0.54085	-1.6348	0.008368	1	0.998	0.354	0.182	0.293	0.82877	0.366	1.6348
33	MF::0008528::peptide receptor activity\, G-protein coupled	79	GO	-0.54085	-1.6348	0.008368	1	0.998	0.354	0.182	0.293	0.82877	0.366	1.6348
34	MF::0015165::pyrimidine nucleotide sugar transmembrane transporter activity	5	GO	0.74585	1.631	0.008565	1	0.999	0.6	0.157	0.506	0.84105	0.391	1.631
35	MF::0019237::centromeric DNA binding	4	GO	0.86623	1.6266	0.004008	1	0.999	0.75	0.0701	0.698	0.8234	0.377	1.6266
36	MF::0016811::hydrolase activity\, acting on carbon-nitrogen (but not peptide) bonds\, in linear amides	25	GO	-0.55061	-1.6256	0.01039	1	0.998	0.24	0.0529	0.228	0.89999	0.418	1.6256
37	BP::0008635::caspase activation via cytochrome c	4	GO	-0.75614	-1.6222	0.02584	1	0.998	0.25	0.0093	0.248	0.89396	0.416	1.6222
38	BP::0048041::focal adhesion formation	7	GO	-0.78218	-1.6199	0.004175	1	0.998	0.571	0.0559	0.54	0.88344	0.403	1.6199
39	MF::0015300::solute\:solute antiporter activity	15	GO	-0.52708	-1.6169	0.0217	1	0.999	0.4	0.239	0.305	0.8772	0.398	1.6169
40	CC::0005638::lamin filament	4	GO	0.75761	1.6166	0.02381	1	1	0.75	0.234	0.575	0.85792	0.395	1.6166
41	BP::0051606::detection of stimulus	43	GO	-0.56357	-1.614	0.004115	1	0.999	0.442	0.164	0.372	0.86311	0.393	1.614
42	MF::0046875::ephrin receptor binding	6	GO	0.86318	1.6126	0	1	1	0.5	0.101	0.45	0.83807	0.371	1.6126
43	MF::0005126::hematopoietin/interferon-class (D200-domain) cytokine receptor binding	41	GO	-0.62406	-1.6119	0.01681	1	0.999	0.512	0.197	0.413	0.8521	0.377	1.6119
44	CC::0000790::nuclear chromatin	14	GO	0.64525	1.6111	0.02857	0.98858	1	0.643	0.253	0.481	0.80493	0.337	1.6111
45	BP::0017144::drug metabolic process	4	GO	-0.88812	-1.6086	0.006048	1	1	0.5	0.0513	0.475	0.85389	0.384	1.6086
46	BP::0009581::detection of external stimulus	29	GO	-0.57577	-1.6075	0.0276	1	1	0.586	0.259	0.436	0.83695	0.356	1.6075
47	BP::0007589::fluid secretion	12	GO	-0.7344	-1.6068	0.008584	0.99597	1	0.583	0.153	0.495	0.81546	0.338	1.6068
48	BP::0043193::positive regulation of gene-specific transcription	5	GO	0.85438	1.6011	0.005941	0.9745	1	0.4	0.036	0.386	0.79769	0.327	1.6011
49	BP::0032583::regulation of gene-specific transcription	5	GO	0.85438	1.6011	0.005941	0.9745	1	0.4	0.036	0.386	0.79769	0.327	1.6011
50	MF::0042923::neuropeptide binding	23	GO	-0.59332	-1.6009	0.02621	0.98837	1	0.391	0.182	0.321	0.81108	0.346	1.6009
51	MF::0008188::neuropeptide receptor activity	23	GO	-0.59332	-1.6009	0.02621	0.98837	1	0.391	0.182	0.321	0.81108	0.346	1.6009
52	BP::0007172::signal complex assembly	6	GO	-0.74527	-1.599	0.01818	0.97792	1	0.833	0.232	0.64	0.81012	0.333	1.599
53	BP::0006725::aromatic compound metabolic process	69	GO	-0.5039	-1.5973	0.004098	0.96709	1	0.319	0.13	0.28	0.80337	0.324	1.5973
54	BP::0050730::regulation of peptidyl-tyrosine phosphorylation	22	GO	-0.65048	-1.5955	0.01042	0.95575	1	0.591	0.207	0.47	0.7967	0.314	1.5955
55	BP::0001782::B cell homeostasis	5	GO	0.76252	1.5943	0.02734	0.98984	1	0.2	0.013	0.198	0.81247	0.342	1.5943
56	BP::0006098::pentose-phosphate shunt	6	GO	-0.74945	-1.594	0.01578	0.91885	1	0.167	0.00452	0.166	0.76483	0.295	1.594
57	BP::0006740::NADPH regeneration	6	GO	-0.74945	-1.594	0.01578	0.91885	1	0.167	0.00452	0.166	0.76483	0.295	1.594
58	CC::0044438::microbody part	19	GO	0.56067	1.5938	0.03119	0.90065	1	0.421	0.118	0.372	0.74386	0.28	1.5938
59	CC::0044439::peroxisomal part	19	GO	0.56067	1.5938	0.03119	0.90065	1	0.421	0.118	0.372	0.74386	0.28	1.5938
60	BP::0006891::intra-Golgi vesicle-mediated transport	12	GO	0.53746	1.5936	0.03704	0.86087	1	0.25	0.142	0.215	0.71005	0.255	1.5936
61	BP::0035150::regulation of tube size	20	GO	-0.62196	-1.5914	0.002049	0.89485	1	0.35	0.135	0.304	0.7405	0.277	1.5914
62	BP::0050880::regulation of blood vessel size	20	GO	-0.62196	-1.5914	0.002049	0.89485	1	0.35	0.135	0.304	0.7405	0.277	1.5914
63	BP::0009628::response to abiotic stimulus	88	GO	-0.43075	-1.5907	0.008048	0.87891	1	0.398	0.242	0.305	0.72715	0.265	1.5907
64	MF::0033558::protein deacetylase activity	7	GO	0.72473	1.5889	0.02204	0.83068	1	0.857	0.196	0.69	0.68489	0.236	1.5889
65	MF::0004407::histone deacetylase activity	7	GO	0.72473	1.5889	0.02204	0.83068	1	0.857	0.196	0.69	0.68489	0.236	1.5889
66	BP::0035036::sperm-egg recognition	6	GO	-0.78277	-1.5848	0.02564	0.8882	1	0.5	0.139	0.431	0.74071	0.268	1.5848
67	BP::0007339::binding of sperm to zona pellucida	6	GO	-0.78277	-1.5848	0.02564	0.8882	1	0.5	0.139	0.431	0.74071	0.268	1.5848
68	MF::0005242::inward rectifier potassium channel activity	12	GO	-0.71477	-1.5803	0.006198	0.90941	1	0.5	0.159	0.421	0.76054	0.278	1.5803
69	BP::0009219::pyrimidine deoxyribonucleotide metabolic process	4	GO	0.86498	1.5797	0.00211	0.86901	1	0.25	0.0373	0.241	0.72503	0.255	1.5797
70	BP::0019439::aromatic compound catabolic process	15	GO	-0.71471	-1.579	0.01969	0.90162	1	0.533	0.0963	0.483	0.75263	0.279	1.579
71	BP::0045453::bone resorption	8	GO	-0.79618	-1.5757	0.009901	0.91015	1	0.625	0.0878	0.571	0.77338	0.287	1.5757
72	BP::0007286::spermatid development	15	GO	-0.66234	-1.574	0.0186	0.90532	1	0.4	0.0926	0.364	0.77044	0.283	1.574
73	BP::0006140::regulation of nucleotide metabolic process	5	GO	-0.88582	-1.5709	0.01087	0.91337	1	0.8	0.0947	0.725	0.78026	0.29	1.5709
74	BP::0042044::fluid transport	8	GO	-0.75695	-1.5669	0.01458	0.90848	1	0.5	0.17	0.415	0.77927	0.29	1.5669
75	BP::0006833::water transport	8	GO	-0.75695	-1.5669	0.01458	0.90848	1	0.5	0.17	0.415	0.77927	0.29	1.5669
76	BP::0050871::positive regulation of B cell activation	9	GO	-0.73634	-1.5662	0.02183	0.89728	1	0.778	0.22	0.607	0.77018	0.285	1.5662
77	BP::0045047::protein targeting to ER	3	GO	0.85207	1.566	0.009901	0.92512	1	1	0.148	0.852	0.78253	0.295	1.566
78	BP::0006614::SRP-dependent cotranslational protein targeting to membrane	3	GO	0.85207	1.566	0.009901	0.92512	1	1	0.148	0.852	0.78253	0.295	1.566
79	CC::0005765::lysosomal membrane	11	GO	0.64977	1.5635	0.02372	0.9132	1	0.455	0.104	0.408	0.7742	0.289	1.5635
80	BP::0035136::forelimb morphogenesis	5	GO	-0.81835	-1.562	0.02414	0.91684	1	0.4	0.0836	0.367	0.78283	0.294	1.562
81	BP::0000226::microtubule cytoskeleton organization and biogenesis	46	GO	0.45843	1.5604	0.07609	0.90911	1	0.478	0.264	0.354	0.76926	0.287	1.5604
82	CC::0030018::Z disc	10	GO	-0.6999	-1.5579	0.01818	0.93398	1	0.5	0.128	0.437	0.80677	0.313	1.5579
83	BP::0009582::detection of abiotic stimulus	28	GO	-0.53542	-1.5569	0.03527	0.92565	1	0.571	0.259	0.425	0.80372	0.305	1.5569
84	BP::0015780::nucleotide-sugar transport	4	GO	0.77217	1.5545	0.0194	0.89947	1	0.75	0.157	0.632	0.76327	0.274	1.5545
85	BP::0015781::pyrimidine nucleotide-sugar transport	4	GO	0.77217	1.5545	0.0194	0.89947	1	0.75	0.157	0.632	0.76327	0.274	1.5545
86	MF::0043022::ribosome binding	4	GO	0.67675	1.5543	0.03008	0.87246	1	0.25	0.166	0.209	0.74198	0.251	1.5543
87	MF::0042165::neurotransmitter binding	60	GO	-0.50755	-1.5533	0.02096	0.9225	1	0.317	0.182	0.261	0.79745	0.3	1.5533
88	MF::0030594::neurotransmitter receptor activity	60	GO	-0.50755	-1.5533	0.02096	0.9225	1	0.317	0.182	0.261	0.79745	0.3	1.5533
89	CC::0005626::insoluble fraction	20	GO	-0.54619	-1.5519	0.01848	0.91867	1	0.4	0.128	0.35	0.79801	0.303	1.5519
90	BP::0007025::beta-tubulin folding	5	GO	0.76189	1.5512	0.01643	0.8716	1	0.4	0.123	0.351	0.75228	0.247	1.5512
91	BP::0051707::response to other organism	97	GO	-0.48086	-1.5475	0.02174	0.94062	1	0.32	0.17	0.269	0.82671	0.316	1.5475
92	BP::0018108::peptidyl-tyrosine phosphorylation	43	GO	-0.54004	-1.5447	0.01559	0.94938	1	0.512	0.207	0.408	0.83156	0.325	1.5447
93	MF::0016810::hydrolase activity\, acting on carbon-nitrogen (but not peptide) bonds	55	GO	-0.4544	-1.5405	0.00404	0.97003	1	0.164	0.0529	0.156	0.85358	0.341	1.5405
94	CC::0005813::centrosome	43	GO	0.4297	1.5391	0.03774	0.95177	1	0.233	0.106	0.209	0.83156	0.317	1.5391
95	BP::0007021::tubulin folding	9	GO	0.63574	1.5326	0.05882	0.98265	1	0.556	0.237	0.424	0.86092	0.338	1.5326
96	BP::0001935::endothelial cell proliferation	6	GO	0.89378	1.5322	0.01014	0.9588	1	0.5	0.0519	0.474	0.84675	0.323	1.5322
97	BP::0046339::diacylglycerol metabolic process	4	GO	0.93006	1.5264	0.004158	0.98556	1	0.5	0.00717	0.497	0.86501	0.359	1.5264
98	BP::0043574::peroxisomal transport	8	GO	0.66936	1.5196	0.03607	1	1	0.375	0.0634	0.352	0.911	0.393	1.5196
99	BP::0048193::Golgi vesicle transport	56	GO	0.40603	1.518	0.07992	1	1	0.429	0.271	0.315	0.90399	0.379	1.518
100	BP::0000075::cell cycle checkpoint	42	GO	0.56776	1.5142	0.07231	1	1	0.452	0.174	0.376	0.90928	0.392	1.5142
101	BP::0009311::oligosaccharide metabolic process	9	GO	0.65071	1.5141	0.06102	0.99426	1	0.222	0.0195	0.218	0.88995	0.365	1.5141
102	BP::0009211::pyrimidine deoxyribonucleoside triphosphate metabolic process	3	GO	0.8749	1.5117	0.004202	0.99293	1	0.333	0.0373	0.321	0.88411	0.364	1.5117
103	BP::0016575::histone deacetylation	7	GO	0.66219	1.5106	0.04134	0.97884	1	0.714	0.19	0.579	0.86803	0.35	1.5106
104	CC::0000922::spindle pole	18	GO	0.6232	1.5093	0.07392	0.96807	1	0.667	0.275	0.484	0.86106	0.342	1.5093
105	MF::0008526::phosphatidylinositol transporter activity	4	GO	0.64786	1.5053	0.05437	0.9835	1	0.25	0.0383	0.241	0.87671	0.359	1.5053
106	MF::0016411::acylglycerol O-acyltransferase activity	3	GO	0.87118	1.5051	0.02724	0.96317	1	0.333	0.051	0.316	0.85785	0.345	1.5051
107	BP::0046324::regulation of glucose import	3	GO	0.82568	1.5022	0.01748	0.94627	1	0.333	0.015	0.328	0.83989	0.334	1.5022
108	BP::0046323::glucose import	3	GO	0.82568	1.5022	0.01748	0.94627	1	0.333	0.015	0.328	0.83989	0.334	1.5022
109	MF::0004709::MAP kinase kinase kinase activity	10	GO	0.67633	1.4991	0.03711	0.95373	1	0.4	0.0684	0.373	0.84719	0.337	1.4991
110	BP::0006476::protein amino acid deacetylation	8	GO	0.61539	1.4971	0.05078	0.95133	1	0.625	0.19	0.507	0.84989	0.333	1.4971
111	CC::0000123::histone acetyltransferase complex	9	GO	0.59082	1.4969	0.06214	0.93417	1	0.333	0.126	0.292	0.83649	0.315	1.4969
112	CC::0005720::nuclear heterochromatin	11	GO	0.63375	1.4931	0.06574	0.94857	1	0.727	0.294	0.514	0.84805	0.333	1.4931
113	CC::0000775::chromosome\, pericentric region	31	GO	0.57494	1.4926	0.1065	0.93498	1	0.613	0.259	0.456	0.83513	0.319	1.4926
114	MF::0048365::Rac GTPase binding	3	GO	0.75774	1.4852	0.04752	0.97943	1	0.667	0.136	0.577	0.87057	0.366	1.4852
115	BP::0007051::spindle organization and biogenesis	14	GO	0.7124	1.4851	0.102	0.96331	1	0.786	0.264	0.579	0.85547	0.347	1.4851
116	MF::0019201::nucleotide kinase activity	14	GO	0.59062	1.485	0.05	0.94719	1	0.429	0.129	0.374	0.84019	0.332	1.485
117	MF::0008171::O-methyltransferase activity	4	GO	0.74641	1.4816	0.0479	0.95803	1	0.75	0.183	0.613	0.8555	0.34	1.4816
118	BP::0009200::deoxyribonucleoside triphosphate metabolic process	4	GO	0.78948	1.4801	0.01282	0.9543	1	0.25	0.0373	0.241	0.85859	0.343	1.4801
119	BP::0007059::chromosome segregation	25	GO	0.54811	1.4777	0.1069	0.95758	1	0.48	0.173	0.398	0.86574	0.346	1.4777
120	MF::0015924::mannosyl-oligosaccharide mannosidase activity	4	GO	0.82488	1.4776	0.02157	0.94205	1	0.25	0.00585	0.249	0.85131	0.33	1.4776

## Sheet: GSEA separate lists p53
Reported list of WT sample group															Reported list of Mut sample group
Write here the default cutoffs used in GSEA…					-1	0.25	-1
GS	SIZE	SOURCE	ES	NES	NOM p-val	FDR q-val	FWER p-val	Tag %	Gene %	Signal	FDR (median)	glob.p.val	Orig. Order			GS	SIZE	SOURCE	ES	NES	NOM p-val	FDR q-val	FWER p-val	Tag %	Gene %	Signal	FDR (median)	glob.p.val
BP::0009314::response to radiation	56	GO	-0.5106	-1.8178	0.005871	1	0.596	0.446	0.242	0.341	1	0.593	1			CC::0000118::histone deacetylase complex	19	GO	0.61906	1.8572	0.002	0.96665	0.395	0.474	0.196	0.382	0	0.234
BP::0050962::detection of light stimulus during sensory perception	20	GO	-0.69084	-1.8128	0.004008	0.64	0.612	0.75	0.259	0.557	0.26101	0.179	2			MF::0005487::nucleocytoplasmic transporter activity	6	GO	0.81277	1.7582	0.00578	1	0.796	0.5	0.1	0.45	0.85859	0.445
BP::0050908::detection of light stimulus during visual perception	20	GO	-0.69084	-1.8128	0.004008	0.64	0.612	0.75	0.259	0.557	0.26101	0.179	3			BP::0006654::phosphatidic acid biosynthetic process	3	GO	0.91487	1.7214	0	1	0.917	0.333	0.0238	0.326	0.70866	0.371
BP::0007602::phototransduction	20	GO	-0.69084	-1.8128	0.004008	0.64	0.612	0.75	0.259	0.557	0.26101	0.179	4			BP::0046473::phosphatidic acid metabolic process	3	GO	0.91487	1.7214	0	1	0.917	0.333	0.0238	0.326	0.70866	0.371
BP::0009584::detection of visible light	20	GO	-0.69084	-1.8128	0.004008	0.64	0.612	0.75	0.259	0.557	0.26101	0.179	5			CC::0005675::holo TFIIH complex	5	GO	0.73932	1.6899	0.002008	1	0.973	0.4	0.202	0.32	0.89824	0.464
BP::0009583::detection of light stimulus	21	GO	-0.67208	-1.8075	0.003992	0.5685	0.629	0.714	0.259	0.531	0.22739	0.153	6			CC::0000792::heterochromatin	20	GO	0.60303	1.6869	0.02204	1	0.976	0.6	0.312	0.414	0.79088	0.394
MF::0030170::pyridoxal phosphate binding	9	GO	-0.80002	-1.7696	0.001988	0.74861	0.802	0.556	0.109	0.496	0.40628	0.216	7			BP::0007031::peroxisome organization and biogenesis	17	GO	0.62071	1.6867	0.0249	1	0.976	0.647	0.247	0.488	0.67789	0.329
BP::0001836::release of cytochrome c from mitochondria	6	GO	-0.78519	-1.764	0.006024	0.70613	0.821	0.5	0.0982	0.451	0.39674	0.206	8			CC::0031903::microbody membrane	18	GO	0.56497	1.6507	0.01829	1	0.997	0.444	0.118	0.393	0.86541	0.415
BP::0035137::hindlimb morphogenesis	7	GO	-0.79686	-1.7151	0.002004	1	0.943	0.429	0.0836	0.393	0.73957	0.351	9			CC::0005778::peroxisomal membrane	18	GO	0.56497	1.6507	0.01829	1	0.997	0.444	0.118	0.393	0.86541	0.415
BP::0051716::cellular response to stimulus	10	GO	-0.64686	-1.7148	0.00616	0.9955	0.943	0.2	0.00917	0.198	0.66631	0.302	10			CC::0005815::microtubule organizing center	50	GO	0.45855	1.6416	0.01751	1	0.999	0.26	0.106	0.234	0.8771	0.419
BP::0008217::blood pressure regulation	35	GO	-0.63762	-1.7022	0	1	0.964	0.4	0.17	0.334	0.7169	0.328	11			MF::0016018::cyclosporin A binding	6	GO	0.74565	1.6364	0.01852	1	0.999	1	0.255	0.746	0.84925	0.403
BP::0009416::response to light stimulus	45	GO	-0.5027	-1.6912	0.01452	1	0.976	0.467	0.242	0.356	0.76405	0.354	12			MF::0015165::pyrimidine nucleotide sugar transmembrane transporter activity	5	GO	0.74585	1.631	0.008565	1	0.999	0.6	0.157	0.506	0.84105	0.391
BP::0050906::detection of stimulus during sensory perception	26	GO	-0.60139	-1.6853	0.01381	1	0.986	0.654	0.259	0.486	0.75308	0.358	13			MF::0019237::centromeric DNA binding	4	GO	0.86623	1.6266	0.004008	1	0.999	0.75	0.0701	0.698	0.8234	0.377
BP::0008629::induction of apoptosis by intracellular signals	21	GO	-0.52885	-1.6814	0.01431	1	0.987	0.143	0.0146	0.141	0.73586	0.34	14			CC::0005638::lamin filament	4	GO	0.75761	1.6166	0.02381	1	1	0.75	0.234	0.575	0.85792	0.395
BP::0009072::aromatic amino acid family metabolic process	21	GO	-0.68481	-1.6799	0.00998	0.96915	0.989	0.476	0.116	0.422	0.70355	0.305	15			MF::0046875::ephrin receptor binding	6	GO	0.86318	1.6126	0	1	1	0.5	0.101	0.45	0.83807	0.371
BP::0035116::embryonic hindlimb morphogenesis	6	GO	-0.82923	-1.6794	0	0.9132	0.99	0.5	0.0836	0.459	0.66073	0.28	16			CC::0000790::nuclear chromatin	14	GO	0.64525	1.6111	0.02857	0.98858	1	0.643	0.253	0.481	0.80493	0.337
BP::0009988::cell-cell recognition	7	GO	-0.80792	-1.6516	0.009862	1	0.996	0.429	0.0264	0.418	0.8944	0.419	17			BP::0043193::positive regulation of gene-specific transcription	5	GO	0.85438	1.6011	0.005941	0.9745	1	0.4	0.036	0.386	0.79769	0.327
MF::0004697::protein kinase C activity	10	GO	-0.74199	-1.6451	0.006024	1	0.996	0.6	0.137	0.519	0.85907	0.391	18			BP::0032583::regulation of gene-specific transcription	5	GO	0.85438	1.6011	0.005941	0.9745	1	0.4	0.036	0.386	0.79769	0.327
MF::0001565::phorbol ester receptor activity	10	GO	-0.74199	-1.6451	0.006024	1	0.996	0.6	0.137	0.519	0.85907	0.391	19			BP::0001782::B cell homeostasis	5	GO	0.76252	1.5943	0.02734	0.98984	1	0.2	0.013	0.198	0.81247	0.342
MF::0015020::glucuronosyltransferase activity	10	GO	-0.78529	-1.6435	0.006263	1	0.997	0.4	0.072	0.372	0.82476	0.373	20			CC::0044438::microbody part	19	GO	0.56067	1.5938	0.03119	0.90065	1	0.421	0.118	0.372	0.74386	0.28
MF::0001653::peptide receptor activity	79	GO	-0.54085	-1.6348	0.008368	1	0.998	0.354	0.182	0.293	0.82877	0.366	21			CC::0044439::peroxisomal part	19	GO	0.56067	1.5938	0.03119	0.90065	1	0.421	0.118	0.372	0.74386	0.28
MF::0008528::peptide receptor activity\, G-protein coupled	79	GO	-0.54085	-1.6348	0.008368	1	0.998	0.354	0.182	0.293	0.82877	0.366	22			BP::0006891::intra-Golgi vesicle-mediated transport	12	GO	0.53746	1.5936	0.03704	0.86087	1	0.25	0.142	0.215	0.71005	0.255
MF::0016811::hydrolase activity\, acting on carbon-nitrogen (but not peptide) bonds\, in linear amides	25	GO	-0.55061	-1.6256	0.01039	1	0.998	0.24	0.0529	0.228	0.89999	0.418	23			MF::0033558::protein deacetylase activity	7	GO	0.72473	1.5889	0.02204	0.83068	1	0.857	0.196	0.69	0.68489	0.236
BP::0008635::caspase activation via cytochrome c	4	GO	-0.75614	-1.6222	0.02584	1	0.998	0.25	0.0093	0.248	0.89396	0.416	24			MF::0004407::histone deacetylase activity	7	GO	0.72473	1.5889	0.02204	0.83068	1	0.857	0.196	0.69	0.68489	0.236
BP::0048041::focal adhesion formation	7	GO	-0.78218	-1.6199	0.004175	1	0.998	0.571	0.0559	0.54	0.88344	0.403	25			BP::0009219::pyrimidine deoxyribonucleotide metabolic process	4	GO	0.86498	1.5797	0.00211	0.86901	1	0.25	0.0373	0.241	0.72503	0.255
MF::0015300::solute\:solute antiporter activity	15	GO	-0.52708	-1.6169	0.0217	1	0.999	0.4	0.239	0.305	0.8772	0.398	26			BP::0045047::protein targeting to ER	3	GO	0.85207	1.566	0.009901	0.92512	1	1	0.148	0.852	0.78253	0.295
BP::0051606::detection of stimulus	43	GO	-0.56357	-1.614	0.004115	1	0.999	0.442	0.164	0.372	0.86311	0.393	27			BP::0006614::SRP-dependent cotranslational protein targeting to membrane	3	GO	0.85207	1.566	0.009901	0.92512	1	1	0.148	0.852	0.78253	0.295
MF::0005126::hematopoietin/interferon-class (D200-domain) cytokine receptor binding	41	GO	-0.62406	-1.6119	0.01681	1	0.999	0.512	0.197	0.413	0.8521	0.377	28			CC::0005765::lysosomal membrane	11	GO	0.64977	1.5635	0.02372	0.9132	1	0.455	0.104	0.408	0.7742	0.289
BP::0017144::drug metabolic process	4	GO	-0.88812	-1.6086	0.006048	1	1	0.5	0.0513	0.475	0.85389	0.384	29			BP::0000226::microtubule cytoskeleton organization and biogenesis	46	GO	0.45843	1.5604	0.07609	0.90911	1	0.478	0.264	0.354	0.76926	0.287
BP::0009581::detection of external stimulus	29	GO	-0.57577	-1.6075	0.0276	1	1	0.586	0.259	0.436	0.83695	0.356	30			BP::0015780::nucleotide-sugar transport	4	GO	0.77217	1.5545	0.0194	0.89947	1	0.75	0.157	0.632	0.76327	0.274
BP::0007589::fluid secretion	12	GO	-0.7344	-1.6068	0.008584	0.99597	1	0.583	0.153	0.495	0.81546	0.338	31			BP::0015781::pyrimidine nucleotide-sugar transport	4	GO	0.77217	1.5545	0.0194	0.89947	1	0.75	0.157	0.632	0.76327	0.274
MF::0042923::neuropeptide binding	23	GO	-0.59332	-1.6009	0.02621	0.98837	1	0.391	0.182	0.321	0.81108	0.346	32			MF::0043022::ribosome binding	4	GO	0.67675	1.5543	0.03008	0.87246	1	0.25	0.166	0.209	0.74198	0.251
MF::0008188::neuropeptide receptor activity	23	GO	-0.59332	-1.6009	0.02621	0.98837	1	0.391	0.182	0.321	0.81108	0.346	33			BP::0007025::beta-tubulin folding	5	GO	0.76189	1.5512	0.01643	0.8716	1	0.4	0.123	0.351	0.75228	0.247
BP::0007172::signal complex assembly	6	GO	-0.74527	-1.599	0.01818	0.97792	1	0.833	0.232	0.64	0.81012	0.333	34			CC::0005813::centrosome	43	GO	0.4297	1.5391	0.03774	0.95177	1	0.233	0.106	0.209	0.83156	0.317
BP::0006725::aromatic compound metabolic process	69	GO	-0.5039	-1.5973	0.004098	0.96709	1	0.319	0.13	0.28	0.80337	0.324	35			BP::0007021::tubulin folding	9	GO	0.63574	1.5326	0.05882	0.98265	1	0.556	0.237	0.424	0.86092	0.338
BP::0050730::regulation of peptidyl-tyrosine phosphorylation	22	GO	-0.65048	-1.5955	0.01042	0.95575	1	0.591	0.207	0.47	0.7967	0.314	36			BP::0001935::endothelial cell proliferation	6	GO	0.89378	1.5322	0.01014	0.9588	1	0.5	0.0519	0.474	0.84675	0.323
BP::0006098::pentose-phosphate shunt	6	GO	-0.74945	-1.594	0.01578	0.91885	1	0.167	0.00452	0.166	0.76483	0.295	37			BP::0046339::diacylglycerol metabolic process	4	GO	0.93006	1.5264	0.004158	0.98556	1	0.5	0.00717	0.497	0.86501	0.359
BP::0006740::NADPH regeneration	6	GO	-0.74945	-1.594	0.01578	0.91885	1	0.167	0.00452	0.166	0.76483	0.295	38			BP::0043574::peroxisomal transport	8	GO	0.66936	1.5196	0.03607	1	1	0.375	0.0634	0.352	0.911	0.393
BP::0035150::regulation of tube size	20	GO	-0.62196	-1.5914	0.002049	0.89485	1	0.35	0.135	0.304	0.7405	0.277	39			BP::0048193::Golgi vesicle transport	56	GO	0.40603	1.518	0.07992	1	1	0.429	0.271	0.315	0.90399	0.379
BP::0050880::regulation of blood vessel size	20	GO	-0.62196	-1.5914	0.002049	0.89485	1	0.35	0.135	0.304	0.7405	0.277	40			BP::0000075::cell cycle checkpoint	42	GO	0.56776	1.5142	0.07231	1	1	0.452	0.174	0.376	0.90928	0.392
BP::0009628::response to abiotic stimulus	88	GO	-0.43075	-1.5907	0.008048	0.87891	1	0.398	0.242	0.305	0.72715	0.265	41			BP::0009311::oligosaccharide metabolic process	9	GO	0.65071	1.5141	0.06102	0.99426	1	0.222	0.0195	0.218	0.88995	0.365
BP::0035036::sperm-egg recognition	6	GO	-0.78277	-1.5848	0.02564	0.8882	1	0.5	0.139	0.431	0.74071	0.268	42			BP::0009211::pyrimidine deoxyribonucleoside triphosphate metabolic process	3	GO	0.8749	1.5117	0.004202	0.99293	1	0.333	0.0373	0.321	0.88411	0.364
BP::0007339::binding of sperm to zona pellucida	6	GO	-0.78277	-1.5848	0.02564	0.8882	1	0.5	0.139	0.431	0.74071	0.268	43			BP::0016575::histone deacetylation	7	GO	0.66219	1.5106	0.04134	0.97884	1	0.714	0.19	0.579	0.86803	0.35
MF::0005242::inward rectifier potassium channel activity	12	GO	-0.71477	-1.5803	0.006198	0.90941	1	0.5	0.159	0.421	0.76054	0.278	44			CC::0000922::spindle pole	18	GO	0.6232	1.5093	0.07392	0.96807	1	0.667	0.275	0.484	0.86106	0.342
BP::0019439::aromatic compound catabolic process	15	GO	-0.71471	-1.579	0.01969	0.90162	1	0.533	0.0963	0.483	0.75263	0.279	45			MF::0008526::phosphatidylinositol transporter activity	4	GO	0.64786	1.5053	0.05437	0.9835	1	0.25	0.0383	0.241	0.87671	0.359
BP::0045453::bone resorption	8	GO	-0.79618	-1.5757	0.009901	0.91015	1	0.625	0.0878	0.571	0.77338	0.287	46			MF::0016411::acylglycerol O-acyltransferase activity	3	GO	0.87118	1.5051	0.02724	0.96317	1	0.333	0.051	0.316	0.85785	0.345
BP::0007286::spermatid development	15	GO	-0.66234	-1.574	0.0186	0.90532	1	0.4	0.0926	0.364	0.77044	0.283	47			BP::0046324::regulation of glucose import	3	GO	0.82568	1.5022	0.01748	0.94627	1	0.333	0.015	0.328	0.83989	0.334
BP::0006140::regulation of nucleotide metabolic process	5	GO	-0.88582	-1.5709	0.01087	0.91337	1	0.8	0.0947	0.725	0.78026	0.29	48			BP::0046323::glucose import	3	GO	0.82568	1.5022	0.01748	0.94627	1	0.333	0.015	0.328	0.83989	0.334
BP::0042044::fluid transport	8	GO	-0.75695	-1.5669	0.01458	0.90848	1	0.5	0.17	0.415	0.77927	0.29	49			MF::0004709::MAP kinase kinase kinase activity	10	GO	0.67633	1.4991	0.03711	0.95373	1	0.4	0.0684	0.373	0.84719	0.337
BP::0006833::water transport	8	GO	-0.75695	-1.5669	0.01458	0.90848	1	0.5	0.17	0.415	0.77927	0.29	50			BP::0006476::protein amino acid deacetylation	8	GO	0.61539	1.4971	0.05078	0.95133	1	0.625	0.19	0.507	0.84989	0.333
BP::0050871::positive regulation of B cell activation	9	GO	-0.73634	-1.5662	0.02183	0.89728	1	0.778	0.22	0.607	0.77018	0.285	51			CC::0000123::histone acetyltransferase complex	9	GO	0.59082	1.4969	0.06214	0.93417	1	0.333	0.126	0.292	0.83649	0.315
BP::0035136::forelimb morphogenesis	5	GO	-0.81835	-1.562	0.02414	0.91684	1	0.4	0.0836	0.367	0.78283	0.294	52			CC::0005720::nuclear heterochromatin	11	GO	0.63375	1.4931	0.06574	0.94857	1	0.727	0.294	0.514	0.84805	0.333
CC::0030018::Z disc	10	GO	-0.6999	-1.5579	0.01818	0.93398	1	0.5	0.128	0.437	0.80677	0.313	53			CC::0000775::chromosome\, pericentric region	31	GO	0.57494	1.4926	0.1065	0.93498	1	0.613	0.259	0.456	0.83513	0.319
BP::0009582::detection of abiotic stimulus	28	GO	-0.53542	-1.5569	0.03527	0.92565	1	0.571	0.259	0.425	0.80372	0.305	54			MF::0048365::Rac GTPase binding	3	GO	0.75774	1.4852	0.04752	0.97943	1	0.667	0.136	0.577	0.87057	0.366
MF::0042165::neurotransmitter binding	60	GO	-0.50755	-1.5533	0.02096	0.9225	1	0.317	0.182	0.261	0.79745	0.3	55			BP::0007051::spindle organization and biogenesis	14	GO	0.7124	1.4851	0.102	0.96331	1	0.786	0.264	0.579	0.85547	0.347
MF::0030594::neurotransmitter receptor activity	60	GO	-0.50755	-1.5533	0.02096	0.9225	1	0.317	0.182	0.261	0.79745	0.3	56			MF::0019201::nucleotide kinase activity	14	GO	0.59062	1.485	0.05	0.94719	1	0.429	0.129	0.374	0.84019	0.332
CC::0005626::insoluble fraction	20	GO	-0.54619	-1.5519	0.01848	0.91867	1	0.4	0.128	0.35	0.79801	0.303	57			MF::0008171::O-methyltransferase activity	4	GO	0.74641	1.4816	0.0479	0.95803	1	0.75	0.183	0.613	0.8555	0.34
BP::0051707::response to other organism	97	GO	-0.48086	-1.5475	0.02174	0.94062	1	0.32	0.17	0.269	0.82671	0.316	58			BP::0009200::deoxyribonucleoside triphosphate metabolic process	4	GO	0.78948	1.4801	0.01282	0.9543	1	0.25	0.0373	0.241	0.85859	0.343
BP::0018108::peptidyl-tyrosine phosphorylation	43	GO	-0.54004	-1.5447	0.01559	0.94938	1	0.512	0.207	0.408	0.83156	0.325	59			BP::0007059::chromosome segregation	25	GO	0.54811	1.4777	0.1069	0.95758	1	0.48	0.173	0.398	0.86574	0.346
MF::0016810::hydrolase activity\, acting on carbon-nitrogen (but not peptide) bonds	55	GO	-0.4544	-1.5405	0.00404	0.97003	1	0.164	0.0529	0.156	0.85358	0.341	60			MF::0015924::mannosyl-oligosaccharide mannosidase activity	4	GO	0.82488	1.4776	0.02157	0.94205	1	0.25	0.00585	0.249	0.85131	0.33
BP::0005984::disaccharide metabolic process	3	GO	-0.9316	-1.5388	0.002024	0.96974	1	0.667	0.0648	0.624	0.85995	0.343	61			MF::0005338::nucleotide-sugar transmembrane transporter activity	6	GO	0.67801	1.4763	0.07312	0.93701	1	0.5	0.157	0.422	0.84523	0.322
BP::0016045::detection of bacterium	4	GO	-0.87311	-1.5374	0.01483	0.96784	1	0.5	0.0185	0.491	0.85219	0.347	62			BP::0009263::deoxyribonucleotide biosynthetic process	3	GO	0.88134	1.4728	0.004246	0.93474	1	0.333	0.0373	0.321	0.85077	0.315
MF::0005132::interferon-alpha/beta receptor binding	8	GO	-0.75913	-1.5344	0.01923	0.97816	1	0.5	0.101	0.45	0.86534	0.354	63			BP::0009221::pyrimidine deoxyribonucleotide biosynthetic process	3	GO	0.88134	1.4728	0.004246	0.93474	1	0.333	0.0373	0.321	0.85077	0.315
BP::0048515::spermatid differentiation	17	GO	-0.61659	-1.5321	0.01891	0.98183	1	0.353	0.0926	0.321	0.86862	0.362	64			MF::0005247::voltage-gated chloride channel activity	16	GO	0.56077	1.4726	0.0394	0.90688	1	0.375	0.08	0.346	0.82509	0.281
BP::0042509::regulation of tyrosine phosphorylation of STAT protein	7	GO	-0.79125	-1.5305	0.02559	0.93758	1	0.857	0.197	0.689	0.83386	0.314	65			MF::0022844::voltage-gated anion channel activity	16	GO	0.56077	1.4726	0.0394	0.90688	1	0.375	0.08	0.346	0.82509	0.281
BP::0046425::regulation of JAK-STAT cascade	7	GO	-0.79125	-1.5305	0.02559	0.93758	1	0.857	0.197	0.689	0.83386	0.314	66			BP::0042475::odontogenesis of dentine-containing teeth	18	GO	0.55289	1.4722	0.03875	0.89635	1	0.333	0.102	0.3	0.81639	0.277
BP::0042531::positive regulation of tyrosine phosphorylation of STAT protein	6	GO	-0.78761	-1.5305	0.01646	0.96591	1	0.833	0.197	0.669	0.85913	0.345	67			CC::0005819::spindle	43	GO	0.49184	1.4702	0.1211	0.89841	1	0.512	0.275	0.373	0.81491	0.277
BP::0046427::positive regulation of JAK-STAT cascade	6	GO	-0.78761	-1.5305	0.01646	0.96591	1	0.833	0.197	0.669	0.85913	0.345	68			BP::0006309::DNA fragmentation during apoptosis	9	GO	0.6326	1.4657	0.06587	0.92008	1	0.333	0.104	0.299	0.8366	0.302
MF::0001664::G-protein-coupled receptor binding	44	GO	-0.55475	-1.5272	0.03191	0.95188	1	0.523	0.263	0.387	0.85056	0.331	69			BP::0031023::microtubule organizing center organization and biogenesis	9	GO	0.63444	1.4638	0.08135	0.90745	1	0.667	0.286	0.477	0.81994	0.287
BP::0050953::sensory perception of light stimulus	131	GO	-0.44402	-1.5248	0.008421	0.94469	1	0.481	0.266	0.359	0.85152	0.321	70			BP::0051297::centrosome organization and biogenesis	9	GO	0.63444	1.4638	0.08135	0.90745	1	0.667	0.286	0.477	0.81994	0.287
BP::0007601::visual perception	131	GO	-0.44402	-1.5248	0.008421	0.94469	1	0.481	0.266	0.359	0.85152	0.321	71			MF::0008853::exodeoxyribonuclease III activity	4	GO	0.68037	1.4517	0.07968	0.9866	1	0.25	0.0246	0.244	0.90321	0.376
CC::0043235::receptor complex	56	GO	-0.51907	-1.5224	0.0287	0.95266	1	0.357	0.142	0.309	0.85437	0.329	72			BP::0043542::endothelial cell migration	6	GO	0.8171	1.4514	0.03386	0.97532	1	0.667	0.0519	0.633	0.89176	0.363
MF::0008483::transaminase activity	15	GO	-0.51531	-1.5222	0.03319	0.9417	1	0.2	0.0963	0.181	0.84552	0.321	73			BP::0030262::apoptotic nuclear changes	10	GO	0.59993	1.4484	0.07708	0.98517	1	0.3	0.104	0.269	0.90374	0.374
BP::0009074::aromatic amino acid family catabolic process	11	GO	-0.70973	-1.5219	0.03934	0.93152	1	0.545	0.0963	0.494	0.83664	0.306	74			MF::0000339::RNA cap binding	5	GO	0.72939	1.4479	0.05368	0.97633	1	0.4	0.136	0.346	0.89478	0.359
BP::0001775::cell activation	135	GO	-0.48479	-1.5217	0.0194	0.9202	1	0.481	0.232	0.376	0.82548	0.299	75			BP::0042572::retinol metabolic process	3	GO	0.9236	1.4462	0.01639	0.97662	1	0.667	0.0344	0.644	0.89998	0.356
MF::0005319::lipid transporter activity	49	GO	-0.50717	-1.5214	0.0161	0.91013	1	0.531	0.289	0.38	0.81653	0.294	76			MF::0017134::fibroblast growth factor binding	3	GO	0.74601	1.4436	0.05133	0.9842	1	1	0.254	0.746	0.90727	0.365
BP::0009617::response to bacterium	41	GO	-0.55751	-1.5181	0.03158	0.92494	1	0.488	0.239	0.373	0.83318	0.308	77			BP::0006383::transcription from RNA polymerase III promoter	19	GO	0.47458	1.4426	0.08448	0.97929	1	0.158	0.0254	0.154	0.90326	0.362
BP::0046058::cAMP metabolic process	17	GO	-0.65263	-1.5155	0.01037	0.93423	1	0.588	0.133	0.511	0.8405	0.311	78			BP::0006884::regulation of cell volume	6	GO	0.6996	1.4412	0.07984	0.97738	1	0.5	0.205	0.398	0.90647	0.359
MF::0005262::calcium channel activity	33	GO	-0.51872	-1.5144	0.02287	0.92966	1	0.364	0.172	0.302	0.83255	0.305	79			BP::0009120::deoxyribonucleoside metabolic process	4	GO	0.81473	1.4406	0.02863	0.95746	1	0.5	0.126	0.437	0.88806	0.338
MF::0015103::inorganic anion transmembrane transporter activity	22	GO	-0.56359	-1.5097	0.04612	0.95738	1	0.409	0.153	0.348	0.86166	0.334	80			BP::0046125::pyrimidine deoxyribonucleoside metabolic process	4	GO	0.81473	1.4406	0.02863	0.95746	1	0.5	0.126	0.437	0.88806	0.338
BP::0009063::amino acid catabolic process	47	GO	-0.48046	-1.5095	0.01961	0.94728	1	0.404	0.224	0.316	0.85132	0.321	81			MF::0051920::peroxiredoxin activity	5	GO	0.72225	1.435	0.0915	0.98934	1	0.2	0.00292	0.2	0.9164	0.372
MF::0016917::GABA receptor activity	19	GO	-0.60084	-1.508	0.03433	0.94756	1	0.263	0.0721	0.245	0.84993	0.324	82			BP::0007098::centrosome cycle	8	GO	0.65374	1.4319	0.08549	1	1	0.625	0.26	0.463	0.9288	0.392
BP::0048232::male gamete generation	101	GO	-0.42724	-1.5079	0.006211	0.92615	1	0.287	0.156	0.246	0.83111	0.307	83			BP::0048013::ephrin receptor signaling pathway	3	GO	0.93726	1.4316	0.01639	0.99171	1	0.667	0.0549	0.63	0.91855	0.378
BP::0007283::spermatogenesis	101	GO	-0.42724	-1.5079	0.006211	0.92615	1	0.287	0.156	0.246	0.83111	0.307	84			MF::0008374::O-acyltransferase activity	11	GO	0.58091	1.4302	0.08366	0.99093	1	0.545	0.205	0.434	0.91676	0.373
BP::0006816::calcium ion transport	57	GO	-0.4387	-1.5078	0.01996	0.91647	1	0.509	0.334	0.341	0.82535	0.299	85			MF::0004083::bisphosphoglycerate phosphatase activity	3	GO	0.92562	1.4285	0.01198	0.96956	1	0.667	0.0683	0.621	0.90108	0.342
MF::0042625::ATPase activity\, coupled to transmembrane movement of ions	57	GO	-0.3992	-1.5077	0.03536	0.90655	1	0.404	0.305	0.283	0.81595	0.288	86			MF::0004082::bisphosphoglycerate mutase activity	3	GO	0.92562	1.4285	0.01198	0.96956	1	0.667	0.0683	0.621	0.90108	0.342
MF::0004931::ATP-gated cation channel activity	6	GO	-0.6908	-1.5066	0.05325	0.90509	1	0.5	0.164	0.418	0.81359	0.286	87			MF::0004619::phosphoglycerate mutase activity	3	GO	0.92562	1.4285	0.01198	0.96956	1	0.667	0.0683	0.621	0.90108	0.342
MF::0009982::pseudouridine synthase activity	12	GO	-0.61789	-1.5044	0.05426	0.90229	1	0.5	0.219	0.391	0.81568	0.283	88			BP::0006839::mitochondrial transport	23	GO	0.44671	1.4238	0.08041	0.99401	1	0.174	0.106	0.156	0.92058	0.38
MF::0016439::tRNA-pseudouridine synthase activity	12	GO	-0.61789	-1.5044	0.05426	0.90229	1	0.5	0.219	0.391	0.81568	0.283	89			MF::0004571::mannosyl-oligosaccharide 1\,2-alpha-mannosidase activity	3	GO	0.88274	1.4221	0.02708	0.99655	1	0.333	0.00585	0.332	0.92577	0.383
MF::0004946::bombesin receptor activity	3	GO	-0.95714	-1.5041	0.004	0.89439	1	0.667	0.0262	0.649	0.80695	0.28	90			BP::0006379::mRNA cleavage	7	GO	0.67392	1.4188	0.08475	1	1	0.286	0.137	0.247	0.94333	0.405
BP::0015695::organic cation transport	5	GO	-0.83775	-1.5039	0.01684	0.8867	1	0.6	0.108	0.535	0.79843	0.276	91			MF::0004385::guanylate kinase activity	9	GO	0.64825	1.4142	0.08245	1	1	0.444	0.0862	0.407	0.96905	0.442
BP::0018212::peptidyl-tyrosine modification	45	GO	-0.51757	-1.5024	0.0215	0.88836	1	0.511	0.207	0.408	0.80177	0.277	92			BP::0042984::regulation of amyloid precursor protein biosynthetic process	3	GO	0.83227	1.4087	0.07028	1	1	0.333	0.024	0.325	0.98278	0.468
BP::0051239::regulation of multicellular organismal process	183	GO	-0.4534	-1.5005	0.01471	0.89393	1	0.459	0.243	0.356	0.8025	0.279	93			BP::0000184::mRNA catabolic process\, nonsense-mediated decay	9	GO	0.57687	1.4087	0.1333	1	1	0.556	0.16	0.467	1	0.508
MF::0019992::diacylglycerol binding	35	GO	-0.48691	-1.497	0.01423	0.91098	1	0.343	0.174	0.285	0.82239	0.291	94			BP::0042983::amyloid precursor protein biosynthetic process	3	GO	0.83227	1.4087	0.07028	1	1	0.333	0.024	0.325	0.98278	0.468
BP::0009395::phospholipid catabolic process	4	GO	-0.82886	-1.4939	0.04167	0.92574	1	0.25	0.0266	0.243	0.83426	0.304	95			BP::0001936::regulation of endothelial cell proliferation	5	GO	0.87446	1.4081	0.03586	1	1	0.4	0.0519	0.379	0.97792	0.457
MF::0015299::solute\:hydrogen antiporter activity	7	GO	-0.60767	-1.4938	0.04822	0.91737	1	0.286	0.0348	0.276	0.82702	0.296	96			BP::0009225::nucleotide-sugar metabolic process	9	GO	0.59574	1.4051	0.1331	1	1	0.444	0.194	0.359	0.98767	0.479
BP::0048628::myoblast maturation	12	GO	-0.62308	-1.4932	0.04752	0.91277	1	0.5	0.202	0.4	0.8233	0.294	97			BP::0045540::regulation of cholesterol biosynthetic process	3	GO	0.83575	1.4047	0.03831	1	1	0.333	0.015	0.328	0.9829	0.46
MF::0004890::GABA-A receptor activity	18	GO	-0.60169	-1.4923	0.03871	0.91035	1	0.278	0.0721	0.258	0.82111	0.291	98			CC::0031231::intrinsic to peroxisomal membrane	10	GO	0.55678	1.4046	0.1016	1	1	0.8	0.284	0.573	0.96454	0.428
BP::0008015::circulation	115	GO	-0.4637	-1.4905	0.01515	0.90616	1	0.4	0.247	0.306	0.81704	0.289	99			CC::0005779::integral to peroxisomal membrane	10	GO	0.55678	1.4046	0.1016	1	1	0.8	0.284	0.573	0.96454	0.428
BP::0030890::positive regulation of B cell proliferation	5	GO	-0.83023	-1.4905	0.03755	0.9153	1	0.8	0.137	0.691	0.82529	0.296	100			MF::0004017::adenylate kinase activity	4	GO	0.72285	1.4034	0.1186	1	1	1	0.278	0.723	0.96166	0.421
MF::0001584::rhodopsin-like receptor activity	184	GO	-0.46486	-1.4902	0.03696	0.89899	1	0.321	0.182	0.269	0.81034	0.285	101			BP::0051299::centrosome separation	3	GO	0.85088	1.401	0.04868	1	1	1	0.149	0.851	0.95868	0.415
BP::0015884::folic acid transport	4	GO	-0.76741	-1.4875	0.056	0.91167	1	0.25	0.00771	0.248	0.82742	0.297	102			BP::0007100::mitotic centrosome separation	3	GO	0.85088	1.401	0.04868	1	1	1	0.149	0.851	0.95868	0.415
MF::0042708::elastase activity	5	GO	-0.77721	-1.4874	0.04822	0.90327	1	0.6	0.122	0.527	0.81939	0.282	103			BP::0050821::protein stabilization	7	GO	0.66315	1.401	0.08191	1	1	0.571	0.079	0.527	0.94937	0.4
MF::0016877::ligase activity\, forming carbon-sulfur bonds	7	GO	-0.75275	-1.4872	0.03495	0.89625	1	0.714	0.199	0.573	0.81456	0.281	104			BP::0007093::mitotic cell cycle checkpoint	22	GO	0.54027	1.3988	0.1511	1	1	0.5	0.208	0.397	0.95279	0.408
BP::0030902::hindbrain development	14	GO	-0.59379	-1.4867	0.03306	0.89211	1	0.5	0.157	0.422	0.81285	0.281	105			CC::0005774::vacuolar membrane	14	GO	0.54188	1.3978	0.08349	1	1	0.357	0.104	0.321	0.94831	0.407
MF::0008227::amine receptor activity	24	GO	-0.5339	-1.4866	0.07708	0.88418	1	0.333	0.165	0.279	0.8054	0.272	106			BP::0006888::ER to Golgi vesicle-mediated transport	38	GO	0.42294	1.3975	0.1231	1	1	0.447	0.271	0.328	0.94444	0.399
MF::0015238::drug transporter activity	12	GO	-0.60841	-1.4864	0.06694	0.87745	1	0.583	0.183	0.477	0.79872	0.265	107			CC::0000776::kinetochore	20	GO	0.56439	1.3873	0.174	1	1	0.6	0.259	0.446	1	0.52
MF::0005125::cytokine activity	148	GO	-0.47253	-1.4853	0.0129	0.87709	1	0.372	0.178	0.312	0.79758	0.264	108			BP::0006306::DNA methylation	5	GO	0.67759	1.3867	0.09631	1	1	0.8	0.252	0.599	0.99041	0.488
BP::0030799::regulation of cyclic nucleotide metabolic process	4	GO	-0.90589	-1.4851	0.0194	0.86242	1	1	0.0947	0.906	0.78409	0.251	109			BP::0006305::DNA alkylation	5	GO	0.67759	1.3867	0.09631	1	1	0.8	0.252	0.599	0.99041	0.488
BP::0030814::regulation of cAMP metabolic process	4	GO	-0.90589	-1.4851	0.0194	0.86242	1	1	0.0947	0.906	0.78409	0.251	110			BP::0000244::assembly of spliceosomal tri-snRNP	4	GO	0.79758	1.3824	0.05821	1	1	0.5	0.111	0.445	1	0.522
BP::0006570::tyrosine metabolic process	11	GO	-0.78918	-1.4836	0.03086	0.86618	1	0.727	0.116	0.644	0.78718	0.251	111			BP::0000387::spliceosomal snRNP biogenesis	4	GO	0.79758	1.3824	0.05821	1	1	0.5	0.111	0.445	1	0.522
CC::0009897::external side of plasma membrane	43	GO	-0.57085	-1.4834	0.04338	0.85976	1	0.512	0.245	0.389	0.7802	0.246	112			MF::0003755::peptidyl-prolyl cis-trans isomerase activity	19	GO	0.45747	1.3822	0.1392	1	1	0.579	0.276	0.42	1	0.501
CC::0030130::clathrin coat of trans-Golgi network vesicle	10	GO	-0.61333	-1.4832	0.0932	0.85351	1	0.2	0.139	0.172	0.77521	0.241	113			CC::0031985::Golgi cisterna	3	GO	0.81763	1.3807	0.07877	1	1	0.333	0.0242	0.325	0.99974	0.498
MF::0015276::ligand-gated ion channel activity	70	GO	-0.48193	-1.4828	0.03086	0.84122	1	0.314	0.18	0.26	0.76571	0.229	114			CC::0031984::organelle subcompartment	3	GO	0.81763	1.3807	0.07877	1	1	0.333	0.0242	0.325	0.99974	0.498
MF::0022834::ligand-gated channel activity	70	GO	-0.48193	-1.4828	0.03086	0.84122	1	0.314	0.18	0.26	0.76571	0.229	115			BP::0000070::mitotic sister chromatid segregation	14	GO	0.58795	1.3779	0.1736	1	1	0.571	0.173	0.473	1	0.504
BP::0007214::gamma-aminobutyric acid signaling pathway	12	GO	-0.63573	-1.4816	0.04804	0.84172	1	0.25	0.0721	0.232	0.76262	0.227	116			BP::0000819::sister chromatid segregation	14	GO	0.58795	1.3779	0.1736	1	1	0.571	0.173	0.473	1	0.504
MF::0004930::G-protein coupled receptor activity	236	GO	-0.45013	-1.4794	0.03579	0.85023	1	0.318	0.182	0.268	0.77144	0.237	117			BP::0006359::regulation of transcription from RNA polymerase III promoter	7	GO	0.68041	1.3771	0.07629	1	1	0.286	0.00903	0.283	0.99861	0.497
MF::0051018::protein kinase A binding	8	GO	-0.73977	-1.4776	0.03534	0.8564	1	0.625	0.141	0.537	0.78128	0.241	118			BP::0031572::G2/M transition DNA damage checkpoint	3	GO	0.79187	1.3762	0.0664	1	1	1	0.208	0.792	0.98269	0.465
BP::0006342::chromatin silencing	4	GO	-0.77183	-1.4764	0.06535	0.84433	1	0.25	0.0267	0.243	0.76817	0.226	119			BP::0007095::mitotic cell cycle G2/M transition DNA damage checkpoint	3	GO	0.79187	1.3762	0.0664	1	1	1	0.208	0.792	0.98269	0.465
BP::0045814::negative regulation of gene expression\, epigenetic	4	GO	-0.77183	-1.4764	0.06535	0.84433	1	0.25	0.0267	0.243	0.76817	0.226	120			BP::0031576::G2/M transition checkpoint	3	GO	0.79187	1.3762	0.0664	1	1	1	0.208	0.792	0.98269	0.465
BP::0031507::heterochromatin formation	4	GO	-0.77183	-1.4764	0.06535	0.84433	1	0.25	0.0267	0.243	0.76817	0.226	121			BP::0016570::histone modification	27	GO	0.42684	1.3752	0.1332	1	1	0.519	0.305	0.362	0.98287	0.466
MF::0005217::intracellular ligand-gated ion channel activity	9	GO	-0.68547	-1.4749	0.03279	0.84835	1	0.778	0.264	0.573	0.77118	0.231	122			CC::0030132::clathrin coat of coated pit	4	GO	0.77907	1.375	0.09362	1	1	0.25	0.00399	0.249	0.97571	0.453
BP::0018298::protein-chromophore linkage	5	GO	-0.75911	-1.4746	0.05051	0.84434	1	1	0.242	0.759	0.76786	0.229	123			MF::0017056::structural constituent of nuclear pore	3	GO	0.73012	1.3725	0.05294	1	1	0.333	0.0442	0.319	0.98044	0.467
BP::0042490::mechanoreceptor differentiation	10	GO	-0.61629	-1.473	0.04782	0.84894	1	0.6	0.245	0.454	0.7689	0.233	124			BP::0007052::mitotic spindle organization and biogenesis	7	GO	0.71063	1.3722	0.1457	1	1	0.571	0.149	0.486	0.97481	0.457
BP::0045580::regulation of T cell differentiation	9	GO	-0.70301	-1.4719	0.0496	0.85011	1	0.556	0.113	0.493	0.76959	0.229	125			BP::0008156::negative regulation of DNA replication	9	GO	0.64075	1.3693	0.1043	1	1	0.778	0.273	0.566	0.98729	0.477
BP::0009755::hormone-mediated signaling	6	GO	-0.63156	-1.4716	0.06804	0.84566	1	0.667	0.23	0.514	0.76694	0.227	126			CC::0005838::proteasome regulatory particle (sensu Eukaryota)	8	GO	0.53837	1.3691	0.1523	1	1	1	0.462	0.538	0.98126	0.462
BP::0045321::leukocyte activation	122	GO	-0.48253	-1.4713	0.04721	0.84137	1	0.475	0.232	0.371	0.76333	0.221	127			BP::0016569::covalent chromatin modification	28	GO	0.42578	1.3687	0.1383	1	1	0.5	0.305	0.349	0.9736	0.459
MF::0030250::guanylate cyclase activator activity	4	GO	-0.76477	-1.4706	0.04255	0.82026	1	0.75	0.221	0.585	0.74748	0.204	128			CC::0031519::PcG protein complex	7	GO	0.60247	1.3673	0.178	1	1	0.714	0.294	0.505	0.97622	0.46
MF::0030249::guanylate cyclase regulator activity	4	GO	-0.76477	-1.4706	0.04255	0.82026	1	0.75	0.221	0.585	0.74748	0.204	129			BP::0019217::regulation of fatty acid metabolic process	4	GO	0.73783	1.3666	0.09524	1	1	0.25	0.015	0.246	0.97622	0.456
MF::0022803::passive transmembrane transporter activity	199	GO	-0.43457	-1.4706	0.02826	0.83275	1	0.372	0.243	0.289	0.75894	0.213	130			CC::0044437::vacuolar part	16	GO	0.49577	1.3649	0.1063	1	1	0.312	0.104	0.281	0.97716	0.458
MF::0015267::channel activity	199	GO	-0.43457	-1.4706	0.02826	0.83275	1	0.372	0.243	0.289	0.75894	0.213	131			CC::0005669::transcription factor TFIID complex	14	GO	0.58288	1.3622	0.146	1	1	0.714	0.278	0.517	0.98911	0.481
BP::0051240::positive regulation of multicellular organismal process	49	GO	-0.52478	-1.4684	0.03664	0.82881	1	0.531	0.231	0.41	0.75331	0.211	132			BP::0051053::negative regulation of DNA metabolic process	11	GO	0.59249	1.3602	0.1245	1	1	0.636	0.273	0.463	0.99418	0.491
BP::0051251::positive regulation of lymphocyte activation	26	GO	-0.59806	-1.4676	0.03549	0.82771	1	0.654	0.232	0.504	0.75068	0.208	133			CC::0044454::nuclear chromosome part	35	GO	0.48568	1.3597	0.1577	1	1	0.514	0.259	0.383	0.9891	0.484
MF::0015101::organic cation transmembrane transporter activity	8	GO	-0.70469	-1.4663	0.04184	0.83091	1	0.5	0.168	0.416	0.75438	0.208	134			BP::0030889::negative regulation of B cell proliferation	3	GO	0.82361	1.3579	0.08661	1	1	0.333	0.024	0.325	0.99851	0.497
MF::0015298::solute\:cation antiporter activity	11	GO	-0.51526	-1.466	0.08907	0.82672	1	0.182	0.0348	0.176	0.75023	0.206	135			BP::0042476::odontogenesis	21	GO	0.49045	1.3576	0.07721	1	1	0.286	0.102	0.257	0.99321	0.486
MF::0046873::metal ion transmembrane transporter activity	156	GO	-0.43268	-1.4652	0.02083	0.8258	1	0.34	0.207	0.275	0.75224	0.204	136			BP::0031570::DNA integrity checkpoint	23	GO	0.49888	1.3571	0.1472	1	1	0.261	0.0906	0.238	0.98877	0.48
CC::0031513::nonmotile primary cilium	9	GO	-0.6368	-1.4647	0.06491	0.82269	1	0.556	0.264	0.409	0.74796	0.201	137			BP::0009612::response to mechanical stimulus	9	GO	0.59311	1.3549	0.1183	1	1	0.556	0.0992	0.501	0.99626	0.494
MF::0005261::cation channel activity	123	GO	-0.46258	-1.4632	0.03383	0.82651	1	0.39	0.232	0.305	0.7577	0.202	138			MF::0016868::intramolecular transferase activity\, phosphotransferases	8	GO	0.61868	1.3541	0.151	1	1	0.25	0.0683	0.233	0.99483	0.49
BP::0009117::nucleotide metabolic process	136	GO	-0.33415	-1.463	0.00616	0.82216	1	0.301	0.238	0.234	0.75346	0.199	139			CC::0005667::transcription factor complex	121	GO	0.33624	1.3533	0.07993	1	1	0.372	0.234	0.289	0.99368	0.492
BP::0006559::L-phenylalanine catabolic process	9	GO	-0.7063	-1.4629	0.06628	0.79969	1	0.556	0.0883	0.507	0.73354	0.182	140			BP::0043407::negative regulation of MAP kinase activity	15	GO	0.57526	1.3533	0.1255	1	1	0.467	0.231	0.36	0.98684	0.472
BP::0006558::L-phenylalanine metabolic process	9	GO	-0.7063	-1.4629	0.06628	0.79969	1	0.556	0.0883	0.507	0.73354	0.182	141			BP::0042074::cell migration involved in gastrulation	4	GO	0.78062	1.349	0.09608	1	1	0.5	0.0647	0.468	1	0.526
BP::0045621::positive regulation of lymphocyte differentiation	5	GO	-0.79076	-1.4629	0.04321	0.81065	1	0.6	0.0949	0.543	0.74277	0.19	142			BP::0000018::regulation of DNA recombination	6	GO	0.59278	1.3487	0.1654	1	1	0.5	0.153	0.424	1	0.514
BP::0045582::positive regulation of T cell differentiation	5	GO	-0.79076	-1.4629	0.04321	0.81065	1	0.6	0.0949	0.543	0.74277	0.19	143			CC::0000228::nuclear chromosome	52	GO	0.45593	1.3485	0.1765	1	1	0.481	0.259	0.359	0.99978	0.5
CC::0019717::synaptosome	24	GO	-0.54758	-1.4622	0.0421	0.7988	1	0.292	0.106	0.262	0.7305	0.18	144			MF::0030983::mismatched DNA binding	3	GO	0.72731	1.3476	0.1202	1	1	0.667	0.155	0.564	0.98609	0.476
MF::0008289::lipid binding	232	GO	-0.4058	-1.4594	0.006452	0.81242	1	0.332	0.21	0.27	0.74487	0.187	145			MF::0032135::DNA insertion or deletion binding	3	GO	0.72731	1.3476	0.1202	1	1	0.667	0.155	0.564	0.98609	0.476
BP::0009607::response to biotic stimulus	137	GO	-0.41727	-1.4588	0.03111	0.81039	1	0.27	0.171	0.228	0.74354	0.186	146			MF::0032138::single base insertion or deletion binding	3	GO	0.72731	1.3476	0.1202	1	1	0.667	0.155	0.564	0.98609	0.476
BP::0006560::proline metabolic process	5	GO	-0.69665	-1.4565	0.08249	0.82154	1	0.6	0.215	0.472	0.75399	0.198	147			BP::0048806::genitalia development	7	GO	0.66575	1.3475	0.1161	1	1	0.429	0.124	0.376	0.98085	0.466
BP::0030098::lymphocyte differentiation	60	GO	-0.52925	-1.4552	0.06596	0.82464	1	0.533	0.221	0.419	0.76032	0.194	148			BP::0048562::embryonic organ morphogenesis	5	GO	0.73907	1.3455	0.125	1	1	0.6	0.195	0.483	0.9876	0.476
BP::0030217::T cell differentiation	38	GO	-0.58389	-1.4551	0.08524	0.8195	1	0.579	0.221	0.453	0.7562	0.19	149			MF::0008079::translation termination factor activity	4	GO	0.77687	1.3451	0.1116	1	1	0.5	0.16	0.42	0.97537	0.455
BP::0050864::regulation of B cell activation	15	GO	-0.59878	-1.4546	0.06737	0.81758	1	0.6	0.22	0.469	0.75498	0.187	150			MF::0003747::translation release factor activity	4	GO	0.77687	1.3451	0.1116	1	1	0.5	0.16	0.42	0.97537	0.455
BP::0032946::positive regulation of mononuclear cell proliferation	21	GO	-0.61296	-1.4542	0.04462	0.80926	1	0.714	0.232	0.55	0.7453	0.18	151			BP::0043405::regulation of MAP kinase activity	55	GO	0.44653	1.3449	0.09619	1	1	0.327	0.178	0.271	0.97086	0.442
BP::0050671::positive regulation of lymphocyte proliferation	21	GO	-0.61296	-1.4542	0.04462	0.80926	1	0.714	0.232	0.55	0.7453	0.18	152			CC::0005876::spindle microtubule	14	GO	0.56023	1.344	0.2183	1	1	0.429	0.257	0.319	0.96901	0.443
BP::0051701::interaction with host	10	GO	-0.6255	-1.4529	0.06208	0.81282	1	0.5	0.187	0.407	0.7505	0.182	153			BP::0006612::protein targeting to membrane	14	GO	0.44239	1.3411	0.1679	1	1	0.571	0.205	0.455	0.9855	0.475
BP::0050798::activated T cell proliferation	13	GO	-0.6753	-1.4514	0.062	0.81824	1	0.769	0.197	0.618	0.75515	0.187	154			BP::0007094::mitotic cell cycle spindle assembly checkpoint	5	GO	0.80628	1.3398	0.1149	1	1	0.8	0.167	0.667	0.98027	0.466
BP::0048627::myoblast development	13	GO	-0.59357	-1.4498	0.05976	0.82373	1	0.615	0.286	0.44	0.7633	0.196	155			BP::0031577::spindle checkpoint	5	GO	0.80628	1.3398	0.1149	1	1	0.8	0.167	0.667	0.98027	0.466
BP::0033238::regulation of amine metabolic process	29	GO	-0.55181	-1.4488	0.04292	0.82063	1	0.517	0.207	0.412	0.76254	0.192	156			CC::0043034::costamere	3	GO	0.85684	1.3383	0.09962	1	1	0.667	0.0485	0.635	0.98207	0.469
BP::0006521::regulation of amino acid metabolic process	29	GO	-0.55181	-1.4488	0.04292	0.82063	1	0.517	0.207	0.412	0.76254	0.192	157			MF::0003706::ligand-regulated transcription factor activity	4	GO	0.81685	1.3367	0.1105	1	1	0.75	0.112	0.666	0.98762	0.477
BP::0051174::regulation of phosphorus metabolic process	34	GO	-0.52704	-1.4485	0.0443	0.80718	1	0.471	0.207	0.375	0.74972	0.178	158			MF::0008320::protein transmembrane transporter activity	7	GO	0.5637	1.3365	0.1592	1	1	0.429	0.247	0.323	0.98205	0.47
BP::0019220::regulation of phosphate metabolic process	34	GO	-0.52704	-1.4485	0.0443	0.80718	1	0.471	0.207	0.375	0.74972	0.178	159			CC::0000502::proteasome complex (sensu Eukaryota)	41	GO	0.36587	1.3363	0.1962	1	1	0.561	0.354	0.365	0.97849	0.465
BP::0042325::regulation of phosphorylation	34	GO	-0.52704	-1.4485	0.0443	0.80718	1	0.471	0.207	0.375	0.74972	0.178	160			BP::0050982::detection of mechanical stimulus	3	GO	0.8003	1.3363	0.096	1	1	0.667	0.0992	0.601	0.96634	0.433
MF::0004114::3'\,5'-cyclic-nucleotide phosphodiesterase activity	21	GO	-0.56511	-1.4479	0.05665	0.80553	1	0.381	0.157	0.322	0.74912	0.173	161			BP::0050974::detection of mechanical stimulus during sensory perception	3	GO	0.8003	1.3363	0.096	1	1	0.667	0.0992	0.601	0.96634	0.433
MF::0005230::extracellular ligand-gated ion channel activity	49	GO	-0.48626	-1.4467	0.04593	0.80788	1	0.286	0.164	0.24	0.74907	0.179	162			BP::0016571::histone methylation	6	GO	0.64978	1.336	0.1434	1	1	1	0.351	0.65	0.96364	0.424
BP::0042100::B cell proliferation	14	GO	-0.59754	-1.4465	0.05637	0.8044	1	0.571	0.174	0.473	0.7451	0.173	163			MF::0003906::DNA-(apurinic or apyrimidinic site) lyase activity	4	GO	0.64761	1.3347	0.1328	1	1	0.25	0.115	0.221	0.96296	0.432
MF::0016849::phosphorus-oxygen lyase activity	17	GO	-0.6364	-1.4462	0.05187	0.79686	1	0.765	0.274	0.557	0.73981	0.172	164			MF::0005048::signal sequence binding	17	GO	0.42003	1.332	0.135	1	1	0.471	0.207	0.374	0.97631	0.45
BP::0002376::immune system process	496	GO	-0.4298	-1.4462	0.03319	0.8016	1	0.415	0.237	0.339	0.74307	0.174	165			BP::0030201::heparan sulfate proteoglycan metabolic process	8	GO	0.6148	1.3304	0.1469	1	1	0.25	0.0267	0.244	0.9801	0.461
BP::0046851::negative regulation of bone remodeling	6	GO	-0.75601	-1.4455	0.06098	0.79189	1	0.667	0.128	0.581	0.73428	0.166	166			BP::0045075::regulation of interleukin-12 biosynthetic process	6	GO	0.63028	1.3284	0.1471	1	1	0.5	0.099	0.451	0.9735	0.452
CC::0044456::synapse part	57	GO	-0.48399	-1.4455	0.04141	0.79649	1	0.368	0.243	0.281	0.73839	0.17	167			BP::0042090::interleukin-12 biosynthetic process	6	GO	0.63028	1.3284	0.1471	1	1	0.5	0.099	0.451	0.9735	0.452
BP::0009310::amine catabolic process	56	GO	-0.44745	-1.4452	0.03175	0.78891	1	0.393	0.224	0.307	0.73318	0.163	168			BP::0032615::interleukin-12 production	6	GO	0.63028	1.3284	0.1471	1	1	0.5	0.099	0.451	0.9735	0.452
BP::0042311::vasodilation	9	GO	-0.7127	-1.4447	0.06667	0.78693	1	0.444	0.113	0.395	0.73197	0.161	169			BP::0031529::ruffle organization and biogenesis	3	GO	0.80981	1.3261	0.1258	1	1	1	0.191	0.81	0.98369	0.472
BP::0046649::lymphocyte activation	107	GO	-0.48851	-1.444	0.06369	0.78713	1	0.486	0.232	0.379	0.73209	0.162	170			CC::0043189::H4/H2A histone acetyltransferase complex	6	GO	0.62768	1.3253	0.1265	1	1	0.333	0.126	0.292	0.97474	0.454
BP::0006812::cation transport	265	GO	-0.38123	-1.4439	0.0352	0.78326	1	0.411	0.305	0.297	0.72873	0.158	171			CC::0035267::NuA4 histone acetyltransferase complex	6	GO	0.62768	1.3253	0.1265	1	1	0.333	0.126	0.292	0.97474	0.454
BP::0002475::antigen processing and presentation via MHC class Ib	3	GO	-0.87567	-1.443	0.04701	0.77994	1	0.333	0.0185	0.327	0.72856	0.159	172			BP::0042787::protein ubiquitination during ubiquitin-dependent protein catabolic process	3	GO	0.75505	1.3251	0.1143	1	1	0.667	0.13	0.581	0.97108	0.452
BP::0048003::antigen processing and presentation of lipid antigen via MHC class Ib	3	GO	-0.87567	-1.443	0.04701	0.77994	1	0.333	0.0185	0.327	0.72856	0.159	173			BP::0006564::L-serine biosynthetic process	5	GO	0.69147	1.324	0.1513	1	1	0.6	0.274	0.436	0.96921	0.452
MF::0004112::cyclic-nucleotide phosphodiesterase activity	22	GO	-0.55398	-1.4403	0.05689	0.79125	1	0.364	0.157	0.308	0.73915	0.163	174			MF::0019206::nucleoside kinase activity	8	GO	0.52748	1.3237	0.1793	1	1	0.625	0.263	0.461	0.9665	0.447
BP::0009952::anterior/posterior pattern formation	52	GO	-0.43922	-1.4398	0.0249	0.78551	1	0.404	0.254	0.303	0.73492	0.162	175			BP::0007091::mitotic metaphase/anaphase transition	8	GO	0.58456	1.3228	0.1636	1	1	0.375	0.108	0.335	0.96792	0.447
BP::0045619::regulation of lymphocyte differentiation	10	GO	-0.6586	-1.4398	0.07495	0.7898	1	0.6	0.175	0.496	0.73912	0.164	176			BP::0007567::parturition	7	GO	0.65327	1.321	0.1613	1	1	0.286	0.0547	0.27	0.97408	0.459
BP::0051241::negative regulation of multicellular organismal process	13	GO	-0.61713	-1.4396	0.04192	0.7821	1	0.462	0.17	0.384	0.7321	0.161	177			MF::0016880::acid-ammonia (or amide) ligase activity	3	GO	0.8728	1.3192	0.09231	1	1	0.667	0.0417	0.639	0.9762	0.458
BP::0006955::immune response	363	GO	-0.45307	-1.4395	0.04677	0.7784	1	0.471	0.263	0.365	0.72868	0.159	178			MF::0016211::ammonia ligase activity	3	GO	0.8728	1.3192	0.09231	1	1	0.667	0.0417	0.639	0.9762	0.458
CC::0005673::transcription factor TFIIE complex	3	GO	-0.71744	-1.4385	0.05664	0.78035	1	0.667	0.235	0.51	0.73038	0.158	179			BP::0046463::acylglycerol biosynthetic process	3	GO	0.8844	1.3173	0.09375	1	1	0.667	0.00717	0.662	0.97615	0.453
BP::0045346::regulation of MHC class II biosynthetic process	7	GO	-0.70816	-1.4383	0.09145	0.77269	1	0.571	0.17	0.475	0.72293	0.155	180			BP::0046460::neutral lipid biosynthetic process	3	GO	0.8844	1.3173	0.09375	1	1	0.667	0.00717	0.662	0.97615	0.453
BP::0045342::MHC class II biosynthetic process	7	GO	-0.70816	-1.4383	0.09145	0.77269	1	0.571	0.17	0.475	0.72293	0.155	181			CC::0005828::kinetochore microtubule	4	GO	0.70064	1.3149	0.1437	1	1	0.25	0.0526	0.237	0.98028	0.462
BP::0009187::cyclic nucleotide metabolic process	33	GO	-0.56175	-1.4381	0.05628	0.76993	1	0.424	0.133	0.369	0.72004	0.149	182			MF::0051082::unfolded protein binding	60	GO	0.30993	1.3149	0.1319	1	1	0.417	0.278	0.303	0.98569	0.471
BP::0031646::positive regulation of neurological process	5	GO	-0.74044	-1.4366	0.04864	0.76667	1	0.4	0.173	0.331	0.71687	0.145	183			CC::0005816::spindle pole body	4	GO	0.78337	1.3135	0.1137	1	1	0.75	0.167	0.625	0.98382	0.465
BP::0051971::positive regulation of transmission of nerve impulse	5	GO	-0.74044	-1.4366	0.04864	0.76667	1	0.4	0.173	0.331	0.71687	0.145	184			BP::0007088::regulation of mitosis	41	GO	0.4401	1.3126	0.2114	1	1	0.39	0.208	0.311	0.98364	0.456
BP::0050806::positive regulation of synaptic transmission	5	GO	-0.74044	-1.4366	0.04864	0.76667	1	0.4	0.173	0.331	0.71687	0.145	185			MF::0003711::transcription elongation regulator activity	10	GO	0.45681	1.312	0.1688	1	1	0.3	0.174	0.248	0.98352	0.454
BP::0042110::T cell activation	72	GO	-0.52403	-1.4365	0.0766	0.76333	1	0.556	0.232	0.431	0.7142	0.144	186			CC::0005662::DNA replication factor A complex	4	GO	0.65142	1.3118	0.1475	1	1	0.25	0.0428	0.239	0.9794	0.45
BP::0051181::cofactor transport	6	GO	-0.66504	-1.4361	0.06613	0.76169	1	0.333	0.127	0.291	0.71199	0.142	187			MF::0004439::phosphoinositide 5-phosphatase activity	5	GO	0.64948	1.3104	0.1942	1	1	0.2	0.00518	0.199	0.98276	0.452
MF::0004907::interleukin receptor activity	26	GO	-0.53715	-1.4355	0.04268	0.76132	1	0.5	0.212	0.395	0.71303	0.141	188			BP::0007158::neuron adhesion	3	GO	0.8825	1.3089	0.1218	1	1	0.667	0.0376	0.642	0.98608	0.468
BP::0030001::metal ion transport	209	GO	-0.4098	-1.4354	0.03512	0.75798	1	0.426	0.287	0.312	0.7094	0.14	189			BP::0006402::mRNA catabolic process	13	GO	0.55366	1.3068	0.1941	1	1	0.462	0.16	0.388	0.9926	0.478
BP::0006520::amino acid metabolic process	168	GO	-0.36162	-1.434	0.01477	0.75829	1	0.256	0.207	0.208	0.70942	0.14	190			BP::0006749::glutathione metabolic process	8	GO	0.59142	1.3052	0.1697	1	1	0.375	0.125	0.328	0.99755	0.495
MF::0019965::interleukin binding	29	GO	-0.53161	-1.434	0.05967	0.76215	1	0.586	0.274	0.427	0.71315	0.142	191			CC::0001940::male pronucleus	3	GO	0.75744	1.3046	0.1222	1	1	1	0.243	0.757	0.99587	0.49
MF::0004415::hyalurononglucosaminidase activity	5	GO	-0.74544	-1.433	0.05675	0.76016	1	0.2	0.000664	0.2	0.70853	0.14	192			BP::0043406::positive regulation of MAP kinase activity	38	GO	0.44193	1.3035	0.1235	1	1	0.237	0.0994	0.214	0.99703	0.491
BP::0002521::leukocyte differentiation	78	GO	-0.49586	-1.4318	0.06652	0.76278	1	0.462	0.2	0.373	0.71151	0.14	193			BP::0001710::mesodermal cell fate commitment	6	GO	0.728	1.3001	0.1745	1	1	0.5	0.128	0.436	1	0.517
BP::0006875::cellular metal ion homeostasis	81	GO	-0.43953	-1.4315	0.03233	0.75674	1	0.321	0.17	0.269	0.70493	0.137	194			BP::0048333::mesodermal cell differentiation	6	GO	0.728	1.3001	0.1745	1	1	0.5	0.128	0.436	1	0.517
BP::0055065::metal ion homeostasis	81	GO	-0.43953	-1.4315	0.03233	0.75674	1	0.321	0.17	0.269	0.70493	0.137	195			BP::0051319::G2 phase	4	GO	0.73944	1.2958	0.1467	1	1	0.25	0.00864	0.248	1	0.551
BP::0051260::protein homooligomerization	8	GO	-0.69874	-1.431	0.06324	0.75612	1	0.375	0.147	0.32	0.70456	0.136	196			BP::0000085::G2 phase of mitotic cell cycle	4	GO	0.73944	1.2958	0.1467	1	1	0.25	0.00864	0.248	1	0.551
BP::0031668::cellular response to extracellular stimulus	3	GO	-0.86379	-1.4308	0.01911	0.74212	1	0.333	0.00917	0.33	0.69151	0.13	197			BP::0000389::nuclear mRNA 3'-splice site recognition	4	GO	0.62209	1.2955	0.1601	1	1	1	0.378	0.622	1	0.545
BP::0031669::cellular response to nutrient levels	3	GO	-0.86379	-1.4308	0.01911	0.74212	1	0.333	0.00917	0.33	0.69151	0.13	198			BP::0006047::UDP-N-acetylglucosamine metabolic process	3	GO	0.80609	1.295	0.1447	1	1	1	0.194	0.806	1	0.538
BP::0009267::cellular response to starvation	3	GO	-0.86379	-1.4308	0.01911	0.74212	1	0.333	0.00917	0.33	0.69151	0.13	199			BP::0000077::DNA damage checkpoint	20	GO	0.4558	1.29	0.1945	1	1	0.2	0.0724	0.186	1	0.585
BP::0042594::response to starvation	3	GO	-0.86379	-1.4308	0.01911	0.74212	1	0.333	0.00917	0.33	0.69151	0.13	200			MF::0004437::inositol or phosphatidylinositol phosphatase activity	24	GO	0.40163	1.2882	0.1294	1	1	0.25	0.0934	0.227	1	0.595
BP::0002274::myeloid leukocyte activation	15	GO	-0.61485	-1.4301	0.04904	0.74217	1	0.533	0.207	0.424	0.69336	0.13	201			CC::0005793::ER-Golgi intermediate compartment	16	GO	0.51465	1.2875	0.183	1	1	0.125	0.00691	0.124	1	0.588
BP::0046651::lymphocyte proliferation	43	GO	-0.54227	-1.4292	0.0587	0.73995	1	0.605	0.232	0.467	0.69214	0.129	202			BP::0050684::regulation of mRNA processing	6	GO	0.68038	1.2868	0.2135	1	1	0.5	0.143	0.429	1	0.586
BP::0032943::mononuclear cell proliferation	43	GO	-0.54227	-1.4292	0.0587	0.73995	1	0.605	0.232	0.467	0.69214	0.129	203			MF::0000158::protein phosphatase type 2A activity	3	GO	0.7157	1.2857	0.1462	1	1	0.333	0.0886	0.304	1	0.593
BP::0045638::negative regulation of myeloid cell differentiation	8	GO	-0.68102	-1.4285	0.07114	0.74006	1	0.625	0.175	0.516	0.6922	0.129	204			BP::0030032::lamellipodium biogenesis	8	GO	0.58194	1.2855	0.2213	1	1	0.75	0.217	0.588	1	0.582
CC::0017053::transcriptional repressor complex	7	GO	-0.6088	-1.4279	0.08167	0.74022	1	0.714	0.308	0.495	0.69077	0.128	205			BP::0031274::positive regulation of pseudopodium formation	4	GO	0.7443	1.2845	0.2	1	1	0.75	0.233	0.575	1	0.563
MF::0005542::folic acid binding	6	GO	-0.69567	-1.4276	0.08147	0.73857	1	0.167	0.00771	0.166	0.68831	0.126	206			BP::0031272::regulation of pseudopodium formation	4	GO	0.7443	1.2845	0.2	1	1	0.75	0.233	0.575	1	0.563
BP::0045055::regulated secretory pathway	30	GO	-0.50982	-1.4257	0.06163	0.74572	1	0.4	0.207	0.318	0.69857	0.129	207			BP::0031269::pseudopodium formation	4	GO	0.7443	1.2845	0.2	1	1	0.75	0.233	0.575	1	0.563
CC::0012510::trans-Golgi network transport vesicle membrane	11	GO	-0.59553	-1.4255	0.1022	0.74337	1	0.182	0.139	0.157	0.69604	0.128	208			BP::0031268::pseudopodium organization and biogenesis	4	GO	0.7443	1.2845	0.2	1	1	0.75	0.233	0.575	1	0.563
MF::0042895::antibiotic transporter activity	4	GO	-0.71934	-1.4237	0.06733	0.74615	1	0.5	0.168	0.416	0.6975	0.127	209			MF::0031997::N-terminal myristoylation domain binding	3	GO	0.62985	1.2777	0.1419	1	1	1	0.37	0.63	1	0.616
MF::0008493::tetracycline transporter activity	4	GO	-0.71934	-1.4237	0.06733	0.74615	1	0.5	0.168	0.416	0.6975	0.127	210			BP::0009249::protein lipoylation	3	GO	0.76215	1.2755	0.1624	1	1	0.333	0.055	0.315	1	0.634
MF::0030955::potassium ion binding	60	GO	-0.49303	-1.4233	0.04704	0.745	1	0.45	0.232	0.348	0.69785	0.127	211			BP::0031124::mRNA 3'-end processing	12	GO	0.45416	1.2739	0.2162	1	1	1	0.547	0.454	1	0.638
BP::0050865::regulation of cell activation	42	GO	-0.52406	-1.4226	0.06118	0.7449	1	0.548	0.232	0.423	0.6977	0.127	212			BP::0031123::RNA 3'-end processing	12	GO	0.45416	1.2739	0.2162	1	1	1	0.547	0.454	1	0.638
MF::0015645::fatty-acid ligase activity	5	GO	-0.77669	-1.4194	0.06415	0.75576	1	0.8	0.199	0.641	0.70578	0.133	213			BP::0050435::beta-amyloid metabolic process	7	GO	0.59379	1.2738	0.1801	1	1	0.429	0.133	0.372	1	0.62
MF::0004467::long-chain-fatty-acid-CoA ligase activity	5	GO	-0.77669	-1.4194	0.06415	0.75576	1	0.8	0.199	0.641	0.70578	0.133	214			BP::0042982::amyloid precursor protein metabolic process	7	GO	0.59379	1.2738	0.1801	1	1	0.429	0.133	0.372	1	0.62
BP::0006519::amino acid and derivative metabolic process	211	GO	-0.35372	-1.4192	0.02114	0.75368	1	0.199	0.137	0.177	0.70527	0.13	215			MF::0005498::sterol carrier activity	3	GO	0.67677	1.2731	0.1824	1	1	0.667	0.186	0.543	1	0.617
BP::0031016::pancreas development	4	GO	-0.86944	-1.4183	0.02751	0.75179	1	0.75	0.106	0.671	0.70364	0.129	216			BP::0006457::protein folding	127	GO	0.25047	1.2725	0.1277	1	1	0.402	0.278	0.295	1	0.617
BP::0007631::feeding behavior	27	GO	-0.51407	-1.4183	0.07384	0.75526	1	0.556	0.265	0.41	0.7069	0.132	217			CC::0030027::lamellipodium	24	GO	0.52075	1.2719	0.1898	1	1	0.625	0.227	0.484	1	0.595
MF::0035091::phosphoinositide binding	99	GO	-0.42522	-1.418	0.0375	0.74691	1	0.374	0.21	0.299	0.70068	0.128	218			CC::0048500::signal recognition particle	8	GO	0.51329	1.2719	0.2075	1	1	0.5	0.148	0.426	1	0.606
BP::0006572::tyrosine catabolic process	5	GO	-0.83156	-1.418	0.0562	0.75031	1	0.8	0.0883	0.73	0.70389	0.13	219			CC::0005786::signal recognition particle\, endoplasmic reticulum targeting	8	GO	0.51329	1.2719	0.2075	1	1	0.5	0.148	0.426	1	0.606
BP::0007260::tyrosine phosphorylation of STAT protein	13	GO	-0.63923	-1.4144	0.07709	0.75782	1	0.692	0.24	0.527	0.7081	0.134	220			MF::0015187::glycine transmembrane transporter activity	3	GO	0.73171	1.2714	0.1914	1	1	0.333	0.0539	0.315	1	0.581
BP::0042330::taxis	110	GO	-0.44857	-1.4144	0.04804	0.76085	1	0.336	0.18	0.28	0.71044	0.136	221			BP::0051252::regulation of RNA metabolic process	18	GO	0.4859	1.2714	0.2191	1	1	0.389	0.205	0.31	1	0.588
BP::0006935::chemotaxis	110	GO	-0.44857	-1.4144	0.04804	0.76085	1	0.336	0.18	0.28	0.71044	0.136	222			BP::0046504::glycerol ether biosynthetic process	4	GO	0.78702	1.2703	0.1826	1	1	0.5	0.00717	0.497	1	0.577
BP::0030005::cellular di-\, tri-valent inorganic cation homeostasis	101	GO	-0.41872	-1.4141	0.02998	0.75248	1	0.307	0.17	0.258	0.70238	0.128	223			BP::0045017::glycerolipid biosynthetic process	4	GO	0.78702	1.2703	0.1826	1	1	0.5	0.00717	0.497	1	0.577
BP::0055066::di-\, tri-valent inorganic cation homeostasis	101	GO	-0.41872	-1.4141	0.02998	0.75248	1	0.307	0.17	0.258	0.70238	0.128	224			MF::0051087::chaperone binding	9	GO	0.49503	1.2676	0.2025	1	1	0.222	0.123	0.195	1	0.594
BP::0050731::positive regulation of peptidyl-tyrosine phosphorylation	15	GO	-0.62951	-1.4131	0.08519	0.75442	1	0.6	0.207	0.477	0.70458	0.13	225			MF::0008147::structural constituent of bone	3	GO	0.88402	1.2669	0.1429	1	1	0.667	0.0508	0.633	1	0.594
BP::0043281::regulation of caspase activity	25	GO	-0.44195	-1.413	0.03476	0.75196	1	0.32	0.196	0.258	0.70154	0.127	226			MF::0008195::phosphatidate phosphatase activity	3	GO	0.78323	1.2649	0.1771	1	1	1	0.217	0.783	1	0.607
BP::0045058::T cell selection	10	GO	-0.7813	-1.4128	0.06638	0.74951	1	1	0.22	0.781	0.69893	0.125	227			CC::0030867::rough endoplasmic reticulum membrane	3	GO	0.66255	1.2642	0.1952	1	1	1	0.338	0.663	1	0.609
BP::0001932::regulation of protein amino acid phosphorylation	28	GO	-0.54402	-1.4127	0.05274	0.74371	1	0.5	0.207	0.398	0.69491	0.121	228			CC::0030057::desmosome	10	GO	0.64613	1.2631	0.2242	1	1	0.5	0.0969	0.452	1	0.612
MF::0005246::calcium channel regulator activity	11	GO	-0.6417	-1.4127	0.06374	0.74694	1	0.636	0.227	0.493	0.69796	0.123	229			BP::0000187::activation of MAPK activity	35	GO	0.42469	1.2628	0.167	1	1	0.2	0.0994	0.181	1	0.606
BP::0002682::regulation of immune system process	41	GO	-0.53366	-1.412	0.05882	0.74105	1	0.61	0.231	0.471	0.693	0.119	230			BP::0009083::branched chain family amino acid catabolic process	7	GO	0.53706	1.2625	0.1802	1	1	0.571	0.243	0.433	1	0.601
BP::0050776::regulation of immune response	41	GO	-0.53366	-1.412	0.05882	0.74105	1	0.61	0.231	0.471	0.693	0.119	231			MF::0005499::vitamin D binding	4	GO	0.76248	1.259	0.1941	1	1	0.25	0.00797	0.248	1	0.633
MF::0008324::cation transmembrane transporter activity	284	GO	-0.37427	-1.4114	0.05365	0.74128	1	0.412	0.305	0.298	0.69397	0.12	232			CC::0001939::female pronucleus	4	GO	0.64941	1.2578	0.2092	1	1	0.75	0.243	0.568	1	0.637
MF::0042379::chemokine receptor binding	37	GO	-0.53729	-1.4103	0.07143	0.74442	1	0.514	0.263	0.38	0.69995	0.125	233			BP::0009312::oligosaccharide biosynthetic process	5	GO	0.66817	1.2573	0.2116	1	1	0.2	0.0169	0.197	1	0.637
CC::0019861::flagellum	6	GO	-0.73069	-1.4101	0.07692	0.74222	1	0.833	0.213	0.656	0.69695	0.119	234			BP::0016573::histone acetylation	9	GO	0.54609	1.2558	0.2566	1	1	0.444	0.244	0.337	1	0.647
MF::0015114::phosphate transmembrane transporter activity	9	GO	-0.59599	-1.4085	0.09677	0.74764	1	0.556	0.193	0.449	0.70171	0.125	235			MF::0046923::ER retention sequence binding	3	GO	0.77724	1.2556	0.1593	1	1	0.667	0.084	0.611	1	0.639
MF::0004872::receptor activity	777	GO	-0.40164	-1.4082	0.02141	0.74641	1	0.317	0.198	0.283	0.70335	0.124	236			BP::0007500::mesodermal cell fate determination	5	GO	0.75662	1.2556	0.1699	1	1	0.6	0.128	0.524	1	0.627
MF::0022838::substrate specific channel activity	187	GO	-0.42651	-1.4072	0.04915	0.74905	1	0.369	0.243	0.286	0.70301	0.125	237			BP::0051324::prophase	4	GO	0.71687	1.255	0.2149	1	1	0.25	0.0246	0.244	1	0.629
MF::0030021::extracellular matrix structural constituent conferring compression resistance	3	GO	-0.90345	-1.4057	0.02434	0.7544	1	0.667	0.0589	0.628	0.70994	0.127	238			CC::0005814::centriole	5	GO	0.57037	1.2534	0.2234	1	1	0.6	0.286	0.429	1	0.634
MF::0032403::protein complex binding	62	GO	-0.48117	-1.4045	0.03617	0.75817	1	0.419	0.21	0.334	0.71121	0.132	239			MF::0004861::cyclin-dependent protein kinase inhibitor activity	8	GO	0.5777	1.2523	0.2072	1	1	0.5	0.0743	0.463	1	0.649
BP::0048878::chemical homeostasis	143	GO	-0.39816	-1.4036	0.02137	0.75992	1	0.294	0.172	0.248	0.71757	0.132	240			CC::0001740::Barr body	3	GO	0.67334	1.2519	0.1524	1	1	0.667	0.253	0.498	1	0.633
MF::0042277::peptide binding	115	GO	-0.39377	-1.4032	0.05252	0.7588	1	0.27	0.182	0.224	0.71758	0.129	241			CC::0000805::X chromosome	3	GO	0.67334	1.2519	0.1524	1	1	0.667	0.253	0.498	1	0.633
BP::0008206::bile acid metabolic process	12	GO	-0.66442	-1.4027	0.08008	0.75834	1	0.583	0.225	0.453	0.7153	0.13	242			BP::0035088::establishment and/or maintenance of apical/basal cell polarity	9	GO	0.59279	1.2513	0.1965	1	1	0.667	0.182	0.546	1	0.628
MF::0004003::ATP-dependent DNA helicase activity	12	GO	-0.51695	-1.4023	0.1043	0.75731	1	0.0833	0.0214	0.0817	0.71461	0.128	243			BP::0019395::fatty acid oxidation	22	GO	0.42139	1.2432	0.2124	1	1	0.591	0.299	0.415	1	0.705
BP::0007259::JAK-STAT cascade	32	GO	-0.51512	-1.4022	0.06157	0.75465	1	0.438	0.206	0.349	0.71206	0.127	244			CC::0016602::CCAAT-binding factor complex	3	GO	0.6931	1.2424	0.2025	1	1	0.667	0.28	0.48	1	0.708
MF::0004046::aminoacylase activity	3	GO	-0.87632	-1.4013	0.04303	0.75678	1	0.333	0.00757	0.331	0.71437	0.125	245			BP::0042744::hydrogen peroxide catabolic process	6	GO	0.58966	1.2414	0.1936	1	1	0.167	0.0217	0.163	1	0.706
BP::0006536::glutamate metabolic process	8	GO	-0.60191	-1.4009	0.08431	0.74966	1	0.375	0.215	0.295	0.70754	0.122	246			BP::0042743::hydrogen peroxide metabolic process	6	GO	0.58966	1.2414	0.1936	1	1	0.167	0.0217	0.163	1	0.706
BP::0006874::cellular calcium ion homeostasis	77	GO	-0.44102	-1.4009	0.04978	0.75251	1	0.325	0.17	0.272	0.70934	0.122	247			BP::0032297::negative regulation of DNA replication initiation	5	GO	0.7118	1.2398	0.2526	1	1	0.8	0.273	0.582	1	0.697
BP::0055074::calcium ion homeostasis	77	GO	-0.44102	-1.4009	0.04978	0.75251	1	0.325	0.17	0.272	0.70934	0.122	248			BP::0000076::DNA replication checkpoint	5	GO	0.7118	1.2398	0.2526	1	1	0.8	0.273	0.582	1	0.697
MF::0019955::cytokine binding	65	GO	-0.47406	-1.4003	0.05353	0.7502	1	0.4	0.18	0.331	0.70989	0.121	249			BP::0030174::regulation of DNA replication initiation	5	GO	0.7118	1.2398	0.2526	1	1	0.8	0.273	0.582	1	0.697
MF::0004888::transmembrane receptor activity	508	GO	-0.41143	-1.4001	0.0279	0.74512	1	0.305	0.176	0.27	0.70502	0.116	250			BP::0045930::negative regulation of progression through mitotic cell cycle	5	GO	0.72034	1.2384	0.2249	1	1	0.6	0.079	0.553	1	0.703
BP::0007041::lysosomal transport	8	GO	-0.66599	-1.4001	0.1166	0.74797	1	0.5	0.146	0.428	0.70784	0.12	251			BP::0045859::regulation of protein kinase activity	129	GO	0.32369	1.2368	0.08135	1	1	0.264	0.16	0.225	1	0.717
BP::0009595::detection of biotic stimulus	7	GO	-0.77048	-1.3999	0.07453	0.73755	1	0.714	0.161	0.6	0.69723	0.109	252			BP::0045682::regulation of epidermis development	5	GO	0.6629	1.234	0.2209	1	1	0.6	0.259	0.445	1	0.74
BP::0044270::nitrogen compound catabolic process	58	GO	-0.43051	-1.3999	0.05374	0.74041	1	0.379	0.224	0.297	0.69998	0.113	253			BP::0007128::meiotic prophase I	3	GO	0.76781	1.2326	0.2227	1	1	0.333	0.0246	0.325	1	0.749
CC::0009434::microtubule-based flagellum	5	GO	-0.73468	-1.3999	0.07889	0.74319	1	0.8	0.202	0.639	0.70276	0.116	254			BP::0015807::L-amino acid transport	7	GO	0.57928	1.2296	0.2656	1	1	0.429	0.0772	0.396	1	0.77
MF::0004886::retinoid-X receptor activity	3	GO	-0.80316	-1.3991	0.07327	0.73851	1	0.333	0.0545	0.315	0.69957	0.109	255			CC::0005913::cell-cell adherens junction	15	GO	0.52721	1.2287	0.2353	1	1	0.467	0.17	0.388	1	0.77
BP::0042440::pigment metabolic process	28	GO	-0.5452	-1.3979	0.1258	0.74194	1	0.286	0.116	0.253	0.70508	0.112	256			BP::0007067::mitosis	113	GO	0.37082	1.2285	0.2848	1	1	0.363	0.208	0.292	1	0.765
CC::0005753::mitochondrial proton-transporting ATP synthase complex	7	GO	-0.64677	-1.3971	0.09789	0.7407	1	0.571	0.303	0.399	0.70349	0.111	257			BP::0007090::regulation of S phase of mitotic cell cycle	5	GO	0.6464	1.2281	0.2047	1	1	0.4	0.079	0.369	1	0.756
CC::0045211::postsynaptic membrane	55	GO	-0.47783	-1.3971	0.06263	0.74358	1	0.364	0.243	0.277	0.70622	0.112	258			BP::0033261::regulation of progression through S phase	5	GO	0.6464	1.2281	0.2047	1	1	0.4	0.079	0.369	1	0.756
MF::0005215::transporter activity	645	GO	-0.33311	-1.3968	0.01936	0.73919	1	0.287	0.243	0.237	0.70172	0.112	259			BP::0016486::peptide hormone processing	4	GO	0.72584	1.2271	0.2406	1	1	0.5	0.0492	0.476	1	0.76
MF::0003705::RNA polymerase II transcription factor activity\, enhancer binding	22	GO	-0.54214	-1.3967	0.06596	0.73664	1	0.455	0.253	0.341	0.69902	0.107	260			BP::0000079::regulation of cyclin-dependent protein kinase activity	30	GO	0.4321	1.2265	0.222	1	1	0.367	0.157	0.311	1	0.759
BP::0030003::cellular cation homeostasis	111	GO	-0.40381	-1.3965	0.03664	0.73269	1	0.306	0.172	0.258	0.6946	0.103	261			MF::0019205::nucleobase\, nucleoside\, nucleotide kinase activity	28	GO	0.39805	1.2262	0.2112	1	1	0.321	0.129	0.281	1	0.754
BP::0055080::cation homeostasis	111	GO	-0.40381	-1.3965	0.03664	0.73269	1	0.306	0.172	0.258	0.6946	0.103	262			BP::0051028::mRNA transport	30	GO	0.43302	1.2258	0.2737	1	1	0.233	0.111	0.208	1	0.75
BP::0002444::myeloid leukocyte mediated immunity	4	GO	-0.85306	-1.3963	0.07516	0.73068	1	0.5	0.0198	0.49	0.69316	0.103	263			BP::0051338::regulation of transferase activity	132	GO	0.31942	1.2256	0.09182	1	1	0.265	0.16	0.227	1	0.733
MF::0022804::active transmembrane transporter activity	208	GO	-0.34895	-1.3961	0.04167	0.72927	1	0.389	0.305	0.279	0.69079	0.101	264			BP::0043549::regulation of kinase activity	132	GO	0.31942	1.2256	0.09182	1	1	0.265	0.16	0.227	1	0.733
BP::0045884::regulation of survival gene product activity	10	GO	-0.58217	-1.396	0.09859	0.72699	1	0.2	0.0153	0.197	0.68833	0.1	265			MF::0019834::phospholipase A2 inhibitor activity	3	GO	0.79751	1.2255	0.2375	1	1	0.667	0.0696	0.621	1	0.721
BP::0055082::cellular chemical homeostasis	117	GO	-0.40575	-1.3959	0.02808	0.71951	1	0.308	0.172	0.259	0.68092	0.095	266			CC::0031090::organelle membrane	369	GO	0.23231	1.224	0.1368	1	1	0.282	0.247	0.223	1	0.735
BP::0006873::cellular ion homeostasis	117	GO	-0.40575	-1.3959	0.02808	0.71951	1	0.308	0.172	0.259	0.68092	0.095	267			BP::0042573::retinoic acid metabolic process	4	GO	0.67325	1.2228	0.2048	1	1	0.5	0.166	0.417	1	0.74
MF::0022892::substrate-specific transporter activity	540	GO	-0.34439	-1.3959	0.02169	0.72482	1	0.294	0.243	0.24	0.68602	0.1	268			BP::0000087::M phase of mitotic cell cycle	115	GO	0.37224	1.2227	0.2866	1	1	0.365	0.208	0.294	1	0.734
MF::0004718::Janus kinase activity	4	GO	-0.66425	-1.3958	0.1031	0.71719	1	0.75	0.255	0.559	0.6787	0.095	269			BP::0051236::establishment of RNA localization	35	GO	0.41771	1.2214	0.2916	1	1	0.371	0.243	0.282	1	0.717
MF::0009881::photoreceptor activity	5	GO	-0.69064	-1.3956	0.1002	0.71524	1	1	0.31	0.691	0.6768	0.093	270			BP::0050658::RNA transport	35	GO	0.41771	1.2214	0.2916	1	1	0.371	0.243	0.282	1	0.717
BP::0045348::positive regulation of MHC class II biosynthetic process	6	GO	-0.73056	-1.3952	0.1144	0.71247	1	0.667	0.17	0.554	0.67551	0.093	271			BP::0050657::nucleic acid transport	35	GO	0.41771	1.2214	0.2916	1	1	0.371	0.243	0.282	1	0.717
BP::0050801::ion homeostasis	123	GO	-0.40159	-1.3952	0.02402	0.71507	1	0.301	0.172	0.253	0.678	0.094	272			MF::0016859::cis-trans isomerase activity	20	GO	0.40357	1.2211	0.249	1	1	0.55	0.276	0.399	1	0.712
MF::0005216::ion channel activity	180	GO	-0.42519	-1.3949	0.04915	0.71134	1	0.372	0.243	0.289	0.6741	0.092	273			BP::0006275::regulation of DNA replication	14	GO	0.50393	1.2173	0.2478	1	1	0.357	0.0906	0.325	1	0.755
BP::0001976::fast regulation of arterial pressure	8	GO	-0.68265	-1.3936	0.0866	0.70974	1	0.25	0.0606	0.235	0.67321	0.091	274			BP::0033057::reproductive behavior in a multicellular organism	3	GO	0.78024	1.2161	0.2262	1	1	0.333	0.0195	0.327	1	0.758
BP::0001990::regulation of blood pressure by hormones	8	GO	-0.68265	-1.3936	0.0866	0.70974	1	0.25	0.0606	0.235	0.67321	0.091	275			BP::0009262::deoxyribonucleotide metabolic process	6	GO	0.63991	1.2155	0.3	1	1	0.333	0.217	0.261	1	0.755
BP::0050886::endocrine process	8	GO	-0.68265	-1.3936	0.0866	0.70974	1	0.25	0.0606	0.235	0.67321	0.091	276			MF::0004536::deoxyribonuclease activity	22	GO	0.40261	1.2144	0.249	1	1	0.273	0.17	0.227	1	0.756
CC::0031226::intrinsic to plasma membrane	857	GO	-0.40143	-1.3934	0.02155	0.70837	1	0.37	0.245	0.315	0.67153	0.09	277			BP::0016126::sterol biosynthetic process	26	GO	0.45819	1.214	0.2605	1	1	0.346	0.206	0.276	1	0.756
BP::0006829::zinc ion transport	5	GO	-0.74632	-1.3918	0.107	0.71425	1	0.4	0.208	0.317	0.6778	0.091	278			MF::0004683::calmodulin-dependent protein kinase activity	5	GO	0.63122	1.2124	0.302	1	1	1	0.369	0.631	1	0.76
BP::0008037::cell recognition	26	GO	-0.56642	-1.3916	0.08351	0.71233	1	0.462	0.21	0.366	0.67695	0.088	279			MF::0004689::phosphorylase kinase activity	5	GO	0.63122	1.2124	0.302	1	1	1	0.369	0.631	1	0.76
BP::0042506::tyrosine phosphorylation of Stat5 protein	5	GO	-0.80324	-1.3908	0.06584	0.71419	1	1	0.197	0.803	0.67815	0.087	280			CC::0005593::FACIT collagen	5	GO	0.69781	1.2104	0.2534	1	1	0.4	0.0464	0.382	1	0.765
MF::0016714::oxidoreductase activity\, acting on paired donors\, with incorporation or reduction of molecular oxygen\, reduced pteridine as one donor\, and incorporation of one atom of oxygen	3	GO	-0.89975	-1.3901	0.04356	0.71524	1	0.333	0.0236	0.326	0.67975	0.089	281			BP::0001835::blastocyst hatching	4	GO	0.58386	1.2097	0.2617	1	1	0.25	0.174	0.207	1	0.762
CC::0005884::actin filament	22	GO	-0.51001	-1.3894	0.09812	0.71626	1	0.273	0.112	0.243	0.68264	0.09	282			BP::0035188::hatching	4	GO	0.58386	1.2097	0.2617	1	1	0.25	0.174	0.207	1	0.762
CC::0005887::integral to plasma membrane	852	GO	-0.39983	-1.3889	0.02155	0.71631	1	0.369	0.245	0.314	0.68347	0.09	283			BP::0043112::receptor metabolic process	7	GO	0.52842	1.204	0.2722	1	1	0.286	0.0732	0.265	1	0.8
BP::0048709::oligodendrocyte differentiation	5	GO	-0.74148	-1.3888	0.07336	0.71427	1	0.4	0.0466	0.382	0.68165	0.089	284			BP::0005513::detection of calcium ion	3	GO	0.73471	1.2038	0.2675	1	1	0.333	0.0744	0.309	1	0.795
BP::0009214::cyclic nucleotide catabolic process	3	GO	-0.85616	-1.3881	0.07097	0.71554	1	0.667	0.0703	0.62	0.6832	0.09	285			MF::0004563::beta-N-acetylhexosaminidase activity	4	GO	0.64024	1.2035	0.234	1	1	0.5	0.18	0.41	1	0.791
BP::0046928::regulation of neurotransmitter secretion	4	GO	-0.80567	-1.3878	0.07171	0.71437	1	0.75	0.115	0.664	0.68129	0.087	286			MF::0004293::tissue kallikrein activity	3	GO	0.79528	1.2026	0.2399	1	1	0.667	0.133	0.578	1	0.791
MF::0015279::store-operated calcium channel activity	3	GO	-0.92759	-1.3868	0.02306	0.71706	1	0.667	0.0274	0.649	0.68326	0.088	287			MF::0003704::specific RNA polymerase II transcription factor activity	23	GO	0.42995	1.2024	0.2064	1	1	0.217	0.0441	0.208	1	0.788
BP::0051668::localization within membrane	6	GO	-0.7423	-1.3862	0.1353	0.71752	1	0.667	0.107	0.596	0.68543	0.089	288			BP::0008643::carbohydrate transport	20	GO	0.42002	1.2015	0.192	1	1	0.4	0.157	0.338	1	0.791
BP::0007186::G-protein coupled receptor protein signaling pathway	371	GO	-0.39806	-1.384	0.04731	0.72363	1	0.28	0.183	0.241	0.68946	0.091	289			CC::0005852::eukaryotic translation initiation factor 3 complex	8	GO	0.50313	1.1985	0.2827	1	1	0.125	0.0283	0.122	1	0.808
BP::0030595::leukocyte chemotaxis	19	GO	-0.58632	-1.384	0.08772	0.72579	1	0.579	0.248	0.436	0.69177	0.093	290			BP::0006308::DNA catabolic process	15	GO	0.45185	1.198	0.2505	1	1	0.267	0.138	0.23	1	0.807
BP::0050870::positive regulation of T cell activation	24	GO	-0.58095	-1.3838	0.08768	0.7219	1	0.667	0.232	0.513	0.68723	0.091	291			BP::0006563::L-serine metabolic process	10	GO	0.50746	1.1959	0.2668	1	1	0.6	0.307	0.416	1	0.831
MF::0015297::antiporter activity	22	GO	-0.44864	-1.3837	0.08454	0.72026	1	0.182	0.0514	0.173	0.68549	0.089	292			CC::0005791::rough endoplasmic reticulum	5	GO	0.50142	1.1955	0.2733	1	1	0.8	0.338	0.53	1	0.827
MF::0042626::ATPase activity\, coupled to transmembrane movement of substances	89	GO	-0.35901	-1.3828	0.04918	0.72214	1	0.404	0.305	0.285	0.68775	0.091	293			BP::0016558::protein import into peroxisome matrix	3	GO	0.71584	1.1952	0.2797	1	1	1	0.284	0.716	1	0.823
BP::0042310::vasoconstriction	10	GO	-0.60497	-1.3822	0.08008	0.72042	1	0.4	0.217	0.314	0.68562	0.09	294			BP::0002011::morphogenesis of an epithelial sheet	4	GO	0.65666	1.1951	0.2756	1	1	0.5	0.273	0.364	1	0.812
BP::0002762::negative regulation of myeloid leukocyte differentiation	4	GO	-0.82547	-1.3822	0.03593	0.72265	1	1	0.175	0.825	0.68775	0.092	295			BP::0031575::G1/S transition checkpoint	7	GO	0.57825	1.194	0.2975	1	1	0.286	0.0724	0.265	1	0.817
BP::0048871::multicellular organismal homeostasis	13	GO	-0.6125	-1.3816	0.1232	0.71811	1	0.769	0.309	0.533	0.68264	0.087	296			BP::0007569::cell aging	7	GO	0.55696	1.1924	0.2825	1	1	0.143	0.000531	0.143	1	0.827
BP::0001894::tissue homeostasis	13	GO	-0.6125	-1.3816	0.1232	0.71811	1	0.769	0.309	0.533	0.68264	0.087	297			BP::0007173::epidermal growth factor receptor signaling pathway	18	GO	0.44103	1.1909	0.2154	1	1	0.333	0.218	0.261	1	0.834
BP::0045494::photoreceptor cell maintenance	4	GO	-0.79215	-1.3812	0.07	0.71767	1	0.75	0.181	0.614	0.68104	0.087	298			BP::0006405::RNA export from nucleus	20	GO	0.4528	1.1884	0.3013	1	1	0.25	0.128	0.219	1	0.851
BP::0048663::neuron fate commitment	7	GO	-0.7111	-1.3809	0.07917	0.71695	1	0.571	0.145	0.489	0.68086	0.086	299			MF::0004963::follicle-stimulating hormone receptor activity	3	GO	0.72982	1.188	0.2714	1	1	0.333	0.0177	0.328	1	0.847
BP::0018958::phenol metabolic process	19	GO	-0.54319	-1.3804	0.09036	0.71702	1	0.421	0.155	0.357	0.68136	0.087	300			BP::0000074::regulation of progression through cell cycle	373	GO	0.26533	1.1879	0.1747	1	1	0.3	0.208	0.25	1	0.847
BP::0006562::proline catabolic process	4	GO	-0.74469	-1.3801	0.08151	0.71618	1	0.75	0.215	0.589	0.68205	0.085	301			BP::0007005::mitochondrion organization and biogenesis	49	GO	0.31704	1.1878	0.2058	1	1	0.184	0.106	0.165	1	0.84
BP::0030593::neutrophil chemotaxis	9	GO	-0.68988	-1.3795	0.09028	0.71653	1	0.667	0.234	0.512	0.6799	0.085	302			BP::0006750::glutathione biosynthetic process	4	GO	0.6161	1.1869	0.2561	1	1	0.25	0.125	0.219	1	0.827
MF::0022843::voltage-gated cation channel activity	78	GO	-0.46837	-1.3783	0.08511	0.72048	1	0.385	0.232	0.298	0.68186	0.09	303			BP::0006378::mRNA polyadenylation	9	GO	0.45398	1.1869	0.2839	1	1	1	0.547	0.454	1	0.835
BP::0001542::ovulation from ovarian follicle	6	GO	-0.75953	-1.3774	0.1008	0.7223	1	0.167	0.00292	0.166	0.68499	0.091	304			BP::0043631::RNA polyadenylation	9	GO	0.45398	1.1869	0.2839	1	1	1	0.547	0.454	1	0.835
MF::0015075::ion transmembrane transporter activity	383	GO	-0.36369	-1.3772	0.04575	0.72115	1	0.394	0.303	0.29	0.68348	0.089	305			BP::0006302::double-strand break repair	18	GO	0.47795	1.1854	0.2939	1	1	0.444	0.207	0.353	1	0.83
MF::0022857::transmembrane transporter activity	487	GO	-0.34521	-1.3771	0.04086	0.71932	1	0.3	0.243	0.243	0.68223	0.087	306			BP::0001937::negative regulation of endothelial cell proliferation	3	GO	0.84914	1.1835	0.2586	1	1	0.333	0.0519	0.316	1	0.842
MF::0016769::transferase activity\, transferring nitrogenous groups	20	GO	-0.4468	-1.3767	0.1277	0.71874	1	0.15	0.0963	0.136	0.68254	0.088	307			BP::0051301::cell division	116	GO	0.34475	1.1825	0.2982	1	1	0.388	0.208	0.312	1	0.846
BP::0042113::B cell activation	39	GO	-0.47211	-1.3765	0.06696	0.7176	1	0.436	0.197	0.352	0.68254	0.086	308			BP::0006625::protein targeting to peroxisome	7	GO	0.54505	1.1821	0.2671	1	1	0.286	0.0634	0.268	1	0.841
MF::0015291::secondary active transmembrane transporter activity	112	GO	-0.38519	-1.376	0.06499	0.71773	1	0.259	0.158	0.221	0.68085	0.089	309			CC::0000794::condensed nuclear chromosome	15	GO	0.50433	1.1793	0.2686	1	1	0.2	0.0444	0.192	1	0.857
MF::0016820::hydrolase activity\, acting on acid anhydrides\, catalyzing transmembrane movement of substances	90	GO	-0.3555	-1.3755	0.05133	0.71762	1	0.4	0.305	0.282	0.68028	0.087	310			MF::0050750::low-density lipoprotein receptor binding	5	GO	0.64485	1.1783	0.2625	1	1	0.2	0.00425	0.199	1	0.86
BP::0009165::nucleotide biosynthetic process	96	GO	-0.32268	-1.3749	0.05859	0.71837	1	0.385	0.303	0.272	0.68411	0.087	311			BP::0045604::regulation of epidermal cell differentiation	3	GO	0.75326	1.178	0.2886	1	1	0.333	0.00837	0.331	1	0.859
BP::0008016::regulation of heart contraction	35	GO	-0.43467	-1.3739	0.07101	0.71886	1	0.457	0.319	0.313	0.6835	0.086	312			BP::0051726::regulation of cell cycle	374	GO	0.26331	1.1771	0.184	1	1	0.299	0.208	0.249	1	0.86
BP::0060047::heart contraction	35	GO	-0.43467	-1.3739	0.07101	0.71886	1	0.457	0.319	0.313	0.6835	0.086	313			BP::0031647::regulation of protein stability	9	GO	0.5316	1.1759	0.2608	1	1	0.444	0.079	0.41	1	0.861
BP::0007188::G-protein signaling\, coupled to cAMP nucleotide second messenger	64	GO	-0.44439	-1.3729	0.09034	0.72146	1	0.281	0.172	0.235	0.68449	0.084	314			CC::0005964::phosphorylase kinase complex	3	GO	0.68049	1.1741	0.3197	1	1	1	0.32	0.68	1	0.869
BP::0007193::G-protein signaling\, adenylate cyclase inhibiting pathway	12	GO	-0.64895	-1.3728	0.1271	0.71962	1	0.417	0.15	0.355	0.68293	0.083	315			CC::0005657::replication fork	23	GO	0.51403	1.1724	0.3776	1	1	0.522	0.259	0.388	1	0.873
BP::0045830::positive regulation of isotype switching	5	GO	-0.78078	-1.3721	0.08367	0.71431	1	1	0.22	0.781	0.68009	0.082	316			BP::0031346::positive regulation of cell projection organization and biogenesis	5	GO	0.63716	1.1711	0.284	1	1	0.6	0.233	0.46	1	0.883
BP::0048304::positive regulation of isotype switching to IgG isotypes	5	GO	-0.78078	-1.3721	0.08367	0.71431	1	1	0.22	0.781	0.68009	0.082	317			CC::0043596::nuclear replication fork	9	GO	0.57521	1.1708	0.3488	1	1	0.333	0.0965	0.302	1	0.868
BP::0048302::regulation of isotype switching to IgG isotypes	5	GO	-0.78078	-1.3721	0.08367	0.71431	1	1	0.22	0.781	0.68009	0.082	318			CC::0043601::nuclear replisome	9	GO	0.57521	1.1708	0.3488	1	1	0.333	0.0965	0.302	1	0.868
BP::0048291::isotype switching to IgG isotypes	5	GO	-0.78078	-1.3721	0.08367	0.71431	1	1	0.22	0.781	0.68009	0.082	319			CC::0030894::replisome	9	GO	0.57521	1.1708	0.3488	1	1	0.333	0.0965	0.302	1	0.868
BP::0007626::locomotory behavior	146	GO	-0.41809	-1.3718	0.04667	0.71353	1	0.315	0.18	0.263	0.67897	0.08	320			CC::0030934::anchoring collagen	8	GO	0.648	1.1684	0.2978	1	1	0.375	0.0585	0.353	1	0.877
BP::0051704::multi-organism process	168	GO	-0.39548	-1.3713	0.03939	0.71366	1	0.268	0.163	0.229	0.67904	0.081	321			BP::0051052::regulation of DNA metabolic process	29	GO	0.39143	1.1674	0.3258	1	1	0.345	0.191	0.28	1	0.879
MF::0008009::chemokine activity	36	GO	-0.52723	-1.3705	0.08855	0.71525	1	0.5	0.263	0.37	0.68196	0.079	322			BP::0006403::RNA localization	36	GO	0.38495	1.1666	0.332	1	1	0.222	0.128	0.195	1	0.882
BP::0021700::developmental maturation	51	GO	-0.46872	-1.3696	0.05567	0.71757	1	0.51	0.286	0.367	0.68315	0.079	323			BP::0000278::mitotic cell cycle	179	GO	0.31366	1.1653	0.3098	1	1	0.335	0.208	0.272	1	0.884
MF::0004115::3'\,5'-cyclic-AMP phosphodiesterase activity	5	GO	-0.77725	-1.3694	0.1135	0.71603	1	0.4	0.0703	0.372	0.68144	0.077	324			BP::0006639::acylglycerol metabolic process	12	GO	0.50225	1.165	0.263	1	1	0.25	0.051	0.238	1	0.881
BP::0006807::nitrogen compound metabolic process	275	GO	-0.327	-1.3678	0.0305	0.71941	1	0.269	0.226	0.216	0.68685	0.081	325			BP::0006638::neutral lipid metabolic process	12	GO	0.50225	1.165	0.263	1	1	0.25	0.051	0.238	1	0.881
MF::0042803::protein homodimerization activity	80	GO	-0.39383	-1.3678	0.02947	0.7215	1	0.275	0.178	0.229	0.68896	0.081	326			MF::0004705::JUN kinase activity	3	GO	0.6499	1.1632	0.3075	1	1	0.667	0.222	0.519	1	0.886
MF::0008081::phosphoric diester hydrolase activity	52	GO	-0.42514	-1.3677	0.05497	0.71767	1	0.404	0.248	0.306	0.68475	0.08	327			BP::0030539::male genitalia development	6	GO	0.60012	1.1621	0.2901	1	1	0.333	0.121	0.293	1	0.888
MF::0016847::1-aminocyclopropane-1-carboxylate synthase activity	3	GO	-0.82849	-1.3676	0.08678	0.71566	1	0.333	0.0109	0.33	0.68267	0.079	328			BP::0042542::response to hydrogen peroxide	7	GO	0.52653	1.1611	0.2806	1	1	0.143	0.0217	0.14	1	0.893
BP::0042503::tyrosine phosphorylation of Stat3 protein	3	GO	-0.89435	-1.3672	0.07231	0.7156	1	0.667	0.0474	0.635	0.68125	0.078	329			MF::0009374::biotin binding	4	GO	0.58726	1.1578	0.3047	1	1	0.5	0.285	0.358	1	0.899
MF::0005178::integrin binding	37	GO	-0.51944	-1.367	0.08368	0.71439	1	0.297	0.0947	0.27	0.68172	0.078	330			BP::0046890::regulation of lipid biosynthetic process	4	GO	0.66682	1.1578	0.2906	1	1	0.25	0.015	0.246	1	0.902
BP::0045637::regulation of myeloid cell differentiation	19	GO	-0.55885	-1.3666	0.1104	0.71398	1	0.526	0.199	0.423	0.68028	0.076	331			BP::0050810::regulation of steroid biosynthetic process	4	GO	0.66682	1.1578	0.2906	1	1	0.25	0.015	0.246	1	0.902
BP::0051249::regulation of lymphocyte activation	40	GO	-0.51144	-1.3659	0.09322	0.71321	1	0.525	0.232	0.405	0.67897	0.077	332			BP::0006890::retrograde vesicle-mediated transport\, Golgi to ER	8	GO	0.42625	1.1576	0.2745	1	1	0.375	0.235	0.287	1	0.896
BP::0015674::di-\, tri-valent inorganic cation transport	71	GO	-0.39391	-1.3659	0.04593	0.71536	1	0.408	0.287	0.294	0.68102	0.079	333			BP::0006996::organelle organization and biogenesis	620	GO	0.24037	1.1558	0.151	1	1	0.269	0.208	0.232	1	0.9
BP::0006968::cellular defense response	58	GO	-0.47677	-1.3657	0.08761	0.71186	1	0.431	0.185	0.354	0.67772	0.075	334			MF::0004663::Rab-protein geranylgeranyltransferase activity	4	GO	0.68998	1.1551	0.3106	1	1	0.5	0.135	0.433	1	0.9
CC::0033178::proton-transporting two-sector ATPase complex\, catalytic domain	6	GO	-0.57823	-1.3651	0.1407	0.71275	1	0.5	0.36	0.32	0.67898	0.075	335			BP::0046831::regulation of RNA export from nucleus	4	GO	0.67314	1.1544	0.3261	1	1	0.5	0.128	0.436	1	0.9
MF::0009975::cyclase activity	17	GO	-0.58157	-1.3643	0.1088	0.7144	1	0.706	0.274	0.514	0.68145	0.078	336			BP::0006790::sulfur metabolic process	40	GO	0.3633	1.1516	0.2794	1	1	0.2	0.126	0.176	1	0.91
MF::0004012::phospholipid-translocating ATPase activity	12	GO	-0.56438	-1.3641	0.1232	0.71121	1	0.5	0.289	0.356	0.67854	0.076	337			MF::0030295::protein kinase activator activity	7	GO	0.56739	1.1514	0.3245	1	1	0.143	0.015	0.141	1	0.907
MF::0015247::aminophospholipid transporter activity	12	GO	-0.56438	-1.3641	0.1232	0.71121	1	0.5	0.289	0.356	0.67854	0.076	338			MF::0004720::protein-lysine 6-oxidase activity	3	GO	0.84444	1.1504	0.3219	1	1	0.667	0.0486	0.635	1	0.909
MF::0005086::ARF guanyl-nucleotide exchange factor activity	12	GO	-0.49088	-1.3635	0.102	0.70788	1	1	0.51	0.491	0.67656	0.072	339			BP::0006613::cotranslational protein targeting to membrane	9	GO	0.41745	1.1504	0.2857	1	1	0.444	0.203	0.355	1	0.912
BP::0032012::regulation of ARF protein signal transduction	12	GO	-0.49088	-1.3635	0.102	0.70788	1	1	0.51	0.491	0.67656	0.072	340			CC::0005881::cytoplasmic microtubule	9	GO	0.41155	1.1493	0.2881	1	1	1	0.589	0.412	1	0.909
BP::0032011::ARF protein signal transduction	12	GO	-0.49088	-1.3635	0.102	0.70788	1	1	0.51	0.491	0.67656	0.072	341			MF::0017046::peptide hormone binding	3	GO	0.71134	1.1492	0.3452	1	1	0.667	0.137	0.576	1	0.908
MF::0005326::neurotransmitter transporter activity	13	GO	-0.5877	-1.3634	0.1501	0.70398	1	0.385	0.157	0.325	0.67262	0.071	342			BP::0043543::protein amino acid acylation	16	GO	0.39829	1.1483	0.2894	1	1	0.438	0.244	0.332	1	0.909
MF::0005328::neurotransmitter\:sodium symporter activity	13	GO	-0.5877	-1.3634	0.1501	0.70398	1	0.385	0.157	0.325	0.67262	0.071	343			BP::0048738::cardiac muscle development	5	GO	0.60552	1.1481	0.3081	1	1	0.2	0.011	0.198	1	0.905
BP::0009615::response to virus	56	GO	-0.47374	-1.3632	0.1288	0.70278	1	0.321	0.17	0.269	0.67177	0.068	344			BP::0016485::protein processing	37	GO	0.3257	1.148	0.2676	1	1	0.27	0.16	0.228	1	0.9
BP::0042592::homeostatic process	195	GO	-0.37274	-1.3626	0.03354	0.7035	1	0.338	0.228	0.268	0.67063	0.07	345			CC::0005652::nuclear lamina	5	GO	0.5142	1.1458	0.3162	1	1	0.6	0.234	0.46	1	0.908
BP::0007613::memory	12	GO	-0.61252	-1.3623	0.08823	0.70318	1	0.333	0.106	0.298	0.66974	0.07	346			BP::0018065::protein-cofactor linkage	4	GO	0.63805	1.1453	0.3377	1	1	0.25	0.055	0.236	1	0.907
BP::0019748::secondary metabolic process	34	GO	-0.47213	-1.3622	0.1297	0.70154	1	0.265	0.116	0.235	0.66818	0.07	347			BP::0008053::mitochondrial fusion	3	GO	0.63297	1.1435	0.3044	1	1	0.667	0.225	0.517	1	0.91
BP::0002684::positive regulation of immune system process	36	GO	-0.52915	-1.3615	0.08628	0.69869	1	0.611	0.231	0.472	0.66484	0.067	348			BP::0048284::organelle fusion	3	GO	0.63297	1.1435	0.3044	1	1	0.667	0.225	0.517	1	0.91
BP::0050778::positive regulation of immune response	36	GO	-0.52915	-1.3615	0.08628	0.69869	1	0.611	0.231	0.472	0.66484	0.067	349			BP::0022402::cell cycle process	482	GO	0.25959	1.1404	0.2371	1	1	0.295	0.208	0.249	1	0.925
BP::0009190::cyclic nucleotide biosynthetic process	22	GO	-0.58549	-1.3615	0.09615	0.7026	1	0.682	0.274	0.497	0.66866	0.07	350			MF::0008426::protein kinase C inhibitor activity	3	GO	0.64035	1.1402	0.3593	1	1	1	0.36	0.64	1	0.923
BP::0045191::regulation of isotype switching	7	GO	-0.72377	-1.3613	0.1072	0.69012	1	0.857	0.22	0.669	0.65727	0.065	351			MF::0016453::C-acetyltransferase activity	4	GO	0.61761	1.1396	0.3694	1	1	0.5	0.213	0.393	1	0.922
BP::0045190::isotype switching	7	GO	-0.72377	-1.3613	0.1072	0.69012	1	0.857	0.22	0.669	0.65727	0.065	352			BP::0015758::glucose transport	13	GO	0.48398	1.1393	0.2724	1	1	0.308	0.0397	0.296	1	0.923
BP::0002204::somatic recombination of immunoglobulin genes during immune response	7	GO	-0.72377	-1.3613	0.1072	0.69012	1	0.857	0.22	0.669	0.65727	0.065	353			MF::0004529::exodeoxyribonuclease activity	7	GO	0.5237	1.1383	0.3616	1	1	0.429	0.227	0.331	1	0.92
BP::0002208::somatic diversification of immunoglobulins during immune response	7	GO	-0.72377	-1.3613	0.1072	0.69012	1	0.857	0.22	0.669	0.65727	0.065	354			MF::0016895::exodeoxyribonuclease activity\, producing 5'-phosphomonoesters	7	GO	0.5237	1.1383	0.3616	1	1	0.429	0.227	0.331	1	0.92
BP::0002381::immunoglobulin production during immune response	7	GO	-0.72377	-1.3613	0.1072	0.69012	1	0.857	0.22	0.669	0.65727	0.065	355			BP::0006458::'de novo' protein folding	4	GO	0.58542	1.1371	0.3402	1	1	0.5	0.0798	0.46	1	0.919
BP::0007009::plasma membrane organization and biogenesis	6	GO	-0.74931	-1.36	0.1331	0.69399	1	0.667	0.107	0.596	0.66289	0.066	356			BP::0051084::'de novo' posttranslational protein folding	4	GO	0.58542	1.1371	0.3402	1	1	0.5	0.0798	0.46	1	0.919
BP::0009266::response to temperature stimulus	15	GO	-0.52587	-1.3599	0.1033	0.6926	1	0.333	0.185	0.272	0.66151	0.066	357			MF::0005006::epidermal growth factor receptor activity	6	GO	0.583	1.1367	0.3077	1	1	0.5	0.137	0.432	1	0.917
MF::0005267::potassium channel activity	55	GO	-0.49108	-1.3596	0.07692	0.69214	1	0.436	0.232	0.338	0.66115	0.065	358			BP::0007568::aging	14	GO	0.43287	1.1359	0.2932	1	1	0.0714	0.000531	0.0715	1	0.914
CC::0044459::plasma membrane part	1086	GO	-0.38022	-1.3587	0.03579	0.69431	1	0.353	0.245	0.311	0.66118	0.065	359			BP::0001958::endochondral ossification	3	GO	0.6941	1.1359	0.3726	1	1	0.333	0.0488	0.317	1	0.916
MF::0030676::Rac guanyl-nucleotide exchange factor activity	3	GO	-0.90268	-1.3584	0.02484	0.69369	1	0.667	0.0543	0.631	0.66043	0.064	360			BP::0015749::monosaccharide transport	14	GO	0.46537	1.1357	0.2724	1	1	0.286	0.0397	0.275	1	0.904
MF::0043492::ATPase activity\, coupled to movement of substances	90	GO	-0.34965	-1.3579	0.05317	0.6937	1	0.4	0.305	0.282	0.66285	0.064	361			BP::0008645::hexose transport	14	GO	0.46537	1.1357	0.2724	1	1	0.286	0.0397	0.275	1	0.904
BP::0006171::cAMP biosynthetic process	13	GO	-0.61775	-1.3578	0.09018	0.69259	1	0.538	0.133	0.468	0.66178	0.063	362			CC::0005839::proteasome core complex (sensu Eukaryota)	18	GO	0.40542	1.1343	0.3327	1	1	0.611	0.347	0.4	1	0.912
MF::0015399::primary active transmembrane transporter activity	94	GO	-0.34267	-1.3576	0.05339	0.68966	1	0.383	0.305	0.27	0.65847	0.063	363			MF::0016721::oxidoreductase activity\, acting on superoxide radicals as acceptor	5	GO	0.55759	1.1343	0.3269	1	1	0.4	0.13	0.348	1	0.906
MF::0015405::P-P-bond-hydrolysis-driven transmembrane transporter activity	94	GO	-0.34267	-1.3576	0.05339	0.68966	1	0.383	0.305	0.27	0.65847	0.063	364			MF::0004784::superoxide dismutase activity	5	GO	0.55759	1.1343	0.3269	1	1	0.4	0.13	0.348	1	0.906
BP::0042116::macrophage activation	4	GO	-0.78028	-1.3574	0.1109	0.68841	1	0.75	0.201	0.6	0.65687	0.063	365			BP::0006656::phosphatidylcholine biosynthetic process	4	GO	0.61324	1.1331	0.3595	1	1	0.25	0.00611	0.249	1	0.904
CC::0005625::soluble fraction	177	GO	-0.32414	-1.3567	0.03178	0.68962	1	0.311	0.263	0.235	0.65756	0.063	366			BP::0046470::phosphatidylcholine metabolic process	4	GO	0.61324	1.1331	0.3595	1	1	0.25	0.00611	0.249	1	0.904
BP::0046068::cGMP metabolic process	11	GO	-0.6533	-1.3566	0.1226	0.68846	1	0.727	0.274	0.529	0.65577	0.062	367			CC::0042383::sarcolemma	6	GO	0.54668	1.1325	0.3414	1	1	0.333	0.0485	0.317	1	0.904
MF::0022836::gated channel activity	165	GO	-0.41904	-1.3564	0.07856	0.68742	1	0.364	0.243	0.281	0.65429	0.063	368			MF::0015175::neutral amino acid transmembrane transporter activity	11	GO	0.4641	1.1313	0.3372	1	1	0.273	0.0772	0.252	1	0.906
BP::0030888::regulation of B cell proliferation	8	GO	-0.63318	-1.356	0.1327	0.68737	1	0.5	0.137	0.432	0.65538	0.063	369			MF::0016776::phosphotransferase activity\, phosphate group as acceptor	22	GO	0.39568	1.1308	0.3049	1	1	0.318	0.129	0.278	1	0.905
MF::0005102::receptor binding	453	GO	-0.38168	-1.3554	0.03556	0.68818	1	0.318	0.217	0.265	0.65583	0.063	370			CC::0000139::Golgi membrane	64	GO	0.29275	1.1306	0.2696	1	1	0.359	0.269	0.265	1	0.902
BP::0019933::cAMP-mediated signaling	67	GO	-0.43686	-1.3549	0.09186	0.68844	1	0.284	0.172	0.237	0.65659	0.063	371			MF::0005071::transmembrane receptor protein serine/threonine kinase signaling protein activity	5	GO	0.64575	1.1288	0.3706	1	1	0.6	0.192	0.485	1	0.902
BP::0046626::regulation of insulin receptor signaling pathway	4	GO	-0.83989	-1.3548	0.08936	0.68735	1	0.5	0.0474	0.477	0.65494	0.062	372			MF::0005072::transforming growth factor beta receptor\, cytoplasmic mediator activity	5	GO	0.64575	1.1288	0.3706	1	1	0.6	0.192	0.485	1	0.902
BP::0045980::negative regulation of nucleotide metabolic process	3	GO	-0.87409	-1.3543	0.07983	0.68763	1	0.667	0.0869	0.609	0.65502	0.062	373			BP::0009113::purine base biosynthetic process	3	GO	0.67384	1.1287	0.3725	1	1	1	0.326	0.674	1	0.899
BP::0006813::potassium ion transport	73	GO	-0.45642	-1.3541	0.08554	0.6869	1	0.397	0.232	0.308	0.65395	0.062	374			CC::0044441::cilium part	6	GO	0.57594	1.1275	0.334	1	1	0.333	0.0644	0.312	1	0.903
CC::0005886::plasma membrane	1316	GO	-0.37391	-1.3534	0.02954	0.6883	1	0.342	0.244	0.313	0.65548	0.064	375			BP::0046907::intracellular transport	366	GO	0.21998	1.127	0.2139	1	1	0.295	0.238	0.236	1	0.901
BP::0048534::hemopoietic or lymphoid organ development	139	GO	-0.41462	-1.3531	0.07743	0.68746	1	0.417	0.228	0.328	0.65374	0.063	376			BP::0043284::biopolymer biosynthetic process	25	GO	0.35522	1.1261	0.3063	1	1	0.16	0.088	0.146	1	0.902
BP::0030817::regulation of cAMP biosynthetic process	3	GO	-0.91361	-1.3521	0.0661	0.68675	1	1	0.0869	0.913	0.65334	0.062	377			BP::0009895::negative regulation of catabolic process	3	GO	0.62375	1.125	0.3655	1	1	0.667	0.233	0.511	1	0.9
BP::0030802::regulation of cyclic nucleotide biosynthetic process	3	GO	-0.91361	-1.3521	0.0661	0.68675	1	1	0.0869	0.913	0.65334	0.062	378			BP::0042177::negative regulation of protein catabolic process	3	GO	0.62375	1.125	0.3655	1	1	0.667	0.233	0.511	1	0.9
BP::0030808::regulation of nucleotide biosynthetic process	3	GO	-0.91361	-1.3521	0.0661	0.68675	1	1	0.0869	0.913	0.65334	0.062	379			MF::0015923::mannosidase activity	8	GO	0.50101	1.1245	0.377	1	1	0.125	0.00585	0.124	1	0.899
MF::0005372::water transporter activity	9	GO	-0.61266	-1.352	0.1405	0.68539	1	0.333	0.17	0.277	0.65222	0.062	380			BP::0030838::positive regulation of actin filament polymerization	5	GO	0.63226	1.1241	0.358	1	1	0.4	0.0476	0.381	1	0.899
BP::0007187::G-protein signaling\, coupled to cyclic nucleotide second messenger	87	GO	-0.41918	-1.3514	0.1102	0.68634	1	0.299	0.172	0.25	0.65258	0.062	381			BP::0000084::S phase of mitotic cell cycle	9	GO	0.48526	1.1224	0.3107	1	1	0.222	0.079	0.205	1	0.9
CC::0005954::calcium- and calmodulin-dependent protein kinase complex	3	GO	-0.85652	-1.3511	0.1113	0.68605	1	0.667	0.0905	0.607	0.65179	0.062	382			BP::0051320::S phase	9	GO	0.48526	1.1224	0.3107	1	1	0.222	0.079	0.205	1	0.9
MF::0008048::calcium sensitive guanylate cyclase activator activity	3	GO	-0.75489	-1.3508	0.1286	0.68551	1	0.667	0.221	0.52	0.65181	0.062	383			MF::0019104::DNA N-glycosylase activity	11	GO	0.43406	1.122	0.3476	1	1	0.182	0.0701	0.169	1	0.898
BP::0008202::steroid metabolic process	115	GO	-0.37903	-1.3502	0.04546	0.68628	1	0.235	0.155	0.201	0.65241	0.06	384			BP::0050885::neuromuscular process controlling balance	3	GO	0.65126	1.122	0.356	1	1	0.333	0.0336	0.322	1	0.897
BP::0006622::protein targeting to lysosome	3	GO	-0.83102	-1.3487	0.07983	0.69123	1	0.667	0.146	0.57	0.65988	0.063	385			MF::0008046::axon guidance receptor activity	6	GO	0.58839	1.1213	0.339	1	1	0.833	0.202	0.665	1	0.898
MF::0005529::sugar binding	71	GO	-0.42881	-1.3486	0.05696	0.68841	1	0.296	0.169	0.248	0.65707	0.062	386			BP::0048259::regulation of receptor-mediated endocytosis	3	GO	0.65762	1.1206	0.384	1	1	0.667	0.191	0.54	1	0.897
CC::0001750::photoreceptor outer segment	8	GO	-0.61158	-1.3486	0.1253	0.69001	1	0.5	0.264	0.368	0.65877	0.062	387			BP::0046486::glycerolipid metabolic process	13	GO	0.46968	1.1192	0.3072	1	1	0.231	0.051	0.219	1	0.898
BP::0051289::protein homotetramerization	3	GO	-0.87651	-1.348	0.08333	0.68916	1	0.333	0.0291	0.324	0.65829	0.063	388			BP::0006662::glycerol ether metabolic process	13	GO	0.46968	1.1192	0.3072	1	1	0.231	0.051	0.219	1	0.898
MF::0005138::interleukin-6 receptor binding	3	GO	-0.85304	-1.3459	0.112	0.69715	1	0.667	0.13	0.58	0.66779	0.065	389			BP::0048599::oocyte development	6	GO	0.5564	1.1184	0.3395	1	1	0.5	0.181	0.41	1	0.897
MF::0004016::adenylate cyclase activity	8	GO	-0.67587	-1.3447	0.1252	0.70076	1	0.75	0.238	0.572	0.6697	0.068	390			BP::0009994::oocyte differentiation	6	GO	0.5564	1.1184	0.3395	1	1	0.5	0.181	0.41	1	0.897
MF::0008132::pancreatic elastase activity	3	GO	-0.79757	-1.3445	0.1189	0.69957	1	0.333	0.0137	0.329	0.66798	0.067	391			BP::0035089::establishment of apical/basal cell polarity	4	GO	0.70291	1.1178	0.3837	1	1	0.75	0.111	0.667	1	0.896
BP::0042423::catecholamine biosynthetic process	6	GO	-0.7113	-1.3444	0.125	0.69819	1	0.5	0.13	0.436	0.66674	0.067	392			BP::0051348::negative regulation of transferase activity	31	GO	0.38864	1.1175	0.2871	1	1	0.323	0.152	0.275	1	0.886
BP::0006952::defense response	344	GO	-0.40856	-1.3441	0.06292	0.69789	1	0.352	0.213	0.29	0.66619	0.067	393			BP::0033673::negative regulation of kinase activity	31	GO	0.38864	1.1175	0.2871	1	1	0.323	0.152	0.275	1	0.886
BP::0018193::peptidyl-amino acid modification	75	GO	-0.39492	-1.3439	0.05628	0.69693	1	0.387	0.227	0.302	0.66593	0.067	394			BP::0006469::negative regulation of protein kinase activity	31	GO	0.38864	1.1175	0.2871	1	1	0.323	0.152	0.275	1	0.886
BP::0030316::osteoclast differentiation	8	GO	-0.68244	-1.3437	0.1347	0.69621	1	0.625	0.161	0.525	0.66637	0.066	395			MF::0031202::RNA splicing factor activity\, transesterification mechanism	19	GO	0.42868	1.1164	0.3773	1	1	0.579	0.302	0.405	1	0.887
BP::0042098::T cell proliferation	32	GO	-0.54313	-1.3433	0.1152	0.69634	1	0.656	0.232	0.506	0.66689	0.067	396			BP::0015012::heparan sulfate proteoglycan biosynthetic process	7	GO	0.50223	1.115	0.3487	1	1	0.143	0.00824	0.142	1	0.888
CC::0000267::cell fraction	651	GO	-0.33154	-1.3431	0.03125	0.69537	1	0.321	0.267	0.257	0.66521	0.066	397			BP::0016071::mRNA metabolic process	177	GO	0.28867	1.1142	0.3646	1	1	0.362	0.296	0.261	1	0.892
MF::0060089::molecular transducer activity	1070	GO	-0.36359	-1.3426	0.0305	0.69428	1	0.285	0.196	0.267	0.66401	0.066	398			BP::0015804::neutral amino acid transport	9	GO	0.49895	1.1129	0.3546	1	1	0.333	0.0772	0.308	1	0.899
MF::0004871::signal transducer activity	1070	GO	-0.36359	-1.3426	0.0305	0.69428	1	0.285	0.196	0.267	0.66401	0.066	399			BP::0014037::Schwann cell differentiation	3	GO	0.68023	1.1099	0.4	1	1	0.667	0.259	0.495	1	0.908
MF::0008073::ornithine decarboxylase inhibitor activity	3	GO	-0.73355	-1.3403	0.09004	0.70268	1	0.333	0.179	0.274	0.67339	0.068	400			BP::0048705::skeletal morphogenesis	5	GO	0.61667	1.1099	0.3547	1	1	0.8	0.266	0.588	1	0.913
BP::0006787::porphyrin catabolic process	4	GO	-0.79732	-1.3396	0.1273	0.70047	1	0.5	0.0719	0.464	0.6716	0.068	401			MF::0004601::peroxidase activity	19	GO	0.39662	1.1066	0.3065	1	1	0.158	0.0715	0.147	1	0.922
BP::0033015::tetrapyrrole catabolic process	4	GO	-0.79732	-1.3396	0.1273	0.70047	1	0.5	0.0719	0.464	0.6716	0.068	402			MF::0016684::oxidoreductase activity\, acting on peroxide as acceptor	19	GO	0.39662	1.1066	0.3065	1	1	0.158	0.0715	0.147	1	0.922
CC::0001772::immunological synapse	13	GO	-0.74966	-1.3396	0.1574	0.70392	1	0.692	0.123	0.608	0.67477	0.068	403			BP::0007049::cell cycle	550	GO	0.24933	1.1055	0.2927	1	1	0.289	0.208	0.247	1	0.924
BP::0009409::response to cold	7	GO	-0.63379	-1.3392	0.1141	0.70052	1	0.429	0.185	0.349	0.67235	0.068	404			CC::0031301::integral to organelle membrane	45	GO	0.30967	1.1043	0.3078	1	1	0.378	0.247	0.286	1	0.927
BP::0007165::signal transduction	1859	GO	-0.33103	-1.339	0.02439	0.69986	1	0.316	0.254	0.313	0.67215	0.068	405			MF::0051010::microtubule plus-end binding	3	GO	0.605	1.1026	0.3926	1	1	1	0.395	0.605	1	0.93
BP::0007191::dopamine receptor\, adenylate cyclase activating pathway	3	GO	-0.84374	-1.3385	0.0679	0.69999	1	0.667	0.0752	0.617	0.67237	0.068	406			MF::0048306::calcium-dependent protein binding	3	GO	0.70985	1.1008	0.3972	1	1	0.333	0.0183	0.327	1	0.939
BP::0006739::NADP metabolic process	8	GO	-0.61738	-1.3383	0.1758	0.69922	1	0.125	0.00452	0.125	0.67261	0.068	407			BP::0045084::positive regulation of interleukin-12 biosynthetic process	4	GO	0.62483	1.1004	0.3666	1	1	0.5	0.0599	0.47	1	0.935
BP::0042102::positive regulation of T cell proliferation	18	GO	-0.58125	-1.3375	0.1325	0.70117	1	0.722	0.232	0.556	0.67461	0.068	408			MF::0032934::sterol binding	11	GO	0.44084	1.1002	0.3515	1	1	0.182	0.0413	0.175	1	0.934
BP::0007229::integrin-mediated signaling pathway	43	GO	-0.46315	-1.337	0.0625	0.70143	1	0.209	0.0858	0.192	0.67523	0.067	409			BP::0008371::obsolete biological process	3	GO	0.63126	1.0997	0.4183	1	1	0.667	0.235	0.51	1	0.933
CC::0009986::cell surface	99	GO	-0.4235	-1.3369	0.0793	0.70023	1	0.354	0.22	0.279	0.67364	0.066	410			BP::0006299::short patch mismatch repair system	3	GO	0.63126	1.0997	0.4183	1	1	0.667	0.235	0.51	1	0.933
BP::0033554::cellular response to stress	6	GO	-0.61015	-1.3364	0.1239	0.70099	1	0.167	0.00917	0.165	0.67455	0.066	411			MF::0004844::uracil DNA N-glycosylase activity	3	GO	0.66306	1.0995	0.4089	1	1	0.333	0.0565	0.315	1	0.931
BP::0009308::amine metabolic process	253	GO	-0.31963	-1.3363	0.03463	0.69982	1	0.265	0.226	0.212	0.67378	0.066	412			MF::0004630::phospholipase D activity	4	GO	0.56142	1.099	0.4124	1	1	0.25	0.043	0.239	1	0.931
MF::0004657::proline dehydrogenase activity	3	GO	-0.78589	-1.3362	0.08594	0.69687	1	1	0.215	0.786	0.67159	0.066	413			BP::0051253::negative regulation of RNA metabolic process	3	GO	0.68015	1.0985	0.405	1	1	0.667	0.272	0.485	1	0.928
BP::0006537::glutamate biosynthetic process	3	GO	-0.78589	-1.3362	0.08594	0.69687	1	1	0.215	0.786	0.67159	0.066	414			BP::0050686::negative regulation of mRNA processing	3	GO	0.68015	1.0985	0.405	1	1	0.667	0.272	0.485	1	0.928
BP::0002520::immune system development	142	GO	-0.40591	-1.3359	0.09978	0.69631	1	0.408	0.228	0.321	0.67106	0.065	415			CC::0016281::eukaryotic translation initiation factor 4F complex	7	GO	0.4497	1.0984	0.3527	1	1	0.429	0.176	0.353	1	0.923
CC::0042627::chylomicron	5	GO	-0.80327	-1.335	0.1004	0.69892	1	0.6	0.0332	0.58	0.67202	0.065	416			BP::0051276::chromosome organization and biogenesis	215	GO	0.29625	1.0961	0.3594	1	1	0.395	0.256	0.303	1	0.934
BP::0019725::cellular homeostasis	139	GO	-0.37933	-1.3344	0.04782	0.69959	1	0.353	0.233	0.275	0.67262	0.065	417			BP::0016579::protein deubiquitination	4	GO	0.58693	1.0951	0.3782	1	1	0.5	0.165	0.418	1	0.931
BP::0001963::synaptic transmission\, dopaminergic	5	GO	-0.71178	-1.334	0.1494	0.69977	1	0.4	0.115	0.354	0.67216	0.065	418			BP::0006621::protein retention in ER	4	GO	0.61988	1.0938	0.4197	1	1	0.5	0.084	0.458	1	0.933
BP::0044003::modification by symbiont of host morphology or physiology	3	GO	-0.90162	-1.3339	0.06013	0.69715	1	0.667	0.0966	0.603	0.6708	0.063	419			BP::0006397::mRNA processing	154	GO	0.29214	1.0932	0.3963	1	1	0.364	0.305	0.258	1	0.932
BP::0051817::modification of morphology or physiology of other organism during symbiotic interaction	3	GO	-0.90162	-1.3339	0.06013	0.69715	1	0.667	0.0966	0.603	0.6708	0.063	420			BP::0006684::sphingomyelin metabolic process	4	GO	0.57886	1.0931	0.3967	1	1	0.25	0.0242	0.244	1	0.931
CC::0031143::pseudopodium	4	GO	-0.75299	-1.3334	0.1203	0.69746	1	0.5	0.0464	0.477	0.67005	0.062	421			MF::0016407::acetyltransferase activity	28	GO	0.32057	1.093	0.3405	1	1	0.393	0.244	0.298	1	0.928
MF::0005332::gamma-aminobutyric acid\:sodium symporter activity	4	GO	-0.79394	-1.3331	0.08025	0.69546	1	0.75	0.157	0.632	0.66704	0.063	422			CC::0005584::collagen type I	3	GO	0.80958	1.0923	0.4149	1	1	0.333	0.0187	0.327	1	0.93
MF::0015185::L-gamma-aminobutyric acid transmembrane transporter activity	4	GO	-0.79394	-1.3331	0.08025	0.69546	1	0.75	0.157	0.632	0.66704	0.063	423			BP::0018348::protein amino acid geranylgeranylation	3	GO	0.65942	1.091	0.4135	1	1	0.667	0.275	0.484	1	0.929
BP::0008284::positive regulation of cell proliferation	159	GO	-0.37752	-1.3321	0.04574	0.69823	1	0.283	0.172	0.239	0.67183	0.064	424			BP::0018344::protein geranylgeranylation	3	GO	0.65942	1.091	0.4135	1	1	0.667	0.275	0.484	1	0.929
BP::0021782::glial cell development	5	GO	-0.70349	-1.332	0.1362	0.69685	1	0.4	0.0732	0.371	0.67025	0.063	425			BP::0048048::embryonic eye morphogenesis	3	GO	0.71749	1.0902	0.4283	1	1	0.667	0.195	0.537	1	0.93
BP::0030097::hemopoiesis	130	GO	-0.41825	-1.3313	0.1049	0.69536	1	0.423	0.228	0.332	0.66908	0.063	426			BP::0045749::negative regulation of S phase of mitotic cell cycle	3	GO	0.72364	1.0883	0.3989	1	1	0.667	0.079	0.614	1	0.936
BP::0015918::sterol transport	6	GO	-0.69255	-1.3313	0.126	0.69697	1	0.5	0.134	0.433	0.67065	0.063	427			MF::0019136::deoxynucleoside kinase activity	4	GO	0.56185	1.0872	0.4271	1	1	0.5	0.209	0.396	1	0.939
BP::0030301::cholesterol transport	6	GO	-0.69255	-1.3313	0.126	0.69697	1	0.5	0.134	0.433	0.67065	0.063	428			MF::0004520::endodeoxyribonuclease activity	11	GO	0.41143	1.0868	0.3671	1	1	0.273	0.17	0.227	1	0.938
BP::0006754::ATP biosynthetic process	28	GO	-0.38558	-1.331	0.2004	0.69322	1	0.464	0.385	0.286	0.66674	0.062	429			BP::0006721::terpenoid metabolic process	7	GO	0.54297	1.0865	0.3552	1	1	0.286	0.0344	0.276	1	0.936
BP::0006753::nucleoside phosphate metabolic process	28	GO	-0.38558	-1.331	0.2004	0.69322	1	0.464	0.385	0.286	0.66674	0.062	430			BP::0008654::phospholipid biosynthetic process	37	GO	0.28081	1.0861	0.3239	1	1	0.108	0.0242	0.106	1	0.934
MF::0016208::AMP binding	9	GO	-0.60867	-1.3284	0.1379	0.70305	1	0.778	0.249	0.585	0.67532	0.063	431			BP::0030071::regulation of mitotic metaphase/anaphase transition	6	GO	0.49373	1.086	0.3988	1	1	0.333	0.108	0.297	1	0.932
BP::0007600::sensory perception	234	GO	-0.36393	-1.328	0.06405	0.70282	1	0.406	0.266	0.308	0.67517	0.063	432			BP::0000279::M phase	152	GO	0.32152	1.0859	0.3835	1	1	0.322	0.208	0.26	1	0.93
MF::0008020::G-protein coupled photoreceptor activity	4	GO	-0.69055	-1.3279	0.1628	0.70033	1	1	0.31	0.69	0.67206	0.062	433			MF::0016885::ligase activity\, forming carbon-carbon bonds	6	GO	0.49021	1.0843	0.3602	1	1	0.333	0.139	0.287	1	0.935
BP::0007034::vacuolar transport	9	GO	-0.61004	-1.3279	0.1577	0.70194	1	0.444	0.146	0.38	0.67361	0.062	434			BP::0042770::DNA damage response\, signal transduction	30	GO	0.33617	1.0822	0.3587	1	1	0.367	0.228	0.284	1	0.941
BP::0042523::positive regulation of tyrosine phosphorylation of Stat5 protein	4	GO	-0.80314	-1.3277	0.1004	0.69785	1	1	0.197	0.803	0.66958	0.062	435			BP::0006511::ubiquitin-dependent protein catabolic process	89	GO	0.25433	1.082	0.3645	1	1	0.438	0.306	0.308	1	0.939
BP::0042522::regulation of tyrosine phosphorylation of Stat5 protein	4	GO	-0.80314	-1.3277	0.1004	0.69785	1	1	0.197	0.803	0.66958	0.062	436			CC::0005746::mitochondrial respiratory chain	19	GO	0.38609	1.0808	0.386	1	1	0.158	0.0824	0.145	1	0.942
MF::0005248::voltage-gated sodium channel activity	7	GO	-0.64942	-1.3276	0.1467	0.69656	1	0.286	0.0604	0.269	0.6685	0.062	437			MF::0017016::Ras GTPase binding	31	GO	0.35607	1.0806	0.3152	1	1	0.29	0.136	0.252	1	0.94
BP::0048469::cell maturation	43	GO	-0.45536	-1.3273	0.0924	0.69623	1	0.535	0.31	0.371	0.66824	0.062	438			MF::0003985::acetyl-CoA C-acetyltransferase activity	3	GO	0.63569	1.08	0.4217	1	1	0.667	0.213	0.525	1	0.94
CC::0019898::extrinsic to membrane	38	GO	-0.45325	-1.3268	0.1009	0.6972	1	0.342	0.21	0.271	0.66879	0.062	439			CC::0005594::collagen type IX	3	GO	0.70512	1.0791	0.4363	1	1	0.333	0.0345	0.322	1	0.938
BP::0050896::response to stimulus	1307	GO	-0.33659	-1.3266	0.04299	0.69624	1	0.346	0.266	0.307	0.66803	0.062	440			MF::0008330::protein tyrosine/threonine phosphatase activity	3	GO	0.71929	1.0777	0.3946	1	1	0.667	0.213	0.525	1	0.941
MF::0005548::phospholipid transporter activity	17	GO	-0.48024	-1.326	0.1303	0.69729	1	0.471	0.289	0.335	0.66917	0.061	441			CC::0035253::ciliary rootlet	5	GO	0.585	1.0776	0.4206	1	1	0.4	0.0644	0.374	1	0.94
MF::0031420::alkali metal ion binding	105	GO	-0.4262	-1.3259	0.08571	0.69622	1	0.4	0.239	0.309	0.66765	0.061	442			BP::0006002::fructose 6-phosphate metabolic process	4	GO	0.51863	1.0775	0.3912	1	1	0.5	0.293	0.354	1	0.937
BP::0003002::regionalization	78	GO	-0.37588	-1.3256	0.06183	0.69561	1	0.397	0.254	0.299	0.6683	0.06	443			BP::0022403::cell cycle phase	202	GO	0.29352	1.0771	0.3778	1	1	0.317	0.208	0.258	1	0.936
MF::0004993::serotonin receptor activity	9	GO	-0.60493	-1.3254	0.1701	0.69362	1	0.667	0.298	0.469	0.66578	0.06	444			BP::0006004::fucose metabolic process	13	GO	0.41388	1.0769	0.3602	1	1	0.385	0.2	0.308	1	0.936
BP::0048536::spleen development	3	GO	-0.76409	-1.3254	0.1394	0.69516	1	1	0.236	0.764	0.66728	0.06	445			MF::0051020::GTPase binding	36	GO	0.34827	1.0765	0.32	1	1	0.278	0.136	0.241	1	0.931
BP::0019953::sexual reproduction	168	GO	-0.3353	-1.3253	0.0251	0.69212	1	0.232	0.156	0.201	0.66453	0.059	446			MF::0019213::deacetylase activity	9	GO	0.45992	1.0758	0.3528	1	1	0.667	0.196	0.537	1	0.936
BP::0015672::monovalent inorganic cation transport	165	GO	-0.37737	-1.3235	0.09623	0.69838	1	0.412	0.303	0.294	0.6717	0.061	447			BP::0006090::pyruvate metabolic process	19	GO	0.39209	1.0757	0.3493	1	1	0.263	0.139	0.227	1	0.933
BP::0016053::organic acid biosynthetic process	46	GO	-0.42074	-1.3222	0.08163	0.70045	1	0.304	0.207	0.243	0.67459	0.061	448			BP::0030431::sleep	3	GO	0.65924	1.0737	0.4283	1	1	0.333	0.0178	0.328	1	0.935
BP::0046394::carboxylic acid biosynthetic process	46	GO	-0.42074	-1.3222	0.08163	0.70045	1	0.304	0.207	0.243	0.67459	0.061	449			MF::0004661::protein geranylgeranyltransferase activity	6	GO	0.54575	1.0734	0.4137	1	1	0.5	0.275	0.363	1	0.935
BP::0051259::protein oligomerization	16	GO	-0.54728	-1.322	0.1053	0.69996	1	0.438	0.292	0.31	0.67367	0.061	450			CC::0009925::basal plasma membrane	4	GO	0.64349	1.0732	0.4325	1	1	0.25	0.00412	0.249	1	0.933
MF::0005249::voltage-gated potassium channel activity	51	GO	-0.48665	-1.3214	0.09644	0.70114	1	0.431	0.232	0.334	0.67449	0.06	451			BP::0007257::activation of JNK activity	12	GO	0.4359	1.0721	0.3876	1	1	0.417	0.178	0.343	1	0.93
CC::0005851::eukaryotic translation initiation factor 2B complex	5	GO	-0.65307	-1.3211	0.1546	0.70052	1	0.2	0.00638	0.199	0.67447	0.06	452			BP::0043507::positive regulation of JNK activity	12	GO	0.4359	1.0721	0.3876	1	1	0.417	0.178	0.343	1	0.93
BP::0006954::inflammatory response	196	GO	-0.41232	-1.3209	0.05643	0.70013	1	0.418	0.264	0.316	0.67388	0.06	453			BP::0007017::microtubule-based process	99	GO	0.28071	1.0715	0.387	1	1	0.374	0.254	0.283	1	0.932
BP::0009605::response to external stimulus	390	GO	-0.38707	-1.3205	0.04825	0.70028	1	0.4	0.264	0.31	0.6733	0.06	454			BP::0046661::male sex differentiation	21	GO	0.39117	1.0713	0.364	1	1	0.286	0.121	0.252	1	0.928
BP::0007166::cell surface receptor linked signal transduction	830	GO	-0.35723	-1.3202	0.04646	0.69968	1	0.27	0.19	0.246	0.67286	0.06	455			CC::0000793::condensed chromosome	27	GO	0.39755	1.0691	0.4024	1	1	0.407	0.272	0.298	1	0.934
MF::0022891::substrate-specific transmembrane transporter activity	440	GO	-0.33711	-1.3198	0.06508	0.70006	1	0.257	0.208	0.216	0.67336	0.06	456			MF::0004659::prenyltransferase activity	11	GO	0.4388	1.069	0.4	1	1	0.273	0.135	0.236	1	0.933
BP::0007154::cell communication	2086	GO	-0.33182	-1.3196	0.03311	0.69925	1	0.314	0.254	0.324	0.6727	0.06	457			CC::0042579::microbody	53	GO	0.31355	1.0658	0.3333	1	1	0.245	0.118	0.218	1	0.946
BP::0033077::T cell differentiation in the thymus	7	GO	-0.78098	-1.3193	0.1296	0.69761	1	1	0.22	0.781	0.67159	0.058	458			CC::0005777::peroxisome	53	GO	0.31355	1.0658	0.3333	1	1	0.245	0.118	0.218	1	0.946
BP::0045061::thymic T cell selection	7	GO	-0.78098	-1.3193	0.1296	0.69761	1	1	0.22	0.781	0.67159	0.058	459			BP::0051325::interphase	66	GO	0.29124	1.0636	0.3872	1	1	0.303	0.174	0.252	1	0.951
BP::0050877::neurological process	445	GO	-0.34853	-1.3189	0.05833	0.69798	1	0.369	0.266	0.288	0.67117	0.058	460			CC::0008537::proteasome activator complex	3	GO	0.57425	1.0633	0.4653	1	1	0.667	0.185	0.543	1	0.946
MF::0016645::oxidoreductase activity\, acting on the CH-NH group of donors	16	GO	-0.48454	-1.3181	0.145	0.69977	1	0.562	0.283	0.404	0.67366	0.058	461			MF::0008538::proteasome activator activity	3	GO	0.57425	1.0633	0.4653	1	1	0.667	0.185	0.543	1	0.946
BP::0030279::negative regulation of ossification	5	GO	-0.72874	-1.3178	0.127	0.69815	1	0.6	0.128	0.523	0.6716	0.058	462			BP::0007252::I-kappaB phosphorylation	3	GO	0.55486	1.0633	0.4394	1	1	0.667	0.307	0.462	1	0.942
BP::0006706::steroid catabolic process	7	GO	-0.68423	-1.3178	0.1627	0.69954	1	0.429	0.15	0.365	0.67263	0.058	463			MF::0019888::protein phosphatase regulator activity	30	GO	0.3223	1.0619	0.3767	1	1	0.267	0.111	0.238	1	0.946
BP::0019935::cyclic-nucleotide-mediated signaling	92	GO	-0.40739	-1.3176	0.1202	0.69711	1	0.293	0.172	0.246	0.67086	0.058	464			CC::0015630::microtubule cytoskeleton	168	GO	0.26345	1.0615	0.3635	1	1	0.256	0.175	0.216	1	0.945
BP::0051336::regulation of hydrolase activity	61	GO	-0.36805	-1.3163	0.06211	0.70141	1	0.328	0.196	0.266	0.67533	0.059	465			BP::0007001::chromosome organization and biogenesis (sensu Eukaryota)	211	GO	0.28583	1.0608	0.4004	1	1	0.389	0.256	0.298	1	0.947
BP::0000012::single strand break repair	3	GO	-0.79631	-1.3155	0.1136	0.70317	1	0.333	0.0267	0.325	0.67722	0.06	466			BP::0051329::interphase of mitotic cell cycle	65	GO	0.29342	1.0602	0.3996	1	1	0.308	0.174	0.256	1	0.947
MF::0016668::oxidoreductase activity\, acting on sulfur group of donors\, NAD or NADP as acceptor	3	GO	-0.77962	-1.315	0.1313	0.70372	1	0.667	0.21	0.527	0.67708	0.06	467			BP::0000186::activation of MAPKK activity	9	GO	0.47893	1.0601	0.416	1	1	0.444	0.226	0.345	1	0.945
BP::0051234::establishment of localization	1294	GO	-0.28607	-1.3144	0.01944	0.70528	1	0.233	0.211	0.222	0.67803	0.059	468			BP::0001890::placenta development	11	GO	0.44834	1.0592	0.4056	1	1	0.545	0.218	0.427	1	0.946
BP::0030534::adult behavior	17	GO	-0.51813	-1.314	0.1302	0.70536	1	0.412	0.221	0.322	0.67861	0.059	469			CC::0005911::intercellular junction	84	GO	0.36248	1.0577	0.3899	1	1	0.298	0.109	0.268	1	0.947
BP::0016056::rhodopsin mediated signaling	3	GO	-0.7589	-1.3139	0.1281	0.70265	1	1	0.242	0.759	0.6759	0.059	470			MF::0004865::type 1 serine/threonine specific protein phosphatase inhibitor activity	4	GO	0.56865	1.0572	0.4399	1	1	0.5	0.095	0.453	1	0.946
BP::0009586::rhodopsin mediated phototransduction	3	GO	-0.7589	-1.3139	0.1281	0.70265	1	1	0.242	0.759	0.6759	0.059	471			BP::0030900::forebrain development	32	GO	0.35401	1.0572	0.3598	1	1	0.156	0.0441	0.15	1	0.946
MF::0015662::ATPase activity\, coupled to transmembrane movement of ions\, phosphorylative mechanism	38	GO	-0.41047	-1.3131	0.1083	0.70458	1	0.447	0.305	0.313	0.67904	0.059	472			CC::0030667::secretory granule membrane	6	GO	0.54899	1.0571	0.4111	1	1	0.667	0.225	0.517	1	0.943
BP::0045937::positive regulation of phosphate metabolic process	17	GO	-0.5605	-1.313	0.1394	0.70186	1	0.529	0.207	0.421	0.67617	0.059	473			MF::0004769::steroid delta-isomerase activity	3	GO	0.65326	1.0562	0.4713	1	1	0.333	0.082	0.306	1	0.942
BP::0042327::positive regulation of phosphorylation	17	GO	-0.5605	-1.313	0.1394	0.70186	1	0.529	0.207	0.421	0.67617	0.059	474			BP::0000271::polysaccharide biosynthetic process	14	GO	0.41103	1.0562	0.3722	1	1	0.214	0.088	0.196	1	0.945
BP::0002443::leukocyte mediated immunity	45	GO	-0.45908	-1.3128	0.09957	0.70133	1	0.489	0.224	0.382	0.67553	0.059	475			CC::0005795::Golgi stack	11	GO	0.40012	1.0559	0.4235	1	1	0.0909	0.0242	0.0888	1	0.941
BP::0006959::humoral immune response	50	GO	-0.47143	-1.3123	0.1189	0.70189	1	0.52	0.263	0.386	0.67676	0.059	476			BP::0051603::proteolysis involved in cellular protein catabolic process	92	GO	0.24607	1.0555	0.3845	1	1	0.435	0.306	0.305	1	0.941
BP::0030299::cholesterol absorption	5	GO	-0.78293	-1.3121	0.1294	0.69821	1	0.8	0.199	0.641	0.67284	0.058	477			MF::0004607::phosphatidylcholine-sterol O-acyltransferase activity	3	GO	0.70474	1.0532	0.495	1	1	0.667	0.205	0.53	1	0.947
BP::0044241::lipid digestion	5	GO	-0.78293	-1.3121	0.1294	0.69821	1	0.8	0.199	0.641	0.67284	0.058	478			BP::0006406::mRNA export from nucleus	13	GO	0.43349	1.0513	0.4442	1	1	0.231	0.111	0.206	1	0.942
BP::0045576::mast cell activation	4	GO	-0.79733	-1.3121	0.1397	0.70105	1	0.5	0.059	0.471	0.67566	0.059	479			BP::0006364::rRNA processing	23	GO	0.40318	1.0513	0.4268	1	1	0.174	0.141	0.15	1	0.944
BP::0030502::negative regulation of bone mineralization	3	GO	-0.84009	-1.3118	0.1004	0.69816	1	0.667	0.0589	0.628	0.67223	0.058	480			BP::0016101::diterpenoid metabolic process	6	GO	0.55869	1.0513	0.3857	1	1	0.333	0.0344	0.322	1	0.949
BP::0006726::eye pigment biosynthetic process	4	GO	-0.91552	-1.3114	0.08298	0.69537	1	0.75	0.053	0.711	0.66982	0.058	481			BP::0001523::retinoid metabolic process	6	GO	0.55869	1.0513	0.3857	1	1	0.333	0.0344	0.322	1	0.949
BP::0042441::eye pigment metabolic process	4	GO	-0.91552	-1.3114	0.08298	0.69537	1	0.75	0.053	0.711	0.66982	0.058	482			BP::0016072::rRNA metabolic process	23	GO	0.40318	1.0513	0.4268	1	1	0.174	0.141	0.15	1	0.944
BP::0048069::eye pigmentation	4	GO	-0.91552	-1.3114	0.08298	0.69537	1	0.75	0.053	0.711	0.66982	0.058	483			CC::0008023::transcription elongation factor complex	4	GO	0.55756	1.0492	0.4586	1	1	0.75	0.327	0.505	1	0.945
BP::0048525::negative regulation of viral reproduction	3	GO	-0.81189	-1.3113	0.1281	0.69439	1	0.667	0.0243	0.651	0.66925	0.057	484			MF::0016538::cyclin-dependent protein kinase regulator activity	5	GO	0.52233	1.0481	0.4123	1	1	0.8	0.264	0.589	1	0.947
MF::0016755::transferase activity\, transferring amino-acyl groups	8	GO	-0.61954	-1.3108	0.1529	0.6948	1	0.75	0.318	0.512	0.66967	0.057	485			MF::0005154::epidermal growth factor receptor binding	7	GO	0.55376	1.0469	0.428	1	1	0.286	0.0624	0.268	1	0.948
BP::0007340::acrosome reaction	4	GO	-0.69955	-1.3102	0.1193	0.69589	1	0.5	0.127	0.437	0.6702	0.056	486			BP::0006695::cholesterol biosynthetic process	20	GO	0.40051	1.046	0.421	1	1	0.3	0.206	0.239	1	0.949
BP::0006810::transport	1252	GO	-0.28451	-1.3101	0.01944	0.69482	1	0.228	0.208	0.217	0.66883	0.055	487			MF::0008376::acetylgalactosaminyltransferase activity	7	GO	0.51427	1.0451	0.4261	1	1	0.286	0.0755	0.264	1	0.949
MF::0046983::protein dimerization activity	166	GO	-0.324	-1.3098	0.02376	0.69341	1	0.229	0.178	0.192	0.66769	0.054	488			BP::0006325::establishment and/or maintenance of chromatin architecture	166	GO	0.29559	1.0443	0.4086	1	1	0.319	0.196	0.263	1	0.949
BP::0030224::monocyte differentiation	3	GO	-0.77529	-1.3098	0.1446	0.69474	1	0.333	0.0146	0.329	0.66906	0.055	489			MF::0046030::inositol trisphosphate phosphatase activity	5	GO	0.48467	1.0441	0.4233	1	1	0.2	0.0699	0.186	1	0.948
BP::0042221::response to chemical stimulus	285	GO	-0.33585	-1.3095	0.0431	0.69294	1	0.33	0.253	0.256	0.66671	0.054	490			MF::0004445::inositol-polyphosphate 5-phosphatase activity	5	GO	0.48467	1.0441	0.4233	1	1	0.2	0.0699	0.186	1	0.948
BP::0045059::positive thymic T cell selection	4	GO	-0.88555	-1.3089	0.09979	0.69259	1	1	0.115	0.885	0.66603	0.053	491			BP::0006979::response to oxidative stress	36	GO	0.31719	1.0441	0.3938	1	1	0.306	0.189	0.249	1	0.946
BP::0043368::positive T cell selection	4	GO	-0.88555	-1.3089	0.09979	0.69259	1	1	0.115	0.885	0.66603	0.053	492			BP::0040023::establishment of nucleus localization	4	GO	0.50501	1.0438	0.4073	1	1	0.75	0.248	0.564	1	0.944
BP::0042417::dopamine metabolic process	9	GO	-0.61332	-1.3088	0.1576	0.69143	1	0.444	0.13	0.387	0.66468	0.052	493			BP::0051647::nucleus localization	4	GO	0.50501	1.0438	0.4073	1	1	0.75	0.248	0.564	1	0.944
BP::0042596::fear response	6	GO	-0.6691	-1.3078	0.1722	0.69287	1	0.667	0.167	0.556	0.66667	0.051	494			MF::0015450::P-P-bond-hydrolysis-driven protein transmembrane transporter activity	5	GO	0.4525	1.0423	0.4069	1	1	0.4	0.247	0.301	1	0.946
CC::0001518::voltage-gated sodium channel complex	5	GO	-0.70566	-1.3078	0.1681	0.69424	1	0.6	0.19	0.486	0.66801	0.055	495			MF::0022884::macromolecule transmembrane transporter activity	5	GO	0.4525	1.0423	0.4069	1	1	0.4	0.247	0.301	1	0.946
MF::0004182::carboxypeptidase A activity	12	GO	-0.59453	-1.3067	0.1576	0.69583	1	0.333	0.0478	0.318	0.6699	0.053	496			CC::0044446::intracellular organelle part	1343	GO	0.19263	1.0417	0.3705	1	1	0.296	0.261	0.266	1	0.944
BP::0046034::ATP metabolic process	31	GO	-0.35755	-1.3061	0.2092	0.69715	1	0.484	0.385	0.299	0.67083	0.054	497			MF::0016403::dimethylargininase activity	3	GO	0.65045	1.0417	0.483	1	1	1	0.35	0.65	1	0.945
BP::0006929::substrate-bound cell migration	9	GO	-0.58721	-1.3056	0.1281	0.6978	1	0.556	0.202	0.444	0.67275	0.054	498			BP::0051168::nuclear export	29	GO	0.33974	1.0399	0.4129	1	1	0.552	0.362	0.354	1	0.947
MF::0032947::protein complex scaffold	14	GO	-0.48159	-1.3054	0.1858	0.69453	1	0.429	0.232	0.33	0.67015	0.052	499			CC::0044422::organelle part	1350	GO	0.19248	1.0391	0.378	1	1	0.295	0.261	0.266	1	0.947
MF::0030159::receptor signaling complex scaffold activity	14	GO	-0.48159	-1.3054	0.1858	0.69453	1	0.429	0.232	0.33	0.67015	0.052	500			MF::0008327::methyl-CpG binding	3	GO	0.62307	1.0384	0.493	1	1	0.667	0.312	0.459	1	0.946
BP::0006633::fatty acid biosynthetic process	39	GO	-0.42905	-1.3054	0.09895	0.69708	1	0.308	0.207	0.245	0.67211	0.053	501			BP::0006415::translational termination	4	GO	0.58122	1.0371	0.466	1	1	0.25	0.142	0.215	1	0.953
BP::0044419::interspecies interaction between organisms	15	GO	-0.50291	-1.3052	0.1423	0.6926	1	0.467	0.217	0.366	0.66772	0.051	502			BP::0030041::actin filament polymerization	22	GO	0.36438	1.0361	0.4059	1	1	0.409	0.205	0.326	1	0.951
BP::0044403::symbiosis\, encompassing mutualism through parasitism	15	GO	-0.50291	-1.3052	0.1423	0.6926	1	0.467	0.217	0.366	0.66772	0.051	503			CC::0044427::chromosomal part	180	GO	0.30739	1.0356	0.43	1	1	0.406	0.259	0.308	1	0.951
BP::0032944::regulation of mononuclear cell proliferation	29	GO	-0.50312	-1.3044	0.1286	0.69271	1	0.552	0.232	0.425	0.66729	0.05	504			BP::0006635::fatty acid beta-oxidation	16	GO	0.38698	1.0356	0.4454	1	1	0.688	0.317	0.471	1	0.95
BP::0050670::regulation of lymphocyte proliferation	29	GO	-0.50312	-1.3044	0.1286	0.69271	1	0.552	0.232	0.425	0.66729	0.05	505			BP::0021915::neural tube development	16	GO	0.40312	1.0351	0.413	1	1	0.188	0.0614	0.176	1	0.949
BP::0007140::male meiosis	6	GO	-0.6747	-1.3041	0.1625	0.69118	1	0.5	0.0717	0.464	0.66595	0.05	506			BP::0050869::negative regulation of B cell activation	4	GO	0.55441	1.0347	0.4563	1	1	0.25	0.024	0.244	1	0.947
BP::0009166::nucleotide catabolic process	12	GO	-0.52401	-1.3041	0.1397	0.69254	1	0.417	0.236	0.319	0.66726	0.05	507			MF::0051015::actin filament binding	17	GO	0.39885	1.0346	0.4202	1	1	0.412	0.164	0.345	1	0.946
BP::0043280::positive regulation of caspase activity	19	GO	-0.46117	-1.3039	0.1475	0.69059	1	0.474	0.295	0.335	0.66632	0.05	508			BP::0046888::negative regulation of hormone secretion	3	GO	0.67468	1.0342	0.4768	1	1	0.667	0.0694	0.621	1	0.938
BP::0006699::bile acid biosynthetic process	3	GO	-0.82101	-1.3036	0.1315	0.6905	1	0.667	0.15	0.567	0.6661	0.05	509			BP::0032277::negative regulation of gonadotropin secretion	3	GO	0.67468	1.0342	0.4768	1	1	0.667	0.0694	0.621	1	0.938
MF::0015520::tetracycline\:hydrogen antiporter activity	3	GO	-0.74063	-1.3032	0.1369	0.68776	1	0.667	0.168	0.555	0.66368	0.047	510			BP::0046882::negative regulation of follicle-stimulating hormone secretion	3	GO	0.67468	1.0342	0.4768	1	1	0.667	0.0694	0.621	1	0.938
MF::0015307::drug\:hydrogen antiporter activity	3	GO	-0.74063	-1.3032	0.1369	0.68776	1	0.667	0.168	0.555	0.66368	0.047	511			BP::0032276::regulation of gonadotropin secretion	3	GO	0.67468	1.0342	0.4768	1	1	0.667	0.0694	0.621	1	0.938
BP::0015904::tetracycline transport	3	GO	-0.74063	-1.3032	0.1369	0.68776	1	0.667	0.168	0.555	0.66368	0.047	512			BP::0046880::regulation of follicle-stimulating hormone secretion	3	GO	0.67468	1.0342	0.4768	1	1	0.667	0.0694	0.621	1	0.938
BP::0050863::regulation of T cell activation	34	GO	-0.50192	-1.303	0.1336	0.68726	1	0.559	0.232	0.431	0.66274	0.045	513			BP::0032274::gonadotropin secretion	3	GO	0.67468	1.0342	0.4768	1	1	0.667	0.0694	0.621	1	0.938
BP::0009593::detection of chemical stimulus	5	GO	-0.69049	-1.3028	0.1596	0.68671	1	0.4	0.072	0.371	0.66229	0.045	514			BP::0046884::follicle-stimulating hormone secretion	3	GO	0.67468	1.0342	0.4768	1	1	0.667	0.0694	0.621	1	0.938
BP::0048168::regulation of neuronal synaptic plasticity	9	GO	-0.56694	-1.302	0.1589	0.68851	1	0.444	0.208	0.352	0.66361	0.045	515			CC::0045178::basal part of cell	5	GO	0.60146	1.0333	0.4465	1	1	0.6	0.208	0.476	1	0.94
BP::0008306::associative learning	6	GO	-0.62069	-1.3019	0.156	0.68635	1	0.5	0.224	0.388	0.66122	0.045	516			MF::0008607::phosphorylase kinase regulator activity	3	GO	0.63105	1.0332	0.4888	1	1	1	0.369	0.631	1	0.939
MF::0001948::glycoprotein binding	4	GO	-0.77351	-1.3019	0.1781	0.68748	1	0.5	0.105	0.448	0.6625	0.045	517			CC::0030530::heterogeneous nuclear ribonucleoprotein complex	15	GO	0.40868	1.0324	0.4442	1	1	1	0.592	0.409	1	0.941
BP::0045176::apical protein localization	4	GO	-0.75812	-1.3017	0.1653	0.68591	1	0.25	0.00824	0.248	0.66038	0.045	518			BP::0019941::modification-dependent protein catabolic process	91	GO	0.24229	1.0318	0.3996	1	1	0.429	0.306	0.301	1	0.938
CC::0030016::myofibril	36	GO	-0.45472	-1.3016	0.1293	0.6848	1	0.333	0.128	0.292	0.65911	0.045	519			BP::0043632::modification-dependent macromolecule catabolic process	91	GO	0.24229	1.0318	0.3996	1	1	0.429	0.306	0.301	1	0.938
BP::0006707::cholesterol catabolic process	3	GO	-0.8092	-1.3008	0.1148	0.68558	1	0.667	0.15	0.567	0.66	0.045	520			CC::0030173::integral to Golgi membrane	8	GO	0.49212	1.031	0.4458	1	1	0.25	0.0492	0.238	1	0.94
BP::0016127::sterol catabolic process	3	GO	-0.8092	-1.3008	0.1148	0.68558	1	0.667	0.15	0.567	0.66	0.045	521			BP::0030833::regulation of actin filament polymerization	11	GO	0.42472	1.0307	0.4345	1	1	0.364	0.205	0.29	1	0.937
BP::0006927::transformed cell apoptosis	3	GO	-0.79209	-1.3006	0.1434	0.68504	1	0.667	0.122	0.586	0.659	0.045	522			CC::0005637::nuclear inner membrane	8	GO	0.39644	1.0303	0.4227	1	1	0.625	0.307	0.433	1	0.934
BP::0009408::response to heat	7	GO	-0.61078	-1.2999	0.1522	0.68632	1	0.286	0.0468	0.273	0.661	0.045	523			CC::0031252::leading edge	50	GO	0.3511	1.0303	0.4129	1	1	0.5	0.227	0.389	1	0.938
MF::0004461::lactose synthase activity	3	GO	-0.74942	-1.2997	0.1393	0.68607	1	0.333	0.00744	0.331	0.66031	0.045	524			CC::0016461::unconventional myosin complex	3	GO	0.65762	1.0275	0.5261	1	1	0.667	0.335	0.443	1	0.938
BP::0007276::gamete generation	142	GO	-0.32864	-1.2995	0.02875	0.68552	1	0.225	0.156	0.194	0.66073	0.046	525			MF::0004298::threonine endopeptidase activity	17	GO	0.37951	1.0275	0.4236	1	1	0.588	0.347	0.385	1	0.941
BP::0048747::muscle fiber development	33	GO	-0.45278	-1.2986	0.1316	0.68633	1	0.455	0.288	0.325	0.66142	0.045	526			BP::0006282::regulation of DNA repair	4	GO	0.54936	1.0275	0.4698	1	1	0.75	0.326	0.506	1	0.94
BP::0048741::skeletal muscle fiber development	33	GO	-0.45278	-1.2986	0.1316	0.68633	1	0.455	0.288	0.325	0.66142	0.045	527			MF::0004691::cAMP-dependent protein kinase activity	6	GO	0.50012	1.0257	0.4585	1	1	0.167	0.015	0.164	1	0.942
BP::0030307::positive regulation of cell growth	3	GO	-0.78729	-1.2982	0.1481	0.68537	1	0.667	0.197	0.535	0.66164	0.045	528			CC::0005694::chromosome	207	GO	0.29792	1.0246	0.4625	1	1	0.386	0.259	0.295	1	0.943
BP::0045793::positive regulation of cell size	3	GO	-0.78729	-1.2982	0.1481	0.68537	1	0.667	0.197	0.535	0.66164	0.045	529			MF::0042974::retinoic acid receptor binding	3	GO	0.65391	1.024	0.506	1	1	1	0.346	0.654	1	0.943
BP::0014003::oligodendrocyte development	4	GO	-0.68851	-1.2974	0.1552	0.68568	1	0.25	0.00638	0.249	0.66081	0.043	530			MF::0046965::retinoid X receptor binding	3	GO	0.65391	1.024	0.506	1	1	1	0.346	0.654	1	0.943
BP::0043434::response to peptide hormone stimulus	4	GO	-0.68851	-1.2974	0.1552	0.68568	1	0.25	0.00638	0.249	0.66081	0.043	531			BP::0007127::meiosis I	22	GO	0.39465	1.0228	0.4257	1	1	0.182	0.078	0.168	1	0.942
BP::0020027::hemoglobin metabolic process	4	GO	-0.71643	-1.2966	0.1393	0.68664	1	0.5	0.175	0.413	0.66343	0.043	532			BP::0046467::membrane lipid biosynthetic process	42	GO	0.27005	1.0228	0.3918	1	1	0.143	0.0607	0.135	1	0.945
BP::0042541::hemoglobin biosynthetic process	4	GO	-0.71643	-1.2966	0.1393	0.68664	1	0.5	0.175	0.413	0.66343	0.043	533			BP::0016568::chromatin modification	98	GO	0.26006	1.0191	0.432	1	1	0.286	0.196	0.233	1	0.953
MF::0035004::phosphoinositide 3-kinase activity	11	GO	-0.52419	-1.2965	0.1829	0.68456	1	0.182	0.0504	0.173	0.66095	0.042	534			MF::0031267::small GTPase binding	34	GO	0.33154	1.0189	0.4272	1	1	0.265	0.136	0.23	1	0.952
MF::0016303::1-phosphatidylinositol-3-kinase activity	11	GO	-0.52419	-1.2965	0.1829	0.68456	1	0.182	0.0504	0.173	0.66095	0.042	535			CC::0001739::sex chromatin	6	GO	0.46038	1.0182	0.4568	1	1	0.5	0.294	0.353	1	0.95
BP::0031644::regulation of neurological process	23	GO	-0.46073	-1.2958	0.1266	0.68578	1	0.522	0.243	0.396	0.66169	0.043	536			CC::0000803::sex chromosome	6	GO	0.46038	1.0182	0.4568	1	1	0.5	0.294	0.353	1	0.95
BP::0035050::embryonic heart tube development	7	GO	-0.69857	-1.2956	0.1704	0.68498	1	0.714	0.22	0.557	0.6608	0.043	537			MF::0000700::mismatch base pair DNA N-glycosylase activity	3	GO	0.58019	1.0179	0.5031	1	1	0.333	0.0701	0.31	1	0.949
CC::0005942::phosphoinositide 3-kinase complex	13	GO	-0.50897	-1.2949	0.1983	0.6867	1	0.231	0.0909	0.21	0.66172	0.043	538			BP::0030521::androgen receptor signaling pathway	22	GO	0.36535	1.0178	0.4597	1	1	0.136	0.0527	0.13	1	0.949
BP::0045445::myoblast differentiation	23	GO	-0.48095	-1.2943	0.1318	0.68751	1	0.478	0.286	0.343	0.66225	0.044	539			BP::0043487::regulation of RNA stability	10	GO	0.42211	1.0176	0.4415	1	1	0.3	0.156	0.254	1	0.949
BP::0045088::regulation of innate immune response	3	GO	-0.87055	-1.2941	0.1061	0.6872	1	1	0.13	0.87	0.66133	0.044	540			BP::0000165::MAPKKK cascade	100	GO	0.27658	1.0171	0.3869	1	1	0.17	0.101	0.155	1	0.946
BP::0051665::lipid raft localization	3	GO	-0.89367	-1.2938	0.1039	0.68317	1	1	0.107	0.894	0.65789	0.041	541			BP::0006892::post-Golgi vesicle-mediated transport	8	GO	0.41285	1.0167	0.442	1	1	0.5	0.267	0.367	1	0.945
BP::0031580::lipid raft distribution	3	GO	-0.89367	-1.2938	0.1039	0.68317	1	1	0.107	0.894	0.65789	0.041	542			MF::0016409::palmitoyltransferase activity	7	GO	0.47283	1.0166	0.4699	1	1	0.714	0.343	0.47	1	0.944
BP::0001766::lipid raft polarization	3	GO	-0.89367	-1.2938	0.1039	0.68317	1	1	0.107	0.894	0.65789	0.041	543			CC::0031965::nuclear membrane	49	GO	0.26493	1.0163	0.4359	1	1	0.327	0.247	0.248	1	0.943
BP::0031579::lipid raft organization and biogenesis	3	GO	-0.89367	-1.2938	0.1039	0.68317	1	1	0.107	0.894	0.65789	0.041	544			CC::0005862::muscle thin filament tropomyosin	3	GO	0.67799	1.0159	0.538	1	1	0.667	0.222	0.519	1	0.942
BP::0045090::retroviral genome replication	3	GO	-0.82334	-1.2937	0.1273	0.68252	1	0.333	0.0205	0.327	0.65836	0.041	545			MF::0003743::translation initiation factor activity	35	GO	0.29564	1.0157	0.4341	1	1	0.257	0.185	0.21	1	0.939
CC::0030658::transport vesicle membrane	17	GO	-0.46717	-1.2935	0.1845	0.68191	1	0.176	0.139	0.152	0.65748	0.041	546			MF::0003831::beta-N-acetylglucosaminylglycopeptide beta-1\,4-galactosyltransferase activity	4	GO	0.56694	1.0156	0.5187	1	1	0.5	0.223	0.389	1	0.939
BP::0006906::vesicle fusion	4	GO	-0.78314	-1.2933	0.1476	0.68144	1	0.75	0.167	0.625	0.65838	0.041	547			BP::0006518::peptide metabolic process	7	GO	0.49968	1.0139	0.5074	1	1	0.429	0.212	0.338	1	0.942
MF::0030551::cyclic nucleotide binding	15	GO	-0.57801	-1.293	0.1704	0.68142	1	0.6	0.264	0.442	0.65852	0.04	548			BP::0001952::regulation of cell-matrix adhesion	3	GO	0.60195	1.0136	0.497	1	1	0.333	0.205	0.265	1	0.942
CC::0005615::extracellular space	338	GO	-0.4191	-1.2923	0.08061	0.68273	1	0.32	0.176	0.276	0.65954	0.042	549			BP::0045815::positive regulation of gene expression\, epigenetic	4	GO	0.57769	1.0133	0.499	1	1	0.75	0.333	0.5	1	0.942
BP::0008582::regulation of synaptic growth at neuromuscular junction	4	GO	-0.74866	-1.2921	0.1283	0.67986	1	0.5	0.173	0.414	0.65702	0.039	550			BP::0006596::polyamine biosynthetic process	4	GO	0.53955	1.0114	0.5169	1	1	1	0.461	0.54	1	0.947
BP::0042062::long-term strengthening of neuromuscular junction	4	GO	-0.74866	-1.2921	0.1283	0.67986	1	0.5	0.173	0.414	0.65702	0.039	551			BP::0043506::regulation of JNK activity	13	GO	0.40405	1.0112	0.4601	1	1	0.385	0.178	0.317	1	0.947
BP::0051124::synaptic growth at neuromuscular junction	4	GO	-0.74866	-1.2921	0.1283	0.67986	1	0.5	0.173	0.414	0.65702	0.039	552			BP::0000188::inactivation of MAPK activity	12	GO	0.43195	1.0109	0.4386	1	1	0.417	0.275	0.302	1	0.945
MF::0030553::cGMP binding	7	GO	-0.69746	-1.2917	0.1744	0.67905	1	0.286	0.0465	0.273	0.65587	0.037	553			MF::0004468::lysine N-acetyltransferase activity	15	GO	0.36459	1.0101	0.4416	1	1	0.4	0.244	0.303	1	0.944
MF::0019002::GMP binding	7	GO	-0.69746	-1.2917	0.1744	0.67905	1	0.286	0.0465	0.273	0.65587	0.037	554			MF::0004402::histone acetyltransferase activity	15	GO	0.36459	1.0101	0.4416	1	1	0.4	0.244	0.303	1	0.944
BP::0045785::positive regulation of cell adhesion	8	GO	-0.61764	-1.2916	0.1534	0.67818	1	0.5	0.248	0.376	0.65513	0.037	555			BP::0051651::maintenance of cellular localization	14	GO	0.35578	1.0101	0.4453	1	1	0.214	0.084	0.197	1	0.941
MF::0004947::bradykinin receptor activity	3	GO	-0.83438	-1.2915	0.1623	0.67768	1	0.333	0.0145	0.329	0.65483	0.036	556			BP::0032507::maintenance of cellular protein localization	14	GO	0.35578	1.0101	0.4453	1	1	0.214	0.084	0.197	1	0.941
BP::0018987::osmoregulation	3	GO	-0.80209	-1.2913	0.1396	0.67594	1	0.667	0.161	0.56	0.65378	0.035	557			CC::0044451::nucleoplasm part	204	GO	0.23199	1.0086	0.4165	1	1	0.24	0.196	0.199	1	0.944
BP::0030104::water homeostasis	3	GO	-0.80209	-1.2913	0.1396	0.67594	1	0.667	0.161	0.56	0.65378	0.035	558			MF::0008318::protein prenyltransferase activity	7	GO	0.48559	1.0082	0.4831	1	1	0.286	0.135	0.247	1	0.943
BP::0002573::myeloid leukocyte differentiation	24	GO	-0.48443	-1.2905	0.1707	0.6776	1	0.417	0.2	0.334	0.65399	0.035	559			CC::0000159::protein phosphatase type 2A complex	13	GO	0.31965	1.0078	0.4405	1	1	0.385	0.202	0.307	1	0.943
MF::0004143::diacylglycerol kinase activity	6	GO	-0.67054	-1.2902	0.1673	0.67726	1	0.333	0.0891	0.304	0.65408	0.035	560			BP::0006265::DNA topological change	5	GO	0.43991	1.0064	0.4606	1	1	1	0.56	0.44	1	0.944
BP::0031649::heat generation	5	GO	-0.69148	-1.289	0.1746	0.68089	1	0.4	0.14	0.344	0.65783	0.037	561			MF::0016417::S-acyltransferase activity	4	GO	0.50184	1.0059	0.4646	1	1	0.25	0.0917	0.227	1	0.944
BP::0006836::neurotransmitter transport	30	GO	-0.4621	-1.2887	0.1231	0.68066	1	0.3	0.167	0.251	0.65733	0.037	562			MF::0017048::Rho GTPase binding	14	GO	0.40022	1.0051	0.4615	1	1	0.357	0.136	0.309	1	0.946
BP::0051179::localization	1568	GO	-0.29078	-1.2886	0.02537	0.67991	1	0.235	0.204	0.237	0.65654	0.037	563			CC::0045120::pronucleus	9	GO	0.40608	1.0043	0.4779	1	1	0.667	0.305	0.464	1	0.946
BP::0031279::regulation of cyclase activity	36	GO	-0.42538	-1.2882	0.1155	0.6788	1	0.389	0.243	0.296	0.65499	0.037	564			MF::0001609::adenosine receptor activity\, G-protein coupled	4	GO	0.61911	1.0042	0.519	1	1	0.25	0.00106	0.25	1	0.945
BP::0051339::regulation of lyase activity	36	GO	-0.42538	-1.2882	0.1155	0.6788	1	0.389	0.243	0.296	0.65499	0.037	565			BP::0001708::cell fate specification	15	GO	0.40316	1.0027	0.4522	1	1	0.2	0.0626	0.188	1	0.945
BP::0042742::defense response to bacterium	34	GO	-0.49228	-1.2874	0.1614	0.68078	1	0.382	0.208	0.304	0.65746	0.037	566			CC::0044428::nuclear part	537	GO	0.22112	1.0023	0.4524	1	1	0.298	0.26	0.237	1	0.945
BP::0046627::negative regulation of insulin receptor signaling pathway	3	GO	-0.87442	-1.287	0.1147	0.68095	1	0.667	0.0474	0.635	0.65724	0.038	567			MF::0008601::protein phosphatase type 2A regulator activity	13	GO	0.32047	1.0022	0.4631	1	1	0.385	0.202	0.307	1	0.945
BP::0007212::dopamine receptor signaling pathway	8	GO	-0.61059	-1.2863	0.1759	0.68126	1	0.5	0.131	0.435	0.6588	0.037	568			MF::0003893::epsilon DNA polymerase activity	3	GO	0.61164	1.0017	0.5699	1	1	0.333	0.145	0.285	1	0.944
BP::0002252::immune effector process	60	GO	-0.42987	-1.2863	0.1281	0.68214	1	0.467	0.231	0.362	0.65925	0.038	569			BP::0030258::lipid modification	12	GO	0.39057	1.0017	0.4671	1	1	0.417	0.143	0.358	1	0.944
BP::0045671::negative regulation of osteoclast differentiation	3	GO	-0.83905	-1.2856	0.1085	0.68241	1	1	0.161	0.839	0.65984	0.039	570			BP::0006940::regulation of smooth muscle contraction	9	GO	0.492	1.0016	0.4745	1	1	0.444	0.0979	0.401	1	0.942
BP::0045123::cellular extravasation	3	GO	-0.8144	-1.2851	0.1493	0.68323	1	0.333	0.00465	0.332	0.66024	0.039	571			BP::0040016::embryonic cleavage	3	GO	0.50013	1.0004	0.5	1	1	1	0.5	0.5	1	0.943
MF::0004935::adrenoceptor activity	8	GO	-0.60071	-1.285	0.2004	0.6826	1	0.375	0.165	0.313	0.65929	0.038	572			BP::0043254::regulation of protein complex assembly	4	GO	0.57839	0.99927	0.4818	1	1	0.75	0.27	0.548	1	0.943
BP::0009199::ribonucleoside triphosphate metabolic process	41	GO	-0.31663	-1.2842	0.2158	0.68441	1	0.39	0.303	0.274	0.66047	0.037	573			BP::0030324::lung development	30	GO	0.39075	0.99875	0.4642	1	1	0.367	0.146	0.314	1	0.943
MF::0004745::retinol dehydrogenase activity	3	GO	-0.77235	-1.283	0.1593	0.68756	1	0.333	0.0934	0.302	0.66464	0.04	574			MF::0016881::acid-amino acid ligase activity	80	GO	0.25004	0.9983	0.4491	1	1	0.263	0.2	0.212	1	0.942
BP::0009205::purine ribonucleoside triphosphate metabolic process	40	GO	-0.32011	-1.2824	0.2179	0.68854	1	0.4	0.303	0.28	0.66506	0.04	575			BP::0007254::JNK cascade	40	GO	0.29881	0.99753	0.4639	1	1	0.375	0.222	0.293	1	0.941
MF::0016667::oxidoreductase activity\, acting on sulfur group of donors	5	GO	-0.62419	-1.2823	0.2077	0.68786	1	0.4	0.21	0.316	0.66589	0.04	576			BP::0031098::stress-activated protein kinase signaling pathway	40	GO	0.29881	0.99753	0.4639	1	1	0.375	0.222	0.293	1	0.941
BP::0002761::regulation of myeloid leukocyte differentiation	10	GO	-0.59873	-1.2818	0.1891	0.68876	1	0.6	0.175	0.496	0.66711	0.04	577			BP::0046546::development of primary male sexual characteristics	19	GO	0.37148	0.99664	0.4606	1	1	0.263	0.121	0.232	1	0.944
MF::0019829::cation-transporting ATPase activity	34	GO	-0.36754	-1.2813	0.2087	0.6895	1	0.382	0.305	0.267	0.66732	0.04	578			CC::0005583::fibrillar collagen	8	GO	0.62369	0.99598	0.5337	1	1	0.5	0.179	0.411	1	0.944
BP::0006930::substrate-bound cell migration\, cell extension	5	GO	-0.69877	-1.281	0.1757	0.68933	1	0.6	0.202	0.479	0.66732	0.04	579			BP::0030323::respiratory tube development	31	GO	0.38366	0.99593	0.4615	1	1	0.355	0.146	0.304	1	0.943
MF::0015288::porin activity	11	GO	-0.54826	-1.2806	0.1947	0.68968	1	0.273	0.213	0.215	0.66765	0.04	580			BP::0015931::nucleobase\, nucleoside\, nucleotide and nucleic acid transport	41	GO	0.31228	0.99562	0.4706	1	1	0.22	0.141	0.19	1	0.943
BP::0006584::catecholamine metabolic process	18	GO	-0.50436	-1.2805	0.163	0.6879	1	0.389	0.155	0.33	0.6662	0.038	581			MF::0016879::ligase activity\, forming carbon-nitrogen bonds	101	GO	0.24283	0.99534	0.4435	1	1	0.248	0.2	0.201	1	0.941
MF::0015278::calcium-release channel activity	6	GO	-0.66812	-1.2805	0.1717	0.68903	1	0.667	0.253	0.499	0.66734	0.038	582			BP::0040029::regulation of gene expression\, epigenetic	21	GO	0.32992	0.99453	0.4734	1	1	0.524	0.252	0.393	1	0.942
BP::0008630::DNA damage response\, signal transduction resulting in induction of apoptosis	9	GO	-0.55598	-1.2798	0.1918	0.68922	1	0.333	0.211	0.263	0.66755	0.038	583			BP::0007638::mechanosensory behavior	6	GO	0.48941	0.99276	0.4786	1	1	0.5	0.0943	0.453	1	0.946
MF::0046332::SMAD binding	6	GO	-0.61217	-1.2793	0.167	0.68969	1	0.833	0.331	0.558	0.66697	0.038	584			BP::0006360::transcription from RNA polymerase I promoter	9	GO	0.44234	0.99271	0.4776	1	1	0.444	0.172	0.369	1	0.943
BP::0009144::purine nucleoside triphosphate metabolic process	41	GO	-0.31529	-1.2791	0.2211	0.68953	1	0.39	0.303	0.274	0.66583	0.038	585			BP::0001824::blastocyst development	9	GO	0.36495	0.99146	0.4711	1	1	0.333	0.225	0.259	1	0.945
BP::0006526::arginine biosynthetic process	4	GO	-0.7488	-1.2782	0.1973	0.6918	1	0.5	0.18	0.41	0.66961	0.038	586			MF::0005123::death receptor binding	5	GO	0.4634	0.99135	0.493	1	1	0.8	0.327	0.539	1	0.945
BP::0046632::alpha-beta T cell differentiation	10	GO	-0.57661	-1.278	0.1833	0.69026	1	0.5	0.153	0.424	0.6692	0.038	587			MF::0035035::histone acetyltransferase binding	4	GO	0.5957	0.99097	0.537	1	1	0.5	0.079	0.461	1	0.945
BP::0019752::carboxylic acid metabolic process	326	GO	-0.31541	-1.278	0.0757	0.69136	1	0.236	0.207	0.196	0.67034	0.038	588			MF::0008508::bile acid\:sodium symporter activity	3	GO	0.63356	0.9907	0.5489	1	1	0.667	0.157	0.562	1	0.945
BP::0048583::regulation of response to stimulus	18	GO	-0.51732	-1.2779	0.1561	0.68952	1	0.556	0.21	0.44	0.66807	0.038	589			BP::0000086::G2/M transition of mitotic cell cycle	11	GO	0.39598	0.99019	0.4864	1	1	0.182	0.0175	0.179	1	0.946
BP::0009065::glutamine family amino acid catabolic process	15	GO	-0.5385	-1.2768	0.1683	0.6923	1	0.467	0.215	0.367	0.67021	0.039	590			CC::0043232::intracellular non-membrane-bound organelle	843	GO	0.19584	0.98968	0.4754	1	1	0.145	0.114	0.144	1	0.945
BP::0006805::xenobiotic metabolic process	15	GO	-0.53761	-1.2763	0.1824	0.69283	1	0.4	0.208	0.317	0.6704	0.039	591			CC::0043228::non-membrane-bound organelle	843	GO	0.19584	0.98968	0.4754	1	1	0.145	0.114	0.144	1	0.945
CC::0031672::A band	10	GO	-0.56483	-1.2761	0.1878	0.69004	1	0.4	0.163	0.335	0.66703	0.036	592			BP::0050772::positive regulation of axonogenesis	8	GO	0.46731	0.98936	0.4861	1	1	0.125	0.0177	0.123	1	0.944
CC::0005863::striated muscle thick filament	10	GO	-0.56483	-1.2761	0.1878	0.69004	1	0.4	0.163	0.335	0.66703	0.036	593			BP::0001541::ovarian follicle development	16	GO	0.3783	0.98694	0.4698	1	1	0.375	0.165	0.314	1	0.947
CC::0032982::myosin filament	10	GO	-0.56483	-1.2761	0.1878	0.69004	1	0.4	0.163	0.335	0.66703	0.036	594			CC::0000779::condensed chromosome\, pericentric region	3	GO	0.58567	0.98657	0.5433	1	1	0.667	0.259	0.494	1	0.946
BP::0016044::membrane organization and biogenesis	162	GO	-0.33989	-1.2757	0.07368	0.69032	1	0.253	0.203	0.206	0.66723	0.036	595			CC::0000777::condensed chromosome kinetochore	3	GO	0.58567	0.98657	0.5433	1	1	0.667	0.259	0.494	1	0.946
BP::0045670::regulation of osteoclast differentiation	7	GO	-0.69148	-1.2737	0.1739	0.69646	1	0.714	0.161	0.6	0.67291	0.036	596			MF::0032182::small conjugating protein binding	5	GO	0.5074	0.98604	0.5251	1	1	0.4	0.076	0.37	1	0.946
MF::0015085::calcium ion transmembrane transporter activity	12	GO	-0.49862	-1.2734	0.1522	0.69635	1	0.583	0.305	0.406	0.67277	0.035	597			MF::0043130::ubiquitin binding	5	GO	0.5074	0.98604	0.5251	1	1	0.4	0.076	0.37	1	0.946
BP::0051480::cytosolic calcium ion homeostasis	35	GO	-0.47233	-1.2732	0.1323	0.6938	1	0.371	0.17	0.31	0.66992	0.035	598			BP::0045137::development of primary sexual characteristics	48	GO	0.30577	0.98602	0.4702	1	1	0.292	0.165	0.245	1	0.944
BP::0007204::elevation of cytosolic calcium ion concentration	35	GO	-0.47233	-1.2732	0.1323	0.6938	1	0.371	0.17	0.31	0.66992	0.035	599			MF::0003857::3-hydroxyacyl-CoA dehydrogenase activity	4	GO	0.55759	0.98561	0.5278	1	1	0.5	0.186	0.407	1	0.944
MF::0050508::glucuronosyl-N-acetylglucosaminyl-proteoglycan 4-alpha-N-acetylglucosaminyltransferase activity	3	GO	-0.79184	-1.2732	0.1373	0.69603	1	0.333	0.0642	0.312	0.67216	0.035	600			CC::0031300::intrinsic to organelle membrane	56	GO	0.27646	0.98484	0.4797	1	1	0.375	0.247	0.285	1	0.942
CC::0008076::voltage-gated potassium channel complex	41	GO	-0.4715	-1.2727	0.1441	0.69451	1	0.439	0.232	0.339	0.6704	0.034	601			BP::0042254::ribosome biogenesis and assembly	28	GO	0.35729	0.98339	0.4755	1	1	0.143	0.141	0.123	1	0.944
BP::0006811::ion transport	412	GO	-0.33883	-1.2722	0.0911	0.69499	1	0.311	0.243	0.249	0.67135	0.035	602			MF::0030188::chaperone regulator activity	3	GO	0.57026	0.98319	0.5371	1	1	0.333	0.203	0.266	1	0.943
BP::0043473::pigmentation	16	GO	-0.70066	-1.272	0.2322	0.69446	1	0.812	0.262	0.601	0.67024	0.034	603			MF::0003709::RNA polymerase III transcription factor activity	6	GO	0.45568	0.98259	0.5	1	1	0.167	0.00186	0.166	1	0.943
MF::0001633::secretin-like receptor activity	18	GO	-0.48712	-1.2717	0.2121	0.69208	1	0.5	0.244	0.379	0.66905	0.033	604			BP::0006650::glycerophospholipid metabolic process	33	GO	0.24063	0.98169	0.4773	1	1	0.242	0.209	0.193	1	0.946
BP::0007520::myoblast fusion	6	GO	-0.67747	-1.2717	0.1979	0.69316	1	0.5	0.145	0.428	0.67015	0.033	605			BP::0009164::nucleoside catabolic process	3	GO	0.64155	0.98066	0.5828	1	1	1	0.359	0.642	1	0.947
CC::0042101::T cell receptor complex	6	GO	-0.76142	-1.2717	0.205	0.69431	1	0.833	0.198	0.668	0.67126	0.034	606			BP::0009147::pyrimidine nucleoside triphosphate metabolic process	11	GO	0.37425	0.97861	0.4725	1	1	0.182	0.0373	0.175	1	0.952
MF::0003823::antigen binding	21	GO	-0.4683	-1.2713	0.1765	0.69257	1	0.286	0.169	0.238	0.66943	0.033	607			MF::0017166::vinculin binding	3	GO	0.60258	0.97822	0.6162	1	1	0.333	0.161	0.28	1	0.951
BP::0045060::negative thymic T cell selection	5	GO	-0.78078	-1.2712	0.1684	0.69051	1	1	0.22	0.781	0.66723	0.032	608			CC::0016591::DNA-directed RNA polymerase II\, holoenzyme	48	GO	0.27889	0.97489	0.4731	1	1	0.375	0.262	0.279	1	0.956
BP::0043383::negative T cell selection	5	GO	-0.78078	-1.2712	0.1684	0.69051	1	1	0.22	0.781	0.66723	0.032	609			MF::0008312::7S RNA binding	3	GO	0.48498	0.97422	0.5291	1	1	1	0.515	0.485	1	0.958
BP::0007417::central nervous system development	159	GO	-0.36083	-1.2708	0.08955	0.69105	1	0.302	0.202	0.246	0.66877	0.032	610			BP::0043681::protein import into mitochondrion	3	GO	0.60323	0.97331	0.5524	1	1	0.333	0.0333	0.322	1	0.959
MF::0019239::deaminase activity	13	GO	-0.55191	-1.2707	0.1647	0.69021	1	0.308	0.176	0.254	0.66767	0.032	611			MF::0016841::ammonia-lyase activity	3	GO	0.56866	0.97273	0.5365	1	1	0.333	0.0171	0.328	1	0.959
BP::0006533::aspartate catabolic process	4	GO	-0.74524	-1.2698	0.195	0.69143	1	0.25	0.00757	0.248	0.66778	0.033	612			BP::0042255::ribosome assembly	3	GO	0.50133	0.97177	0.5312	1	1	1	0.499	0.501	1	0.959
BP::0006531::aspartate metabolic process	4	GO	-0.74524	-1.2698	0.195	0.69143	1	0.25	0.00757	0.248	0.66778	0.033	613			MF::0004645::phosphorylase activity	4	GO	0.57623	0.97111	0.5546	1	1	0.25	0.00771	0.248	1	0.959
CC::0030017::sarcomere	30	GO	-0.4568	-1.2694	0.1434	0.69197	1	0.333	0.128	0.292	0.66955	0.033	614			CC::0005680::anaphase-promoting complex	9	GO	0.37507	0.97105	0.504	1	1	0.333	0.167	0.278	1	0.959
BP::0035115::embryonic forelimb morphogenesis	4	GO	-0.71385	-1.2691	0.2088	0.6917	1	0.25	0.0836	0.229	0.6689	0.031	615			CC::0030141::secretory granule	21	GO	0.38483	0.97048	0.4818	1	1	0.476	0.225	0.37	1	0.959
MF::0016527::brain-specific angiogenesis inhibitor activity	3	GO	-0.75704	-1.2671	0.1686	0.6979	1	1	0.243	0.757	0.6735	0.036	616			BP::0045185::maintenance of protein localization	15	GO	0.32652	0.96999	0.5085	1	1	0.2	0.084	0.184	1	0.959
CC::0005952::cAMP-dependent protein kinase complex	8	GO	-0.60832	-1.267	0.1677	0.69694	1	0.625	0.249	0.47	0.67271	0.034	617			BP::0006497::protein amino acid lipidation	21	GO	0.29513	0.96602	0.4614	1	1	0.333	0.209	0.264	1	0.968
BP::0008105::asymmetric protein localization	5	GO	-0.68898	-1.2667	0.2089	0.69684	1	0.2	0.00824	0.198	0.67258	0.032	618			BP::0051321::meiotic cell cycle	42	GO	0.33035	0.96535	0.4786	1	1	0.214	0.102	0.194	1	0.968
BP::0006082::organic acid metabolic process	328	GO	-0.31234	-1.2666	0.08219	0.69624	1	0.235	0.207	0.195	0.67213	0.032	619			BP::0006937::regulation of muscle contraction	29	GO	0.37298	0.96478	0.502	1	1	0.172	0.042	0.166	1	0.968
BP::0006814::sodium ion transport	66	GO	-0.40597	-1.2665	0.1486	0.69542	1	0.348	0.207	0.279	0.67152	0.032	620			BP::0006352::transcription initiation	35	GO	0.31775	0.96423	0.5077	1	1	0.486	0.304	0.34	1	0.97
CC::0005624::membrane fraction	480	GO	-0.32636	-1.264	0.09375	0.7034	1	0.329	0.273	0.255	0.67987	0.036	621			BP::0006446::regulation of translational initiation	24	GO	0.29897	0.96364	0.4969	1	1	0.292	0.185	0.238	1	0.971
BP::0045823::positive regulation of heart contraction	3	GO	-0.76507	-1.2637	0.1515	0.70089	1	0.333	0.0606	0.313	0.6775	0.037	622			MF::0016799::hydrolase activity\, hydrolyzing N-glycosyl compounds	14	GO	0.34967	0.96324	0.491	1	1	0.143	0.0701	0.133	1	0.97
BP::0001997::increased strength of heart contraction by epinephrine-norepinephrine	3	GO	-0.76507	-1.2637	0.1515	0.70089	1	0.333	0.0606	0.313	0.6775	0.037	623			BP::0045786::negative regulation of progression through cell cycle	127	GO	0.24165	0.96231	0.486	1	1	0.315	0.202	0.256	1	0.971
BP::0001996::positive regulation of heart contraction rate by epinephrine-norepinephrine	3	GO	-0.76507	-1.2637	0.1515	0.70089	1	0.333	0.0606	0.313	0.6775	0.037	624			BP::0008380::RNA splicing	136	GO	0.27076	0.96199	0.5111	1	1	0.331	0.296	0.237	1	0.971
BP::0046631::alpha-beta T cell activation	13	GO	-0.55528	-1.2635	0.156	0.70074	1	0.538	0.153	0.457	0.67696	0.036	625			MF::0008486::diphosphoinositol-polyphosphate diphosphatase activity	3	GO	0.64656	0.96156	0.5708	1	1	0.667	0.243	0.505	1	0.972
BP::0001659::thermoregulation	6	GO	-0.63751	-1.2633	0.1938	0.70032	1	0.667	0.328	0.449	0.67695	0.033	626			BP::0051327::M phase of meiotic cell cycle	41	GO	0.33264	0.96066	0.4878	1	1	0.22	0.102	0.198	1	0.97
BP::0031348::negative regulation of defense response	9	GO	-0.57948	-1.2632	0.1553	0.69848	1	0.667	0.21	0.527	0.6752	0.034	627			BP::0007126::meiosis	41	GO	0.33264	0.96066	0.4878	1	1	0.22	0.102	0.198	1	0.97
BP::0050728::negative regulation of inflammatory response	9	GO	-0.57948	-1.2632	0.1553	0.69848	1	0.667	0.21	0.527	0.6752	0.034	628			BP::0043433::negative regulation of transcription factor activity	6	GO	0.54692	0.96055	0.5431	1	1	0.833	0.222	0.649	1	0.97
MF::0048503::GPI anchor binding	67	GO	-0.43547	-1.2617	0.1507	0.70267	1	0.388	0.21	0.309	0.67935	0.036	629			MF::0008243::plasminogen activator activity	5	GO	0.60515	0.96046	0.5934	1	1	0.6	0.217	0.47	1	0.969
CC::0031594::neuromuscular junction	3	GO	-0.65294	-1.2616	0.1275	0.70195	1	0.667	0.19	0.54	0.67836	0.035	630			BP::0006323::DNA packaging	170	GO	0.27224	0.96016	0.5052	1	1	0.312	0.196	0.257	1	0.967
CC::0016529::sarcoplasmic reticulum	8	GO	-0.63285	-1.2615	0.1653	0.69983	1	0.625	0.319	0.426	0.67621	0.035	631			BP::0007129::synapsis	5	GO	0.53408	0.95971	0.5321	1	1	0.2	0.0412	0.192	1	0.966
CC::0016528::sarcoplasm	8	GO	-0.63285	-1.2615	0.1653	0.69983	1	0.625	0.319	0.426	0.67621	0.035	632			MF::0004075::biotin carboxylase activity	3	GO	0.49335	0.95951	0.5487	1	1	1	0.507	0.493	1	0.967
MF::0015321::sodium-dependent phosphate transmembrane transporter activity	3	GO	-0.74818	-1.2607	0.1586	0.70169	1	0.667	0.153	0.565	0.67825	0.035	633			BP::0031344::regulation of cell projection organization and biogenesis	6	GO	0.47466	0.95817	0.5287	1	1	0.5	0.233	0.384	1	0.969
BP::0015986::ATP synthesis coupled proton transport	24	GO	-0.38723	-1.2601	0.2425	0.70171	1	0.458	0.385	0.283	0.67822	0.035	634			CC::0030054::cell junction	102	GO	0.31321	0.95665	0.5124	1	1	0.265	0.109	0.239	1	0.972
BP::0015985::energy coupled proton transport\, down electrochemical gradient	24	GO	-0.38723	-1.2601	0.2425	0.70171	1	0.458	0.385	0.283	0.67822	0.035	635			BP::0008406::gonad development	44	GO	0.30004	0.956	0.5174	1	1	0.205	0.0958	0.186	1	0.97
MF::0005543::phospholipid binding	132	GO	-0.36267	-1.2598	0.1143	0.70151	1	0.311	0.21	0.25	0.67783	0.036	636			BP::0048608::reproductive structure development	44	GO	0.30004	0.956	0.5174	1	1	0.205	0.0958	0.186	1	0.97
BP::0030146::diuresis	5	GO	-0.70496	-1.2589	0.1996	0.70376	1	0.8	0.278	0.578	0.67971	0.036	637			BP::0044257::cellular protein catabolic process	93	GO	0.22098	0.95586	0.499	1	1	0.43	0.306	0.302	1	0.968
BP::0048675::axon extension	10	GO	-0.56379	-1.2582	0.2063	0.70515	1	0.3	0.11	0.267	0.67983	0.036	638			BP::0006473::protein amino acid acetylation	12	GO	0.36087	0.9554	0.499	1	1	0.417	0.244	0.316	1	0.967
MF::0004767::sphingomyelin phosphodiesterase activity	3	GO	-0.72619	-1.2576	0.1551	0.70604	1	0.333	0.237	0.255	0.68091	0.037	639			BP::0006221::pyrimidine nucleotide biosynthetic process	14	GO	0.3458	0.95527	0.4834	1	1	0.143	0.0373	0.138	1	0.967
BP::0042069::regulation of catecholamine metabolic process	3	GO	-0.7589	-1.2568	0.1908	0.70678	1	0.667	0.13	0.581	0.68203	0.037	640			BP::0006266::DNA ligation	3	GO	0.59445	0.95506	0.6142	1	1	0.333	0.0828	0.306	1	0.965
BP::0042053::regulation of dopamine metabolic process	3	GO	-0.7589	-1.2568	0.1908	0.70678	1	0.667	0.13	0.581	0.68203	0.037	641			BP::0045197::establishment and/or maintenance of epithelial cell polarity	5	GO	0.519	0.95281	0.5395	1	1	0.6	0.182	0.491	1	0.971
BP::0007267::cell-cell signaling	473	GO	-0.34641	-1.2567	0.09615	0.70597	1	0.351	0.265	0.275	0.68125	0.035	642			BP::0032956::regulation of actin cytoskeleton organization and biogenesis	32	GO	0.32187	0.95262	0.5341	1	1	0.344	0.205	0.274	1	0.967
CC::0008305::integrin complex	25	GO	-0.48235	-1.2563	0.152	0.70668	1	0.28	0.121	0.247	0.6819	0.036	643			BP::0030832::regulation of actin filament length	32	GO	0.32187	0.95262	0.5341	1	1	0.344	0.205	0.274	1	0.967
BP::0030099::myeloid cell differentiation	57	GO	-0.39126	-1.2562	0.1456	0.70597	1	0.351	0.206	0.281	0.6816	0.035	644			BP::0032535::regulation of cellular component size	32	GO	0.32187	0.95262	0.5341	1	1	0.344	0.205	0.274	1	0.967
BP::0007269::neurotransmitter secretion	26	GO	-0.46417	-1.256	0.17	0.70451	1	0.385	0.203	0.307	0.67977	0.034	645			BP::0006283::transcription-coupled nucleotide-excision repair	3	GO	0.47674	0.95255	0.5379	1	1	1	0.523	0.477	1	0.966
BP::0050828::regulation of liquid surface tension	3	GO	-0.69165	-1.256	0.1656	0.70557	1	1	0.309	0.692	0.68083	0.036	646			BP::0009060::aerobic respiration	30	GO	0.29038	0.95237	0.509	1	1	0.133	0.0656	0.125	1	0.965
MF::0004197::cysteine-type endopeptidase activity	61	GO	-0.35667	-1.2557	0.1366	0.70447	1	0.23	0.156	0.195	0.67948	0.034	647			BP::0001556::oocyte maturation	4	GO	0.54017	0.95013	0.5503	1	1	0.5	0.146	0.427	1	0.972
BP::0045936::negative regulation of phosphate metabolic process	3	GO	-0.82536	-1.2553	0.1944	0.70373	1	1	0.175	0.825	0.67928	0.034	648			MF::0042301::phosphate binding	4	GO	0.53379	0.95007	0.5934	1	1	0.25	0.0858	0.229	1	0.969
BP::0042326::negative regulation of phosphorylation	3	GO	-0.82536	-1.2553	0.1944	0.70373	1	1	0.175	0.825	0.67928	0.034	649			MF::0019208::phosphatase regulator activity	31	GO	0.29969	0.94924	0.5182	1	1	0.258	0.111	0.23	1	0.969
BP::0006487::protein amino acid N-linked glycosylation	24	GO	-0.44544	-1.2551	0.1979	0.70342	1	0.292	0.179	0.24	0.67864	0.033	650			BP::0045860::positive regulation of protein kinase activity	73	GO	0.27755	0.94852	0.5213	1	1	0.178	0.0994	0.162	1	0.97
CC::0016020::membrane	2593	GO	-0.31551	-1.2549	0.07484	0.70306	1	0.284	0.245	0.327	0.67826	0.034	651			BP::0006396::RNA processing	222	GO	0.23577	0.94622	0.5101	1	1	0.261	0.26	0.199	1	0.979
MF::0000287::magnesium ion binding	201	GO	-0.28741	-1.2539	0.088	0.70557	1	0.363	0.309	0.258	0.68144	0.034	652			MF::0003916::DNA topoisomerase activity	4	GO	0.43985	0.94519	0.5393	1	1	1	0.56	0.44	1	0.98
BP::0009611::response to wounding	282	GO	-0.38551	-1.2527	0.09713	0.70887	1	0.404	0.264	0.309	0.6845	0.036	653			MF::0016779::nucleotidyltransferase activity	64	GO	0.2653	0.945	0.53	1	1	0.25	0.217	0.197	1	0.98
BP::0009145::purine nucleoside triphosphate biosynthetic process	37	GO	-0.32306	-1.2524	0.2299	0.70793	1	0.459	0.36	0.296	0.68339	0.035	654			MF::0008135::translation factor activity\, nucleic acid binding	57	GO	0.25597	0.94482	0.4887	1	1	0.228	0.202	0.183	1	0.979
BP::0009206::purine ribonucleoside triphosphate biosynthetic process	37	GO	-0.32306	-1.2524	0.2299	0.70793	1	0.459	0.36	0.296	0.68339	0.035	655			BP::0007016::cytoskeletal anchoring	6	GO	0.49713	0.94396	0.5655	1	1	0.333	0.0845	0.305	1	0.979
BP::0007365::periodic partitioning	4	GO	-0.65922	-1.2522	0.2132	0.70634	1	0.75	0.244	0.567	0.68196	0.033	656			MF::0016806::dipeptidyl-peptidase and tripeptidyl-peptidase activity	4	GO	0.55121	0.94388	0.5898	1	1	0.5	0.161	0.42	1	0.976
BP::0007367::segment polarity determination	4	GO	-0.65922	-1.2522	0.2132	0.70634	1	0.75	0.244	0.567	0.68196	0.033	657			MF::0008239::dipeptidyl-peptidase activity	4	GO	0.55121	0.94388	0.5898	1	1	0.5	0.161	0.42	1	0.976
BP::0046777::protein amino acid autophosphorylation	24	GO	-0.39029	-1.2516	0.1879	0.70752	1	0.292	0.22	0.228	0.68387	0.034	658			BP::0006607::NLS-bearing substrate import into nucleus	12	GO	0.36902	0.94326	0.5325	1	1	0.5	0.171	0.415	1	0.975
BP::0042136::neurotransmitter biosynthetic process	7	GO	-0.63805	-1.2514	0.2143	0.70745	1	0.286	0.13	0.249	0.68378	0.034	659			MF::0005080::protein kinase C binding	8	GO	0.43024	0.94317	0.5509	1	1	1	0.57	0.43	1	0.974
BP::0009201::ribonucleoside triphosphate biosynthetic process	38	GO	-0.3188	-1.2512	0.2402	0.70679	1	0.447	0.36	0.288	0.68278	0.035	660			BP::0033043::regulation of organelle organization and biogenesis	33	GO	0.31454	0.94317	0.5482	1	1	0.333	0.205	0.266	1	0.972
MF::0005545::phosphatidylinositol binding	8	GO	-0.61768	-1.2508	0.2092	0.70731	1	0.5	0.186	0.407	0.68434	0.035	661			BP::0051493::regulation of cytoskeleton organization and biogenesis	33	GO	0.31454	0.94317	0.5482	1	1	0.333	0.205	0.266	1	0.972
MF::0016597::amino acid binding	6	GO	-0.67541	-1.2491	0.2163	0.71225	1	0.167	0.0236	0.163	0.68903	0.037	662			CC::0012505::endomembrane system	252	GO	0.18896	0.94147	0.5794	1	1	0.313	0.269	0.237	1	0.975
MF::0030552::cAMP binding	8	GO	-0.59673	-1.2478	0.1942	0.71544	1	0.75	0.249	0.564	0.69152	0.038	663			BP::0040018::positive regulation of body size	5	GO	0.5271	0.93949	0.5867	1	1	0.4	0.0473	0.381	1	0.98
MF::0004693::cyclin-dependent protein kinase activity	10	GO	-0.47804	-1.2466	0.2262	0.71745	1	0.4	0.204	0.319	0.69323	0.039	664			BP::0008154::actin polymerization and/or depolymerization	42	GO	0.29304	0.93856	0.5684	1	1	0.357	0.205	0.286	1	0.983
MF::0016803::ether hydrolase activity	5	GO	-0.67349	-1.2466	0.1935	0.71844	1	0.2	0.0513	0.19	0.69427	0.04	665			MF::0008139::nuclear localization sequence binding	8	GO	0.38216	0.93836	0.5382	1	1	0.5	0.207	0.397	1	0.982
CC::0031224::intrinsic to membrane	1817	GO	-0.3275	-1.2461	0.0856	0.71824	1	0.309	0.252	0.304	0.69434	0.04	666			BP::0001885::endothelial cell development	3	GO	0.60518	0.93645	0.5797	1	1	0.667	0.343	0.438	1	0.984
MF::0004239::methionyl aminopeptidase activity	4	GO	-0.7538	-1.246	0.1989	0.71745	1	0.5	0.179	0.411	0.69351	0.04	667			BP::0006720::isoprenoid metabolic process	13	GO	0.40329	0.93498	0.5542	1	1	0.231	0.133	0.2	1	0.985
BP::0032501::multicellular organismal process	1994	GO	-0.34187	-1.2458	0.08207	0.71705	1	0.319	0.245	0.328	0.69266	0.04	668			BP::0008584::male gonad development	15	GO	0.37088	0.93427	0.5726	1	1	0.2	0.0688	0.187	1	0.985
BP::0042063::gliogenesis	24	GO	-0.48081	-1.2449	0.1553	0.71917	1	0.292	0.11	0.261	0.69567	0.04	669			CC::0000015::phosphopyruvate hydratase complex	3	GO	0.58807	0.93422	0.6242	1	1	0.667	0.235	0.51	1	0.983
CC::0030140::trans-Golgi network transport vesicle	14	GO	-0.48423	-1.2448	0.2246	0.71508	1	0.143	0.139	0.123	0.69154	0.037	670			MF::0004634::phosphopyruvate hydratase activity	3	GO	0.58807	0.93422	0.6242	1	1	0.667	0.235	0.51	1	0.983
BP::0043303::mast cell degranulation	3	GO	-0.79211	-1.2448	0.2271	0.71614	1	0.667	0.207	0.529	0.69257	0.039	671			CC::0043229::intracellular organelle	3507	GO	0.1661	0.93261	0.6059	1	1	0.225	0.209	0.334	1	0.985
BP::0043299::leukocyte degranulation	3	GO	-0.79211	-1.2448	0.2271	0.71614	1	0.667	0.207	0.529	0.69257	0.039	672			BP::0044265::cellular macromolecule catabolic process	185	GO	0.18469	0.93171	0.5928	1	1	0.249	0.217	0.2	1	0.987
BP::0002448::mast cell mediated immunity	3	GO	-0.79211	-1.2448	0.2271	0.71614	1	0.667	0.207	0.529	0.69257	0.039	673			CC::0031981::nuclear lumen	309	GO	0.20349	0.93136	0.5505	1	1	0.217	0.196	0.182	1	0.984
MF::0004983::neuropeptide Y receptor activity	4	GO	-0.72506	-1.2445	0.2246	0.71394	1	0.75	0.182	0.614	0.6896	0.037	674			BP::0002260::lymphocyte homeostasis	8	GO	0.39085	0.93048	0.559	1	1	0.125	0.013	0.124	1	0.984
MF::0001601::peptide YY receptor activity	4	GO	-0.72506	-1.2445	0.2246	0.71394	1	0.75	0.182	0.614	0.6896	0.037	675			CC::0043226::organelle	3511	GO	0.16571	0.93036	0.613	1	1	0.225	0.209	0.334	1	0.984
CC::0016021::integral to membrane	1810	GO	-0.32682	-1.2443	0.08787	0.71363	1	0.308	0.252	0.304	0.68925	0.037	676			BP::0051258::protein polymerization	36	GO	0.28207	0.93014	0.5413	1	1	0.333	0.205	0.266	1	0.983
BP::0048066::pigmentation during development	13	GO	-0.69221	-1.244	0.278	0.71373	1	0.769	0.262	0.569	0.68958	0.037	677			BP::0016051::carbohydrate biosynthetic process	61	GO	0.26195	0.93014	0.5896	1	1	0.0984	0.0303	0.0962	1	0.982
MF::0015108::chloride transmembrane transporter activity	7	GO	-0.6327	-1.2439	0.2355	0.71299	1	0.286	0.0191	0.281	0.68866	0.035	678			BP::0051347::positive regulation of transferase activity	74	GO	0.27042	0.92995	0.5521	1	1	0.176	0.0994	0.16	1	0.981
BP::0045086::positive regulation of interleukin-2 biosynthetic process	7	GO	-0.64466	-1.2431	0.2362	0.71469	1	0.714	0.22	0.558	0.68975	0.037	679			BP::0033674::positive regulation of kinase activity	74	GO	0.27042	0.92995	0.5521	1	1	0.176	0.0994	0.16	1	0.981
CC::0048770::pigment granule	4	GO	-0.88449	-1.2427	0.1804	0.7142	1	1	0.116	0.884	0.69063	0.038	680			CC::0005654::nucleoplasm	249	GO	0.21007	0.92942	0.5436	1	1	0.229	0.196	0.19	1	0.982
CC::0042470::melanosome	4	GO	-0.88449	-1.2427	0.1804	0.7142	1	1	0.116	0.884	0.69063	0.038	681			BP::0046474::glycerophospholipid biosynthetic process	25	GO	0.25243	0.92914	0.5679	1	1	0.08	0.0238	0.0784	1	0.981
MF::0019905::syntaxin binding	7	GO	-0.59506	-1.242	0.1966	0.71556	1	0.143	0.0373	0.138	0.69129	0.038	682			CC::0001533::cornified envelope	15	GO	0.41734	0.92889	0.5627	1	1	0.333	0.1	0.301	1	0.98
BP::0019724::B cell mediated immunity	34	GO	-0.45462	-1.2419	0.1635	0.71392	1	0.5	0.22	0.392	0.6901	0.038	683			MF::0042169::SH2 domain binding	11	GO	0.39394	0.92835	0.5762	1	1	0.364	0.137	0.314	1	0.98
BP::0016064::immunoglobulin mediated immune response	34	GO	-0.45462	-1.2419	0.1635	0.71392	1	0.5	0.22	0.392	0.6901	0.038	684			BP::0065004::protein-DNA complex assembly	94	GO	0.31964	0.92679	0.5276	1	1	0.33	0.193	0.269	1	0.983
BP::0009146::purine nucleoside triphosphate catabolic process	3	GO	-0.65761	-1.2415	0.2249	0.71438	1	0.667	0.236	0.51	0.69099	0.038	685			MF::0004565::beta-galactosidase activity	3	GO	0.54984	0.92627	0.6026	1	1	1	0.45	0.55	1	0.982
MF::0043121::neurotrophin binding	3	GO	-0.76245	-1.241	0.203	0.71471	1	0.667	0.196	0.537	0.69057	0.038	686			MF::0045182::translation regulator activity	62	GO	0.23787	0.92627	0.5271	1	1	0.226	0.202	0.182	1	0.982
MF::0004448::isocitrate dehydrogenase activity	5	GO	-0.59423	-1.2408	0.2308	0.71435	1	0.8	0.357	0.515	0.69068	0.038	687			CC::0005938::cell cortex	42	GO	0.28344	0.92577	0.6049	1	1	0.429	0.221	0.336	1	0.981
CC::0005641::nuclear envelope lumen	3	GO	-0.77641	-1.2403	0.221	0.71536	1	0.333	0.0341	0.322	0.69247	0.038	688			BP::0043086::negative regulation of catalytic activity	45	GO	0.28105	0.92496	0.6072	1	1	0.222	0.129	0.195	1	0.983
MF::0005044::scavenger receptor activity	14	GO	-0.51288	-1.2394	0.191	0.71744	1	0.357	0.112	0.318	0.69476	0.038	689			CC::0005581::collagen	30	GO	0.46304	0.92492	0.5849	1	1	0.233	0.0585	0.221	1	0.981
BP::0006919::caspase activation	17	GO	-0.4469	-1.2393	0.1804	0.71673	1	0.471	0.295	0.332	0.69375	0.037	690			MF::0008536::Ran GTPase binding	8	GO	0.40692	0.92404	0.5599	1	1	0.25	0.0878	0.228	1	0.983
CC::0045202::synapse	110	GO	-0.37664	-1.2392	0.1339	0.71584	1	0.336	0.251	0.256	0.69279	0.037	691			BP::0030859::polarized epithelial cell differentiation	3	GO	0.63058	0.92382	0.649	1	1	0.667	0.102	0.599	1	0.981
BP::0006182::cGMP biosynthetic process	9	GO	-0.61641	-1.239	0.2277	0.71559	1	0.667	0.274	0.485	0.69307	0.037	692			BP::0006611::protein export from nucleus	10	GO	0.31462	0.92367	0.5585	1	1	1	0.686	0.315	1	0.981
MF::0004896::hematopoietin/interferon-class (D200-domain) cytokine receptor activity	46	GO	-0.44412	-1.2382	0.167	0.71739	1	0.37	0.168	0.309	0.69359	0.038	693			CC::0005622::intracellular	4311	GO	0.15878	0.92359	0.6526	1	1	0.209	0.198	0.393	1	0.981
CC::0044425::membrane part	2063	GO	-0.31669	-1.2378	0.08768	0.71747	1	0.289	0.244	0.301	0.69332	0.038	694			MF::0008656::caspase activator activity	7	GO	0.45348	0.92246	0.5694	1	1	0.286	0.0175	0.281	1	0.98
MF::0008603::cAMP-dependent protein kinase regulator activity	8	GO	-0.59804	-1.2375	0.1996	0.71779	1	0.625	0.249	0.47	0.69359	0.037	695			MF::0001636::corticotrophin-releasing factor gastric inhibitory peptide-like receptor activity	3	GO	0.4681	0.92233	0.6299	1	1	1	0.532	0.468	1	0.98
CC::0030935::sheet-forming collagen	7	GO	-0.72706	-1.2373	0.248	0.71723	1	0.571	0.188	0.465	0.69275	0.037	696			MF::0042577::lipid phosphatase activity	10	GO	0.37192	0.92073	0.5583	1	1	0.2	0.0934	0.182	1	0.981
BP::0002200::somatic diversification of immune receptors	11	GO	-0.56758	-1.2371	0.2232	0.71502	1	0.636	0.22	0.497	0.69135	0.037	697			BP::0009070::serine family amino acid biosynthetic process	9	GO	0.44507	0.92017	0.5849	1	1	0.667	0.307	0.463	1	0.981
BP::0016445::somatic diversification of immunoglobulins	11	GO	-0.56758	-1.2371	0.2232	0.71502	1	0.636	0.22	0.497	0.69135	0.037	698			MF::0005544::calcium-dependent phospholipid binding	16	GO	0.39445	0.92003	0.581	1	1	0.312	0.127	0.273	1	0.981
BP::0009410::response to xenobiotic stimulus	18	GO	-0.50989	-1.2371	0.1779	0.7169	1	0.389	0.152	0.331	0.69267	0.038	699			MF::0015665::alcohol transmembrane transporter activity	3	GO	0.58825	0.91991	0.6386	1	1	1	0.412	0.588	1	0.98
BP::0045761::regulation of adenylate cyclase activity	34	GO	-0.41578	-1.237	0.1589	0.71414	1	0.294	0.17	0.245	0.6906	0.037	700			MF::0015166::polyol transmembrane transporter activity	3	GO	0.58825	0.91991	0.6386	1	1	1	0.412	0.588	1	0.98
MF::0008559::xenobiotic-transporting ATPase activity	3	GO	-0.81765	-1.2363	0.2192	0.71474	1	1	0.183	0.818	0.69037	0.037	701			MF::0008131::amine oxidase activity	5	GO	0.51027	0.91983	0.5732	1	1	0.6	0.259	0.445	1	0.978
MF::0042910::xenobiotic transporter activity	3	GO	-0.81765	-1.2363	0.2192	0.71474	1	1	0.183	0.818	0.69037	0.037	702			MF::0004274::dipeptidyl-peptidase IV activity	3	GO	0.59094	0.91896	0.6359	1	1	0.667	0.161	0.559	1	0.98
BP::0007242::intracellular signaling cascade	792	GO	-0.27659	-1.2362	0.06154	0.71388	1	0.275	0.24	0.234	0.6894	0.037	703			BP::0045892::negative regulation of transcription\, DNA-dependent	123	GO	0.23002	0.91781	0.6071	1	1	0.146	0.106	0.133	1	0.98
BP::0007416::synaptogenesis	14	GO	-0.55235	-1.2361	0.1925	0.7132	1	0.571	0.29	0.407	0.6887	0.036	704			CC::0044424::intracellular part	4120	GO	0.15754	0.91778	0.6603	1	1	0.222	0.209	0.388	1	0.98
MF::0005497::androgen binding	4	GO	-0.72099	-1.2359	0.2187	0.71278	1	1	0.28	0.721	0.68845	0.036	705			BP::0007050::cell cycle arrest	54	GO	0.27236	0.91738	0.5784	1	1	0.352	0.208	0.281	1	0.98
MF::0031402::sodium ion binding	51	GO	-0.41008	-1.2354	0.1874	0.71362	1	0.255	0.127	0.224	0.6917	0.037	706			BP::0000320::re-entry into mitotic cell cycle	4	GO	0.46846	0.91695	0.5759	1	1	0.5	0.233	0.383	1	0.98
MF::0019863::IgE binding	4	GO	-0.73632	-1.2347	0.2167	0.71511	1	0.75	0.207	0.595	0.69148	0.037	707			BP::0009057::macromolecule catabolic process	238	GO	0.18435	0.91648	0.6486	1	1	0.248	0.217	0.2	1	0.981
MF::0003810::protein-glutamine gamma-glutamyltransferase activity	6	GO	-0.62372	-1.2338	0.2059	0.71715	1	1	0.377	0.624	0.69349	0.037	708			BP::0007096::regulation of exit from mitosis	5	GO	0.45902	0.91606	0.5872	1	1	0.4	0.2	0.32	1	0.98
CC::0005587::collagen type IV	6	GO	-0.74022	-1.2336	0.2213	0.71692	1	0.667	0.188	0.542	0.69429	0.037	709			BP::0006689::ganglioside catabolic process	4	GO	0.51825	0.91499	0.5874	1	1	0.25	0.0195	0.245	1	0.978
BP::0006733::oxidoreduction coenzyme metabolic process	13	GO	-0.52952	-1.2328	0.2206	0.71881	1	0.462	0.201	0.37	0.69517	0.038	710			BP::0001573::ganglioside metabolic process	4	GO	0.51825	0.91499	0.5874	1	1	0.25	0.0195	0.245	1	0.978
MF::0005099::Ras GTPase activator activity	25	GO	-0.42143	-1.2325	0.1684	0.7187	1	0.28	0.169	0.233	0.69602	0.037	711			BP::0044272::sulfur compound biosynthetic process	22	GO	0.30542	0.91446	0.5821	1	1	0.273	0.215	0.215	1	0.98
MF::0048185::activin binding	4	GO	-0.66995	-1.2315	0.2097	0.72124	1	1	0.331	0.67	0.69855	0.038	712			CC::0008250::oligosaccharyl transferase complex	5	GO	0.46942	0.91412	0.6008	1	1	1	0.531	0.469	1	0.978
MF::0005218::intracellular ligand-gated calcium channel activity	3	GO	-0.7871	-1.2314	0.2265	0.71957	1	0.667	0.167	0.556	0.69717	0.037	713			MF::0004576::oligosaccharyl transferase activity	5	GO	0.46942	0.91412	0.6008	1	1	1	0.531	0.469	1	0.978
MF::0005219::ryanodine-sensitive calcium-release channel activity	3	GO	-0.7871	-1.2314	0.2265	0.71957	1	0.667	0.167	0.556	0.69717	0.037	714			MF::0004579::dolichyl-diphosphooligosaccharide-protein glycotransferase activity	5	GO	0.46942	0.91412	0.6008	1	1	1	0.531	0.469	1	0.978
BP::0006583::melanin biosynthetic process from tyrosine	5	GO	-0.84497	-1.2313	0.2238	0.71675	1	0.8	0.116	0.708	0.69491	0.035	715			BP::0045806::negative regulation of endocytosis	3	GO	0.59592	0.91382	0.6436	1	1	0.667	0.191	0.54	1	0.978
BP::0042438::melanin biosynthetic process	5	GO	-0.84497	-1.2313	0.2238	0.71675	1	0.8	0.116	0.708	0.69491	0.035	716			BP::0045446::endothelial cell differentiation	8	GO	0.41774	0.91251	0.5799	1	1	1	0.583	0.418	1	0.978
BP::0006582::melanin metabolic process	5	GO	-0.84497	-1.2313	0.2238	0.71675	1	0.8	0.116	0.708	0.69491	0.035	717			BP::0016584::nucleosome positioning	4	GO	0.52909	0.91237	0.6088	1	1	0.75	0.334	0.5	1	0.977
BP::0042981::regulation of apoptosis	327	GO	-0.28284	-1.2298	0.08798	0.72082	1	0.242	0.22	0.197	0.69737	0.037	718			CC::0016605::PML body	9	GO	0.38034	0.91169	0.5745	1	1	0.444	0.231	0.342	1	0.979
CC::0005790::smooth endoplasmic reticulum	8	GO	-0.60517	-1.2292	0.1971	0.72216	1	0.5	0.319	0.341	0.69979	0.038	719			BP::0006678::glucosylceramide metabolic process	3	GO	0.53229	0.91095	0.6054	1	1	0.333	0.015	0.328	1	0.981
MF::0004995::tachykinin receptor activity	3	GO	-0.81398	-1.2281	0.1972	0.72468	1	0.333	0.00199	0.333	0.70194	0.04	720			BP::0045333::cellular respiration	33	GO	0.27023	0.91045	0.5454	1	1	0.212	0.172	0.176	1	0.98
MF::0008083::growth factor activity	117	GO	-0.3996	-1.228	0.1373	0.72399	1	0.308	0.176	0.257	0.70116	0.038	721			BP::0051128::regulation of cellular component organization and biogenesis	53	GO	0.24735	0.91028	0.6224	1	1	0.358	0.255	0.269	1	0.979
BP::0030317::sperm motility	7	GO	-0.6139	-1.2273	0.243	0.72533	1	0.429	0.093	0.389	0.70349	0.039	722			BP::0006493::protein amino acid O-linked glycosylation	11	GO	0.40062	0.90959	0.5769	1	1	0.364	0.185	0.297	1	0.981
MF::0016247::channel regulator activity	27	GO	-0.42564	-1.227	0.1732	0.72537	1	0.407	0.227	0.316	0.70421	0.04	723			CC::0009898::internal side of plasma membrane	5	GO	0.48588	0.90827	0.5976	1	1	0.4	0.162	0.335	1	0.982
BP::0002526::acute inflammatory response	44	GO	-0.45049	-1.2269	0.2109	0.7246	1	0.614	0.329	0.414	0.70323	0.038	724			BP::0050905::neuromuscular process	5	GO	0.49498	0.90823	0.6302	1	1	0.4	0.076	0.37	1	0.982
BP::0030728::ovulation	7	GO	-0.67744	-1.2268	0.2251	0.72426	1	0.143	0.00292	0.143	0.70246	0.037	725			BP::0050771::negative regulation of axonogenesis	4	GO	0.53056	0.90776	0.6166	1	1	0.25	0.0484	0.238	1	0.98
BP::0042345::regulation of NF-kappaB import into nucleus	10	GO	-0.51095	-1.2265	0.2454	0.72309	1	0.4	0.202	0.319	0.70102	0.036	726			BP::0030517::negative regulation of axon extension	4	GO	0.53056	0.90776	0.6166	1	1	0.25	0.0484	0.238	1	0.98
BP::0042348::NF-kappaB import into nucleus	10	GO	-0.51095	-1.2265	0.2454	0.72309	1	0.4	0.202	0.319	0.70102	0.036	727			BP::0051169::nuclear transport	96	GO	0.21078	0.90727	0.6219	1	1	0.167	0.138	0.145	1	0.977
BP::0019226::transmission of nerve impulse	222	GO	-0.33753	-1.2262	0.1419	0.72319	1	0.32	0.243	0.249	0.70108	0.036	728			BP::0006913::nucleocytoplasmic transport	96	GO	0.21078	0.90727	0.6219	1	1	0.167	0.138	0.145	1	0.977
BP::0043087::regulation of GTPase activity	23	GO	-0.42775	-1.2259	0.1548	0.72304	1	0.391	0.191	0.317	0.70156	0.036	729			MF::0016791::phosphoric monoester hydrolase activity	152	GO	0.22501	0.90721	0.7019	1	1	0.178	0.0934	0.164	1	0.977
MF::0008034::lipoprotein binding	15	GO	-0.51421	-1.2258	0.194	0.72235	1	0.267	0.131	0.232	0.70082	0.036	730			BP::0006776::vitamin A metabolic process	9	GO	0.42989	0.90717	0.6119	1	1	0.333	0.0577	0.314	1	0.976
CC::0005929::cilium	21	GO	-0.41392	-1.2255	0.1741	0.72231	1	0.381	0.264	0.281	0.69995	0.035	731			BP::0046330::positive regulation of JNK cascade	4	GO	0.50489	0.90626	0.6232	1	1	0.25	0.0175	0.246	1	0.978
MF::0017040::ceramidase activity	5	GO	-0.65798	-1.2254	0.2358	0.72172	1	0.2	0.0422	0.192	0.70035	0.034	732			BP::0030111::regulation of Wnt receptor signaling pathway	16	GO	0.36346	0.90529	0.5751	1	1	0.375	0.181	0.308	1	0.98
BP::0042692::muscle cell differentiation	30	GO	-0.437	-1.2252	0.1768	0.72155	1	0.433	0.286	0.311	0.70002	0.034	733			MF::0016421::CoA carboxylase activity	5	GO	0.44739	0.9052	0.5893	1	1	0.2	0.0652	0.187	1	0.979
MF::0015294::solute\:cation symporter activity	50	GO	-0.39867	-1.2247	0.1907	0.72198	1	0.34	0.203	0.273	0.70079	0.034	734			CC::0005912::adherens junction	36	GO	0.33429	0.90475	0.6008	1	1	0.389	0.182	0.319	1	0.979
BP::0002062::chondrocyte differentiation	3	GO	-0.76931	-1.2241	0.1996	0.72326	1	0.333	0.0155	0.328	0.70263	0.034	735			BP::0051649::establishment of cellular localization	447	GO	0.18006	0.90353	0.7006	1	1	0.177	0.149	0.16	1	0.981
MF::0046982::protein heterodimerization activity	49	GO	-0.35912	-1.2239	0.1656	0.72289	1	0.306	0.211	0.243	0.70227	0.034	736			BP::0043285::biopolymer catabolic process	182	GO	0.19133	0.90313	0.6544	1	1	0.418	0.306	0.297	1	0.981
BP::0042535::positive regulation of tumor necrosis factor biosynthetic process	6	GO	-0.65299	-1.2237	0.2555	0.71971	1	0.333	0.0198	0.327	0.69893	0.033	737			BP::0008045::motor axon guidance	5	GO	0.51761	0.90285	0.629	1	1	0.4	0.0644	0.374	1	0.979
BP::0042534::regulation of tumor necrosis factor biosynthetic process	6	GO	-0.65299	-1.2237	0.2555	0.71971	1	0.333	0.0198	0.327	0.69893	0.033	738			BP::0046716::muscle maintenance	4	GO	0.50782	0.90245	0.6146	1	1	0.75	0.248	0.565	1	0.981
BP::0042533::tumor necrosis factor biosynthetic process	6	GO	-0.65299	-1.2237	0.2555	0.71971	1	0.333	0.0198	0.327	0.69893	0.033	739			BP::0032392::DNA geometric change	13	GO	0.36798	0.90138	0.5803	1	1	1	0.633	0.368	1	0.98
BP::0032640::tumor necrosis factor production	6	GO	-0.65299	-1.2237	0.2555	0.71971	1	0.333	0.0198	0.327	0.69893	0.033	740			BP::0032508::DNA duplex unwinding	13	GO	0.36798	0.90138	0.5803	1	1	1	0.633	0.368	1	0.98
MF::0019865::immunoglobulin binding	10	GO	-0.59938	-1.223	0.2241	0.72082	1	0.7	0.207	0.556	0.7	0.033	741			BP::0006268::DNA unwinding during replication	13	GO	0.36798	0.90138	0.5803	1	1	1	0.633	0.368	1	0.98
BP::0002253::activation of immune response	29	GO	-0.45331	-1.2228	0.16	0.72064	1	0.621	0.263	0.459	0.70015	0.032	742			BP::0007612::learning	24	GO	0.36015	0.90121	0.6069	1	1	0.208	0.079	0.192	1	0.978
CC::0005769::early endosome	19	GO	-0.47155	-1.2221	0.2338	0.72179	1	0.211	0.0796	0.194	0.70347	0.032	743			MF::0008013::beta-catenin binding	6	GO	0.42949	0.90095	0.6085	1	1	0.333	0.119	0.294	1	0.978
BP::0042129::regulation of T cell proliferation	23	GO	-0.48043	-1.2215	0.2224	0.72186	1	0.609	0.232	0.469	0.70223	0.032	744			BP::0030163::protein catabolic process	131	GO	0.19764	0.90028	0.6056	1	1	0.435	0.306	0.307	1	0.977
BP::0008272::sulfate transport	7	GO	-0.60482	-1.2215	0.2098	0.72266	1	0.286	0.00611	0.284	0.70317	0.032	745			BP::0042158::lipoprotein biosynthetic process	22	GO	0.26772	0.89974	0.5802	1	1	0.318	0.209	0.252	1	0.978
CC::0045121::lipid raft	16	GO	-0.48167	-1.2207	0.1934	0.7228	1	0.25	0.081	0.23	0.70315	0.032	746			BP::0042088::T-helper 1 type immune response	7	GO	0.47002	0.89931	0.5973	1	1	0.429	0.0599	0.403	1	0.977
BP::0043067::regulation of programmed cell death	330	GO	-0.28149	-1.2207	0.09462	0.72369	1	0.239	0.22	0.195	0.70409	0.034	747			CC::0005634::nucleus	2035	GO	0.18773	0.89751	0.6226	1	1	0.23	0.202	0.251	1	0.982
MF::0015116::sulfate transmembrane transporter activity	5	GO	-0.69478	-1.2204	0.2317	0.72198	1	0.4	0.00611	0.398	0.70286	0.032	748			BP::0016337::cell-cell adhesion	130	GO	0.27938	0.8971	0.6819	1	1	0.246	0.129	0.218	1	0.981
MF::0008271::secondary active sulfate transmembrane transporter activity	5	GO	-0.69478	-1.2204	0.2317	0.72198	1	0.4	0.00611	0.398	0.70286	0.032	749			BP::0019216::regulation of lipid metabolic process	12	GO	0.3838	0.89544	0.628	1	1	0.167	0.0527	0.158	1	0.983
MF::0016493::C-C chemokine receptor activity	15	GO	-0.55843	-1.22	0.27	0.72131	1	0.533	0.18	0.438	0.70173	0.031	750			BP::0046839::phospholipid dephosphorylation	10	GO	0.37509	0.89471	0.5939	1	1	0.4	0.143	0.343	1	0.983
MF::0019957::C-C chemokine binding	15	GO	-0.55843	-1.22	0.27	0.72131	1	0.533	0.18	0.438	0.70173	0.031	751			BP::0007346::regulation of progression through mitotic cell cycle	19	GO	0.3162	0.89399	0.6185	1	1	0.263	0.079	0.243	1	0.983
BP::0002449::lymphocyte mediated immunity	42	GO	-0.431	-1.2198	0.1742	0.72103	1	0.476	0.22	0.374	0.70162	0.031	752			BP::0017148::negative regulation of protein biosynthetic process	17	GO	0.31756	0.89265	0.6196	1	1	0.235	0.0937	0.214	1	0.984
MF::0004180::carboxypeptidase activity	20	GO	-0.49872	-1.2187	0.2213	0.7236	1	0.25	0.0555	0.237	0.70418	0.035	753			BP::0008544::epidermis development	74	GO	0.29958	0.89247	0.6336	1	1	0.284	0.158	0.241	1	0.983
BP::0007610::behavior	244	GO	-0.36227	-1.218	0.1506	0.725	1	0.283	0.18	0.24	0.70462	0.036	754			BP::0046479::glycosphingolipid catabolic process	5	GO	0.46921	0.89178	0.6034	1	1	0.2	0.0195	0.196	1	0.982
MF::0015293::symporter activity	86	GO	-0.36509	-1.2175	0.1778	0.72563	1	0.314	0.203	0.253	0.70541	0.037	755			MF::0043028::caspase regulator activity	9	GO	0.40988	0.89175	0.636	1	1	0.222	0.0175	0.219	1	0.982
BP::0050773::regulation of dendrite development	4	GO	-0.61514	-1.2174	0.2825	0.72491	1	0.75	0.327	0.505	0.70475	0.036	756			BP::0051248::negative regulation of protein metabolic process	50	GO	0.24108	0.89153	0.6932	1	1	0.28	0.166	0.235	1	0.981
MF::0004806::triacylglycerol lipase activity	7	GO	-0.62359	-1.2173	0.2386	0.72452	1	0.571	0.23	0.44	0.70465	0.036	757			MF::0004396::hexokinase activity	4	GO	0.4837	0.89044	0.6233	1	1	0.25	0.0252	0.244	1	0.984
MF::0008235::metalloexopeptidase activity	32	GO	-0.41722	-1.2166	0.1955	0.72575	1	0.281	0.203	0.225	0.70487	0.036	758			MF::0016628::oxidoreductase activity\, acting on the CH-CH group of donors\, NAD or NADP as acceptor	9	GO	0.42503	0.89014	0.6135	1	1	0.444	0.181	0.365	1	0.984
BP::0007616::long-term memory	3	GO	-0.78574	-1.2157	0.2273	0.72765	1	0.667	0.106	0.596	0.70722	0.038	759			BP::0031365::N-terminal protein amino acid modification	4	GO	0.48232	0.88834	0.6276	1	1	0.25	0.055	0.236	1	0.986
BP::0000041::transition metal ion transport	26	GO	-0.43264	-1.2155	0.2152	0.72759	1	0.385	0.214	0.303	0.70671	0.037	760			CC::0043231::intracellular membrane-bound organelle	3092	GO	0.16725	0.88785	0.6935	1	1	0.228	0.21	0.306	1	0.986
MF::0019901::protein kinase binding	51	GO	-0.33071	-1.2146	0.209	0.72939	1	0.255	0.198	0.206	0.70741	0.038	761			MF::0005010::insulin-like growth factor receptor activity	3	GO	0.54294	0.88758	0.6673	1	1	0.333	0.0348	0.322	1	0.986
MF::0008757::S-adenosylmethionine-dependent methyltransferase activity	22	GO	-0.37487	-1.2139	0.1711	0.72995	1	0.364	0.261	0.27	0.71075	0.037	762			BP::0000302::response to reactive oxygen species	11	GO	0.372	0.88671	0.6245	1	1	0.182	0.0239	0.178	1	0.986
MF::0015026::coreceptor activity	14	GO	-0.53756	-1.2139	0.2167	0.73063	1	0.357	0.153	0.303	0.71133	0.037	763			MF::0003917::DNA topoisomerase type I activity	3	GO	0.43979	0.88638	0.6143	1	1	1	0.56	0.44	1	0.987
BP::0006690::icosanoid metabolic process	30	GO	-0.44867	-1.2134	0.2131	0.73037	1	0.367	0.279	0.265	0.71018	0.037	764			BP::0001656::metanephros development	27	GO	0.34611	0.88629	0.6476	1	1	0.259	0.0958	0.235	1	0.987
MF::0001637::G-protein chemoattractant receptor activity	24	GO	-0.49322	-1.2133	0.2334	0.72813	1	0.375	0.18	0.308	0.70814	0.037	765			CC::0031974::membrane-enclosed lumen	373	GO	0.18529	0.88608	0.6303	1	1	0.214	0.196	0.181	1	0.984
MF::0004950::chemokine receptor activity	24	GO	-0.49322	-1.2133	0.2334	0.72813	1	0.375	0.18	0.308	0.70814	0.037	766			CC::0043233::organelle lumen	373	GO	0.18529	0.88608	0.6303	1	1	0.214	0.196	0.181	1	0.984
BP::0006909::phagocytosis	21	GO	-0.4823	-1.2133	0.1751	0.72987	1	0.381	0.21	0.302	0.70979	0.037	767			BP::0031327::negative regulation of cellular biosynthetic process	18	GO	0.30857	0.88589	0.6273	1	1	0.222	0.0937	0.202	1	0.984
BP::0007168::receptor guanylyl cyclase signaling pathway	4	GO	-0.67877	-1.2124	0.2747	0.7303	1	0.75	0.253	0.56	0.70914	0.037	768			MF::0019841::retinol binding	5	GO	0.46365	0.88571	0.6328	1	1	0.4	0.0344	0.386	1	0.983
CC::0005575::cellular_component	6371	GO	-0.25984	-1.2123	0.04546	0.72877	1	0.217	0.214	1.11	0.70773	0.037	769			CC::0043227::membrane-bound organelle	3097	GO	0.16671	0.88549	0.6996	1	1	0.228	0.21	0.306	1	0.982
MF::0017002::activin receptor activity	4	GO	-0.60679	-1.2123	0.2554	0.72946	1	0.75	0.331	0.502	0.70865	0.037	770			MF::0004300::enoyl-CoA hydratase activity	6	GO	0.42693	0.88398	0.6245	1	1	0.167	0.0331	0.161	1	0.985
BP::0006941::striated muscle contraction	24	GO	-0.42759	-1.2121	0.1806	0.72844	1	0.292	0.163	0.245	0.70843	0.037	771			BP::0006303::double-strand break repair via nonhomologous end joining	4	GO	0.46845	0.88325	0.6386	1	1	0.25	0.151	0.212	1	0.984
CC::0005891::voltage-gated calcium channel complex	17	GO	-0.45235	-1.211	0.2733	0.73101	1	0.471	0.328	0.317	0.71092	0.037	772			BP::0000726::non-recombinational repair	4	GO	0.46845	0.88325	0.6386	1	1	0.25	0.151	0.212	1	0.984
MF::0004383::guanylate cyclase activity	8	GO	-0.62241	-1.2105	0.25	0.73144	1	0.75	0.274	0.545	0.71197	0.038	773			MF::0000030::mannosyltransferase activity	3	GO	0.4478	0.88291	0.6544	1	1	0.333	0.121	0.293	1	0.984
MF::0000146::microfilament motor activity	10	GO	-0.51718	-1.2102	0.2346	0.73172	1	0.3	0.111	0.267	0.71278	0.038	774			BP::0007131::meiotic recombination	17	GO	0.35436	0.88121	0.6056	1	1	0.176	0.078	0.163	1	0.988
MF::0004985::opioid receptor activity	6	GO	-0.66393	-1.2098	0.2762	0.73206	1	0.333	0.0612	0.313	0.71264	0.038	775			MF::0003954::NADH dehydrogenase activity	23	GO	0.29184	0.88087	0.5412	1	1	1	0.709	0.292	1	0.983
BP::0007268::synaptic transmission	200	GO	-0.33849	-1.2093	0.1602	0.73269	1	0.325	0.243	0.253	0.71256	0.037	776			MF::0050136::NADH dehydrogenase (quinone) activity	23	GO	0.29184	0.88087	0.5412	1	1	1	0.709	0.292	1	0.983
MF::0004982::N-formyl peptide receptor activity	4	GO	-0.6605	-1.2089	0.2579	0.73306	1	0.5	0.176	0.412	0.71324	0.038	777			MF::0008137::NADH dehydrogenase (ubiquinone) activity	23	GO	0.29184	0.88087	0.5412	1	1	1	0.709	0.292	1	0.983
MF::0016986::transcription initiation factor activity	6	GO	-0.57731	-1.2085	0.2768	0.73348	1	0.5	0.246	0.377	0.71274	0.037	778			MF::0016778::diphosphotransferase activity	5	GO	0.44025	0.88	0.6115	1	1	0.6	0.298	0.422	1	0.983
MF::0043176::amine binding	18	GO	-0.46624	-1.2084	0.2326	0.73284	1	0.222	0.142	0.191	0.71182	0.036	779			MF::0004749::ribose phosphate diphosphokinase activity	5	GO	0.44025	0.88	0.6115	1	1	0.6	0.298	0.422	1	0.983
BP::0019229::regulation of vasoconstriction	4	GO	-0.68392	-1.2083	0.2751	0.7323	1	0.75	0.298	0.526	0.71224	0.036	780			MF::0042288::MHC class I protein binding	5	GO	0.45082	0.87934	0.6285	1	1	0.6	0.301	0.42	1	0.983
BP::0007623::circadian rhythm	14	GO	-0.44494	-1.208	0.2404	0.73246	1	0.786	0.401	0.471	0.71181	0.037	781			BP::0006096::glycolysis	33	GO	0.27031	0.87897	0.6125	1	1	0.212	0.194	0.172	1	0.983
BP::0051205::protein insertion into membrane	3	GO	-0.62366	-1.2075	0.2586	0.73307	1	0.333	0.0093	0.33	0.7127	0.038	782			CC::0005869::dynactin complex	4	GO	0.40237	0.87787	0.6036	1	1	1	0.598	0.402	1	0.984
MF::0004000::adenosine deaminase activity	3	GO	-0.74271	-1.2074	0.2555	0.73248	1	0.333	0.0433	0.319	0.71247	0.037	783			BP::0050790::regulation of catalytic activity	226	GO	0.20911	0.87748	0.8161	1	1	0.186	0.134	0.166	1	0.984
BP::0006766::vitamin metabolic process	36	GO	-0.41911	-1.2073	0.1786	0.7318	1	0.278	0.107	0.249	0.71195	0.036	784			BP::0009059::macromolecule biosynthetic process	370	GO	0.16231	0.87737	0.7084	1	1	0.154	0.166	0.135	1	0.984
MF::0043015::gamma-tubulin binding	4	GO	-0.65405	-1.2071	0.2658	0.73153	1	0.25	0.11	0.223	0.71141	0.036	785			BP::0006354::RNA elongation	10	GO	0.32234	0.87593	0.5897	1	1	1	0.678	0.322	1	0.987
BP::0000160::two-component signal transduction system (phosphorelay)	4	GO	-0.66348	-1.2068	0.2582	0.73157	1	0.25	0.0159	0.246	0.71166	0.036	786			MF::0016780::phosphotransferase activity\, for other substituted phosphate groups	6	GO	0.45425	0.87564	0.6393	1	1	0.167	0.0242	0.163	1	0.987
MF::0015057::thrombin receptor activity	5	GO	-0.6868	-1.2056	0.2854	0.73457	1	0.2	0.00106	0.2	0.7157	0.038	787			BP::0048729::tissue morphogenesis	38	GO	0.29789	0.87529	0.6698	1	1	0.211	0.102	0.19	1	0.986
MF::0048037::cofactor binding	75	GO	-0.35333	-1.2055	0.1913	0.73382	1	0.32	0.275	0.234	0.71479	0.038	788			BP::0018342::protein prenylation	5	GO	0.43848	0.87487	0.6403	1	1	0.4	0.275	0.29	1	0.985
MF::0008509::anion transmembrane transporter activity	86	GO	-0.37311	-1.2051	0.1505	0.73425	1	0.349	0.249	0.265	0.71548	0.038	789			BP::0018346::protein amino acid prenylation	5	GO	0.43848	0.87487	0.6403	1	1	0.4	0.275	0.29	1	0.985
BP::0006793::phosphorus metabolic process	567	GO	-0.25841	-1.2044	0.09677	0.73448	1	0.25	0.221	0.211	0.71502	0.038	790			BP::0006094::gluconeogenesis	18	GO	0.32889	0.87475	0.6724	1	1	0.222	0.139	0.192	1	0.984
BP::0006796::phosphate metabolic process	567	GO	-0.25841	-1.2044	0.09677	0.73448	1	0.25	0.221	0.211	0.71502	0.038	791			CC::0031228::intrinsic to Golgi membrane	13	GO	0.3802	0.87335	0.6215	1	1	0.231	0.126	0.202	1	0.986
BP::0043066::negative regulation of apoptosis	143	GO	-0.2947	-1.2043	0.1429	0.73394	1	0.21	0.186	0.174	0.71493	0.037	792			BP::0050879::multicellular organismal movement	7	GO	0.43003	0.87305	0.6248	1	1	0.286	0.076	0.264	1	0.985
BP::0050808::synapse organization and biogenesis	21	GO	-0.47629	-1.2041	0.221	0.73379	1	0.524	0.29	0.373	0.71425	0.037	793			BP::0009892::negative regulation of metabolic process	244	GO	0.19945	0.87263	0.763	1	1	0.238	0.198	0.197	1	0.984
BP::0031347::regulation of defense response	16	GO	-0.49885	-1.2036	0.2213	0.73339	1	0.625	0.248	0.471	0.71347	0.037	794			BP::0030238::male sex determination	5	GO	0.48616	0.87239	0.622	1	1	0.2	0.0012	0.2	1	0.984
BP::0050727::regulation of inflammatory response	16	GO	-0.49885	-1.2036	0.2213	0.73339	1	0.625	0.248	0.471	0.71347	0.037	795			BP::0045624::positive regulation of T-helper cell differentiation	3	GO	0.56098	0.87229	0.6975	1	1	0.333	0.0133	0.329	1	0.984
BP::0042312::regulation of vasodilation	4	GO	-0.72777	-1.2032	0.2583	0.73376	1	0.5	0.113	0.444	0.7134	0.037	796			BP::0030641::cellular hydrogen ion homeostasis	6	GO	0.46934	0.87229	0.6579	1	1	0.333	0.0361	0.322	1	0.984
BP::0048589::developmental growth	20	GO	-0.44405	-1.2029	0.1737	0.73368	1	0.45	0.279	0.325	0.71334	0.036	797			MF::0042393::histone binding	8	GO	0.42352	0.87197	0.6198	1	1	0.625	0.327	0.421	1	0.983
MF::0004706::JUN kinase kinase kinase activity	3	GO	-0.73324	-1.2028	0.2622	0.73311	1	0.333	0.216	0.261	0.7126	0.037	798			BP::0006213::pyrimidine nucleoside metabolic process	7	GO	0.42664	0.87125	0.6373	1	1	0.286	0.126	0.25	1	0.983
BP::0030239::myofibril assembly	6	GO	-0.6259	-1.2022	0.2586	0.7324	1	0.5	0.202	0.399	0.71232	0.037	799			BP::0048488::synaptic vesicle endocytosis	7	GO	0.4363	0.8707	0.6354	1	1	0.143	0.0129	0.141	1	0.983
BP::0055001::muscle cell development	6	GO	-0.6259	-1.2022	0.2586	0.7324	1	0.5	0.202	0.399	0.71232	0.037	800			MF::0008417::fucosyltransferase activity	12	GO	0.35613	0.86928	0.6268	1	1	0.333	0.2	0.267	1	0.984
BP::0055002::striated muscle cell development	6	GO	-0.6259	-1.2022	0.2586	0.7324	1	0.5	0.202	0.399	0.71232	0.037	801			BP::0042092::T-helper 2 type immune response	7	GO	0.44443	0.86901	0.6342	1	1	0.286	0.0178	0.281	1	0.984
BP::0019374::galactolipid metabolic process	3	GO	-0.75193	-1.2011	0.2476	0.73405	1	0.333	0.0218	0.326	0.71363	0.037	802			BP::0051656::establishment of organelle localization	13	GO	0.33566	0.86896	0.6396	1	1	0.231	0.108	0.206	1	0.983
BP::0006681::galactosylceramide metabolic process	3	GO	-0.75193	-1.2011	0.2476	0.73405	1	0.333	0.0218	0.326	0.71363	0.037	803			BP::0007185::transmembrane receptor protein tyrosine phosphatase signaling pathway	7	GO	0.45389	0.86887	0.666	1	1	0.286	0.0453	0.273	1	0.983
BP::0030300::regulation of cholesterol absorption	3	GO	-0.81453	-1.2001	0.242	0.7362	1	0.667	0.0332	0.645	0.71564	0.038	804			BP::0006298::mismatch repair	17	GO	0.31474	0.86885	0.6205	1	1	0.176	0.0701	0.164	1	0.983
BP::0015872::dopamine transport	3	GO	-0.75083	-1.1995	0.2675	0.73634	1	0.667	0.13	0.581	0.71464	0.038	805			MF::0043548::phosphoinositide 3-kinase binding	3	GO	0.55195	0.86863	0.6613	1	1	0.667	0.137	0.576	1	0.982
BP::0030500::regulation of bone mineralization	6	GO	-0.64514	-1.1995	0.2655	0.73724	1	0.5	0.0832	0.459	0.71553	0.039	806			MF::0051539::4 iron\, 4 sulfur cluster binding	14	GO	0.3074	0.86801	0.6494	1	1	0.5	0.3	0.351	1	0.982
BP::0030850::prostate gland development	3	GO	-0.7422	-1.1993	0.2704	0.73598	1	0.333	0.0322	0.323	0.71461	0.038	807			CC::0044431::Golgi apparatus part	97	GO	0.20733	0.86789	0.6509	1	1	0.309	0.269	0.229	1	0.981
BP::0006468::protein amino acid phosphorylation	396	GO	-0.26585	-1.1988	0.1002	0.73673	1	0.298	0.255	0.234	0.71584	0.037	808			BP::0006349::genetic imprinting	5	GO	0.43152	0.86782	0.6057	1	1	0.6	0.294	0.424	1	0.981
BP::0009154::purine ribonucleotide catabolic process	4	GO	-0.64456	-1.1987	0.2823	0.73623	1	1	0.356	0.644	0.71525	0.037	809			BP::0050769::positive regulation of neurogenesis	11	GO	0.38482	0.86651	0.6518	1	1	0.364	0.202	0.291	1	0.982
BP::0008150::biological_process	6646	GO	-0.25735	-1.1978	0.06481	0.73818	1	0.252	0.25	1.62	0.71723	0.038	810			BP::0006259::DNA metabolic process	425	GO	0.21853	0.86625	0.6107	1	1	0.299	0.235	0.242	1	0.982
BP::0007603::phototransduction\, visible light	3	GO	-0.7589	-1.1975	0.2525	0.7375	1	1	0.242	0.759	0.71548	0.037	811			CC::0016327::apicolateral plasma membrane	35	GO	0.36574	0.86606	0.6222	1	1	0.371	0.109	0.332	1	0.981
BP::0050663::cytokine secretion	8	GO	-0.63265	-1.1975	0.2579	0.73827	1	0.625	0.21	0.494	0.71637	0.038	812			CC::0043296::apical junction complex	35	GO	0.36574	0.86606	0.6222	1	1	0.371	0.109	0.332	1	0.981
MF::0005100::Rho GTPase activator activity	14	GO	-0.46913	-1.1971	0.237	0.73777	1	0.357	0.169	0.297	0.71607	0.037	813			BP::0006026::aminoglycan catabolic process	4	GO	0.47001	0.8658	0.6521	1	1	0.25	0.0601	0.235	1	0.98
BP::0051057::positive regulation of small GTPase mediated signal transduction	3	GO	-0.71741	-1.1969	0.248	0.73757	1	0.667	0.103	0.598	0.7163	0.037	814			BP::0006027::glycosaminoglycan catabolic process	4	GO	0.47001	0.8658	0.6521	1	1	0.25	0.0601	0.235	1	0.98
MF::0008504::monoamine transmembrane transporter activity	5	GO	-0.61657	-1.1962	0.2842	0.73732	1	0.6	0.267	0.44	0.71602	0.038	815			MF::0008134::transcription factor binding	265	GO	0.19901	0.86469	0.7823	1	1	0.264	0.208	0.217	1	0.982
BP::0015844::monoamine transport	5	GO	-0.61657	-1.1962	0.2842	0.73732	1	0.6	0.267	0.44	0.71602	0.038	816			MF::0030145::manganese ion binding	68	GO	0.21977	0.86428	0.6812	1	1	0.25	0.151	0.214	1	0.98
BP::0045727::positive regulation of protein biosynthetic process	31	GO	-0.45875	-1.1962	0.2177	0.73913	1	0.484	0.22	0.379	0.71778	0.038	817			CC::0005902::microvillus	8	GO	0.43108	0.86395	0.6385	1	1	0.375	0.0845	0.344	1	0.981
BP::0042307::positive regulation of protein import into nucleus	4	GO	-0.64047	-1.1958	0.2851	0.735	1	0.5	0.202	0.399	0.71299	0.037	818			CC::0005921::gap junction	14	GO	0.35175	0.86353	0.6897	1	1	0.429	0.203	0.342	1	0.981
BP::0042993::positive regulation of transcription factor import into nucleus	4	GO	-0.64047	-1.1958	0.2851	0.735	1	0.5	0.202	0.399	0.71299	0.037	819			BP::0019317::fucose catabolic process	8	GO	0.3848	0.8634	0.6445	1	1	0.375	0.157	0.316	1	0.98
BP::0042346::positive regulation of NF-kappaB import into nucleus	4	GO	-0.64047	-1.1958	0.2851	0.735	1	0.5	0.202	0.399	0.71299	0.037	820			BP::0042355::L-fucose catabolic process	8	GO	0.3848	0.8634	0.6445	1	1	0.375	0.157	0.316	1	0.98
BP::0051222::positive regulation of protein transport	4	GO	-0.64047	-1.1958	0.2851	0.735	1	0.5	0.202	0.399	0.71299	0.037	821			BP::0045934::negative regulation of nucleobase\, nucleoside\, nucleotide and nucleic acid metabolic process	193	GO	0.20412	0.8623	0.7538	1	1	0.14	0.111	0.128	1	0.98
MF::0005231::excitatory extracellular ligand-gated ion channel activity	34	GO	-0.42199	-1.1955	0.2178	0.7351	1	0.353	0.243	0.268	0.71288	0.037	822			BP::0031324::negative regulation of cellular metabolic process	214	GO	0.20377	0.86199	0.7627	1	1	0.238	0.198	0.197	1	0.98
MF::0030554::adenyl nucleotide binding	793	GO	-0.23586	-1.1951	0.09336	0.73553	1	0.217	0.221	0.189	0.71378	0.037	823			BP::0030148::sphingolipid biosynthetic process	6	GO	0.45846	0.86064	0.661	1	1	0.5	0.0607	0.47	1	0.981
BP::0009891::positive regulation of biosynthetic process	35	GO	-0.43998	-1.194	0.2094	0.73802	1	0.486	0.22	0.381	0.71545	0.038	824			MF::0016805::dipeptidase activity	4	GO	0.50257	0.86056	0.6587	1	1	0.25	0.012	0.247	1	0.981
BP::0006400::tRNA modification	3	GO	-0.56962	-1.1939	0.2349	0.73664	1	0.333	0.22	0.26	0.71413	0.038	825			MF::0045502::dynein binding	3	GO	0.47872	0.8605	0.664	1	1	0.333	0.106	0.298	1	0.981
BP::0045073::regulation of chemokine biosynthetic process	5	GO	-0.65006	-1.1939	0.256	0.73742	1	0.4	0.17	0.332	0.71458	0.038	826			BP::0042354::L-fucose metabolic process	10	GO	0.36805	0.8603	0.6667	1	1	0.3	0.157	0.253	1	0.98
MF::0030276::clathrin binding	3	GO	-0.78814	-1.1935	0.2394	0.73715	1	0.333	0.00425	0.332	0.7151	0.038	827			BP::0007020::microtubule nucleation	5	GO	0.35895	0.86015	0.613	1	1	1	0.641	0.359	1	0.98
CC::0016599::caveolar membrane	6	GO	-0.66211	-1.1934	0.2643	0.73569	1	0.333	0.194	0.269	0.71353	0.038	828			BP::0007398::ectoderm development	80	GO	0.28358	0.85977	0.7008	1	1	0.263	0.158	0.223	1	0.98
BP::0009150::purine ribonucleotide metabolic process	53	GO	-0.26879	-1.1934	0.2549	0.73637	1	0.434	0.36	0.28	0.71423	0.038	829			CC::0005740::mitochondrial envelope	142	GO	0.20359	0.85888	0.6231	1	1	0.134	0.11	0.121	1	0.979
BP::0000003::reproduction	295	GO	-0.30324	-1.1927	0.1177	0.73681	1	0.214	0.156	0.188	0.71568	0.038	830			CC::0005844::polysome	5	GO	0.39404	0.85799	0.619	1	1	1	0.606	0.394	1	0.979
MF::0019842::vitamin binding	48	GO	-0.38918	-1.1925	0.2004	0.73583	1	0.188	0.109	0.168	0.71529	0.038	831			MF::0001515::opioid peptide activity	4	GO	0.49907	0.85776	0.6726	1	1	0.5	0.0756	0.462	1	0.979
BP::0030330::DNA damage response\, signal transduction by p53 class mediator	10	GO	-0.49367	-1.1925	0.2291	0.73656	1	0.3	0.211	0.237	0.71616	0.038	832			BP::0007530::sex determination	12	GO	0.37174	0.85743	0.6448	1	1	0.333	0.16	0.281	1	0.979
BP::0046456::icosanoid biosynthetic process	23	GO	-0.44839	-1.192	0.2263	0.73632	1	0.348	0.234	0.267	0.71554	0.038	833			CC::0005681::spliceosome	84	GO	0.2383	0.85696	0.6049	1	1	0.345	0.302	0.244	1	0.98
CC::0000307::cyclin-dependent protein kinase holoenzyme complex	6	GO	-0.58536	-1.1913	0.2676	0.73777	1	0.333	0.0899	0.304	0.71713	0.038	834			BP::0001837::epithelial to mesenchymal transition	4	GO	0.48534	0.85695	0.6885	1	1	0.5	0.106	0.447	1	0.979
MF::0046961::hydrogen ion transporting ATPase activity\, rotational mechanism	23	GO	-0.37551	-1.1911	0.3018	0.73744	1	0.435	0.385	0.268	0.71665	0.037	835			BP::0001707::mesoderm formation	20	GO	0.32505	0.85639	0.6903	1	1	0.25	0.128	0.219	1	0.979
MF::0016788::hydrolase activity\, acting on ester bonds	348	GO	-0.27156	-1.1907	0.1164	0.73784	1	0.273	0.231	0.22	0.71661	0.039	836			BP::0048332::mesoderm morphogenesis	20	GO	0.32505	0.85639	0.6903	1	1	0.25	0.128	0.219	1	0.979
BP::0043069::negative regulation of programmed cell death	145	GO	-0.29208	-1.1905	0.174	0.7378	1	0.207	0.186	0.172	0.71808	0.038	837			BP::0007548::sex differentiation	60	GO	0.2546	0.8563	0.7454	1	1	0.267	0.165	0.224	1	0.979
CC::0043292::contractile fiber	43	GO	-0.40144	-1.1904	0.2087	0.737	1	0.326	0.163	0.274	0.71722	0.038	838			BP::0006334::nucleosome assembly	57	GO	0.3448	0.85589	0.6107	1	1	0.368	0.192	0.3	1	0.979
MF::0019900::kinase binding	59	GO	-0.31419	-1.1902	0.206	0.73662	1	0.356	0.286	0.256	0.71668	0.037	839			BP::0042775::organelle ATP synthesis coupled electron transport	19	GO	0.28914	0.85507	0.5937	1	1	0.211	0.222	0.164	1	0.979
MF::0015457::auxiliary transport protein activity	29	GO	-0.40042	-1.1898	0.2112	0.73707	1	0.379	0.227	0.294	0.71712	0.039	840			BP::0006534::cysteine metabolic process	5	GO	0.46569	0.85481	0.681	1	1	0.4	0.126	0.35	1	0.979
BP::0007189::G-protein signaling\, adenylate cyclase activating pathway	30	GO	-0.43403	-1.1896	0.2227	0.73693	1	0.4	0.256	0.299	0.71717	0.037	841			BP::0030206::chondroitin sulfate biosynthetic process	3	GO	0.49987	0.85464	0.6846	1	1	0.333	0.126	0.291	1	0.977
BP::0019751::polyol metabolic process	9	GO	-0.55434	-1.1894	0.2266	0.7358	1	0.333	0.22	0.26	0.71565	0.037	842			BP::0030204::chondroitin sulfate metabolic process	3	GO	0.49987	0.85464	0.6846	1	1	0.333	0.126	0.291	1	0.977
BP::0030101::natural killer cell activation	10	GO	-0.56167	-1.1894	0.2306	0.73641	1	0.6	0.197	0.482	0.7165	0.037	843			BP::0050650::chondroitin sulfate proteoglycan biosynthetic process	3	GO	0.49987	0.85464	0.6846	1	1	0.333	0.126	0.291	1	0.977
MF::0008199::ferric iron binding	5	GO	-0.66807	-1.1893	0.2742	0.73511	1	0.4	0.149	0.341	0.7148	0.035	844			BP::0050654::chondroitin sulfate proteoglycan metabolic process	3	GO	0.49987	0.85464	0.6846	1	1	0.333	0.126	0.291	1	0.977
BP::0008203::cholesterol metabolic process	56	GO	-0.35734	-1.1885	0.1832	0.73678	1	0.214	0.15	0.184	0.71781	0.037	845			MF::0016706::oxidoreductase activity\, acting on paired donors\, with incorporation or reduction of molecular oxygen\, 2-oxoglutarate as one donor\, and incorporation of one atom each of oxygen into both donors	9	GO	0.45452	0.85345	0.6749	1	1	0.111	0.00306	0.111	1	0.978
BP::0006195::purine nucleotide catabolic process	5	GO	-0.57247	-1.1884	0.2967	0.73629	1	0.8	0.356	0.516	0.71696	0.037	846			BP::0008088::axon cargo transport	10	GO	0.33671	0.85307	0.6622	1	1	0.6	0.25	0.45	1	0.978
BP::0050900::leukocyte migration	24	GO	-0.45495	-1.188	0.2013	0.73642	1	0.542	0.248	0.408	0.71743	0.037	847			BP::0030518::steroid hormone receptor signaling pathway	29	GO	0.28294	0.85271	0.7192	1	1	0.103	0.0527	0.0984	1	0.978
BP::0031498::chromatin disassembly	5	GO	-0.56551	-1.1875	0.2655	0.73627	1	0.2	0.0267	0.195	0.71774	0.037	848			CC::0016581::NuRD complex	5	GO	0.39514	0.85255	0.6575	1	1	0.2	0.111	0.178	1	0.978
BP::0006337::nucleosome disassembly	5	GO	-0.56551	-1.1875	0.2655	0.73627	1	0.2	0.0267	0.195	0.71774	0.037	849			BP::0006220::pyrimidine nucleotide metabolic process	21	GO	0.26917	0.85172	0.6764	1	1	0.19	0.115	0.169	1	0.979
BP::0051247::positive regulation of protein metabolic process	50	GO	-0.39947	-1.1868	0.1769	0.73759	1	0.42	0.232	0.325	0.71922	0.037	850			BP::0016070::RNA metabolic process	1289	GO	0.18015	0.85159	0.7837	1	1	0.22	0.198	0.213	1	0.977
BP::0006525::arginine metabolic process	10	GO	-0.52945	-1.1866	0.2472	0.73751	1	0.4	0.18	0.328	0.71908	0.037	851			MF::0008639::small protein conjugating enzyme activity	68	GO	0.22205	0.85145	0.6317	1	1	0.353	0.278	0.257	1	0.977
CC::0005577::fibrinogen complex	5	GO	-0.79447	-1.1862	0.2581	0.73775	1	1	0.206	0.794	0.72028	0.037	852			BP::0043283::biopolymer metabolic process	2386	GO	0.17138	0.85081	0.8202	1	1	0.225	0.202	0.263	1	0.977
MF::0032559::adenyl ribonucleotide binding	764	GO	-0.23418	-1.1848	0.09615	0.74138	1	0.217	0.221	0.188	0.72278	0.039	853			BP::0019218::regulation of steroid metabolic process	6	GO	0.47084	0.8496	0.7098	1	1	0.167	0.015	0.164	1	0.977
MF::0051748::UDP-sugar pyrophosphorylase activity	3	GO	-0.65134	-1.1844	0.3114	0.74186	1	0.667	0.336	0.443	0.7228	0.039	854			CC::0005842::cytosolic large ribosomal subunit (sensu Eukaryota)	21	GO	0.34879	0.84941	0.6446	1	1	1	0.652	0.349	1	0.977
BP::0009968::negative regulation of signal transduction	57	GO	-0.38392	-1.1842	0.2018	0.74066	1	0.368	0.218	0.29	0.72163	0.039	855			CC::0008290::F-actin capping protein complex	5	GO	0.47862	0.84895	0.6979	1	1	0.6	0.163	0.502	1	0.977
BP::0010001::glial cell differentiation	20	GO	-0.46339	-1.1842	0.2094	0.74145	1	0.25	0.103	0.225	0.72248	0.039	856			BP::0030261::chromosome condensation	5	GO	0.43608	0.84887	0.6613	1	1	0.4	0.0597	0.376	1	0.977
MF::0016787::hydrolase activity	1080	GO	-0.24405	-1.1841	0.06941	0.73995	1	0.235	0.235	0.21	0.72117	0.038	857			MF::0016679::oxidoreductase activity\, acting on diphenols and related substances as donors	6	GO	0.39618	0.84724	0.6185	1	1	0.167	0.0225	0.163	1	0.981
BP::0010324::membrane invagination	119	GO	-0.33082	-1.184	0.203	0.73848	1	0.244	0.21	0.196	0.72002	0.037	858			MF::0016681::oxidoreductase activity\, acting on diphenols and related substances as donors\, cytochrome as acceptor	6	GO	0.39618	0.84724	0.6185	1	1	0.167	0.0225	0.163	1	0.981
BP::0006897::endocytosis	119	GO	-0.33082	-1.184	0.203	0.73848	1	0.244	0.21	0.196	0.72002	0.037	859			MF::0008121::ubiquinol-cytochrome-c reductase activity	6	GO	0.39618	0.84724	0.6185	1	1	0.167	0.0225	0.163	1	0.981
BP::0050853::B cell receptor signaling pathway	3	GO	-0.85234	-1.1829	0.2288	0.74034	1	1	0.148	0.852	0.72142	0.04	860			MF::0003714::transcription corepressor activity	81	GO	0.24088	0.84662	0.7184	1	1	0.296	0.204	0.238	1	0.981
MF::0035005::phosphatidylinositol-4-phosphate 3-kinase activity	3	GO	-0.79454	-1.1829	0.2753	0.74106	1	0.333	0.0171	0.328	0.72226	0.04	861			BP::0042773::ATP synthesis coupled electron transport	20	GO	0.28307	0.84631	0.5949	1	1	1	0.718	0.283	1	0.98
BP::0033555::multicellular organismal response to stress	11	GO	-0.51821	-1.1827	0.2515	0.74027	1	0.455	0.167	0.379	0.72058	0.04	862			CC::0031966::mitochondrial membrane	128	GO	0.20305	0.84573	0.6017	1	1	0.125	0.11	0.113	1	0.98
MF::0008066::glutamate receptor activity	22	GO	-0.476	-1.1822	0.2505	0.74083	1	0.409	0.243	0.311	0.72148	0.04	863			BP::0007028::cytoplasm organization and biogenesis	19	GO	0.35007	0.84489	0.6801	1	1	0.211	0.0515	0.2	1	0.98
BP::0008210::estrogen metabolic process	7	GO	-0.60241	-1.1817	0.2377	0.74153	1	0.429	0.114	0.38	0.72136	0.04	864			MF::0019961::interferon binding	4	GO	0.46232	0.84351	0.6585	1	1	0.5	0.133	0.434	1	0.981
MF::0032813::tumor necrosis factor receptor superfamily binding	13	GO	-0.50118	-1.1816	0.2857	0.74105	1	0.615	0.287	0.439	0.72103	0.039	865			MF::0004904::interferon receptor activity	4	GO	0.46232	0.84351	0.6585	1	1	0.5	0.133	0.434	1	0.981
MF::0005244::voltage-gated ion channel activity	95	GO	-0.38461	-1.1815	0.2238	0.73943	1	0.347	0.232	0.27	0.71937	0.036	866			BP::0043170::macromolecule metabolic process	3226	GO	0.15703	0.84332	0.919	1	1	0.216	0.202	0.302	1	0.981
MF::0022832::voltage-gated channel activity	95	GO	-0.38461	-1.1815	0.2238	0.73943	1	0.347	0.232	0.27	0.71937	0.036	867			BP::0030522::intracellular receptor-mediated signaling pathway	31	GO	0.27867	0.84308	0.752	1	1	0.0968	0.0527	0.092	1	0.98
BP::0021675::nerve development	3	GO	-0.74508	-1.1813	0.294	0.73948	1	1	0.255	0.745	0.71854	0.036	868			MF::0004842::ubiquitin-protein ligase activity	67	GO	0.2194	0.84284	0.6408	1	1	0.239	0.2	0.193	1	0.98
CC::0043197::dendritic spine	4	GO	-0.72505	-1.1812	0.3051	0.73872	1	0.75	0.227	0.58	0.71771	0.036	869			BP::0006664::glycolipid metabolic process	13	GO	0.35216	0.8428	0.7306	1	1	0.231	0.0607	0.217	1	0.98
MF::0015239::multidrug transporter activity	4	GO	-0.71101	-1.1811	0.3126	0.7383	1	0.75	0.183	0.613	0.71783	0.036	870			MF::0015459::potassium channel regulator activity	13	GO	0.32068	0.84276	0.6706	1	1	0.154	0.0437	0.147	1	0.978
MF::0004558::alpha-glucosidase activity	5	GO	-0.65435	-1.181	0.2742	0.73777	1	0.6	0.234	0.46	0.71734	0.035	871			CC::0000785::chromatin	117	GO	0.2567	0.84266	0.6217	1	1	0.385	0.253	0.292	1	0.978
MF::0008234::cysteine-type peptidase activity	69	GO	-0.31752	-1.1805	0.1872	0.73837	1	0.203	0.156	0.173	0.71798	0.035	872			BP::0019219::regulation of nucleobase\, nucleoside\, nucleotide and nucleic acid metabolic process	1128	GO	0.18455	0.84221	0.8689	1	1	0.19	0.162	0.187	1	0.978
MF::0004873::asialoglycoprotein receptor activity	3	GO	-0.73365	-1.1802	0.2917	0.73856	1	1	0.267	0.734	0.71819	0.035	873			BP::0006355::regulation of transcription\, DNA-dependent	1011	GO	0.18691	0.84171	0.8543	1	1	0.233	0.198	0.216	1	0.978
MF::0046906::tetrapyrrole binding	58	GO	-0.36061	-1.1799	0.2041	0.73767	1	0.259	0.204	0.208	0.71687	0.035	874			MF::0019783::small conjugating protein-specific protease activity	28	GO	0.25348	0.84165	0.6438	1	1	0.25	0.165	0.21	1	0.976
MF::0020037::heme binding	58	GO	-0.36061	-1.1799	0.2041	0.73767	1	0.259	0.204	0.208	0.71687	0.035	875			MF::0004843::ubiquitin-specific protease activity	28	GO	0.25348	0.84165	0.6438	1	1	0.25	0.165	0.21	1	0.976
MF::0001608::nucleotide receptor activity\, G-protein coupled	17	GO	-0.50284	-1.1794	0.2421	0.73448	1	0.294	0.0684	0.275	0.7137	0.033	876			MF::0004674::protein serine/threonine kinase activity	259	GO	0.17826	0.84153	0.8024	1	1	0.224	0.184	0.189	1	0.975
MF::0045028::purinergic nucleotide receptor activity\, G-protein coupled	17	GO	-0.50284	-1.1794	0.2421	0.73448	1	0.294	0.0684	0.275	0.7137	0.033	877			MF::0043560::insulin receptor substrate binding	5	GO	0.38878	0.84103	0.6349	1	1	0.2	0.0573	0.189	1	0.976
MF::0016502::nucleotide receptor activity	17	GO	-0.50284	-1.1794	0.2421	0.73448	1	0.294	0.0684	0.275	0.7137	0.033	878			BP::0001558::regulation of cell growth	81	GO	0.27165	0.83958	0.7495	1	1	0.309	0.152	0.265	1	0.977
MF::0001614::purinergic nucleotide receptor activity	17	GO	-0.50284	-1.1794	0.2421	0.73448	1	0.294	0.0684	0.275	0.7137	0.033	879			BP::0032259::methylation	16	GO	0.29169	0.83956	0.6793	1	1	0.625	0.294	0.442	1	0.977
MF::0008047::enzyme activator activity	157	GO	-0.29566	-1.1794	0.125	0.73765	1	0.255	0.197	0.209	0.7168	0.035	880			BP::0043414::biopolymer methylation	16	GO	0.29169	0.83956	0.6793	1	1	0.625	0.294	0.442	1	0.977
BP::0050792::regulation of viral reproduction	6	GO	-0.66368	-1.1794	0.2915	0.73845	1	0.333	0.0243	0.325	0.71762	0.035	881			MF::0016251::general RNA polymerase II transcription factor activity	22	GO	0.28761	0.83896	0.6415	1	1	0.318	0.174	0.264	1	0.977
BP::0007525::somatic muscle development	4	GO	-0.63863	-1.1793	0.2776	0.73367	1	0.75	0.331	0.502	0.71378	0.033	882			BP::0000122::negative regulation of transcription from RNA polymerase II promoter	92	GO	0.22507	0.83814	0.7768	1	1	0.109	0.0631	0.103	1	0.977
BP::0016310::phosphorylation	460	GO	-0.24687	-1.1788	0.1067	0.73376	1	0.274	0.255	0.217	0.71316	0.031	883			BP::0030509::BMP signaling pathway	16	GO	0.37955	0.83811	0.7132	1	1	0.312	0.0984	0.282	1	0.976
BP::0007413::axonal fasciculation	5	GO	-0.64607	-1.1788	0.2875	0.73452	1	0.4	0.11	0.356	0.71397	0.032	884			CC::0005882::intermediate filament	35	GO	0.27049	0.83772	0.7434	1	1	0.229	0.111	0.204	1	0.975
CC::0016469::proton-transporting two-sector ATPase complex	25	GO	-0.36895	-1.1786	0.3033	0.73344	1	0.36	0.303	0.252	0.71322	0.032	885			CC::0045111::intermediate filament cytoskeleton	35	GO	0.27049	0.83772	0.7434	1	1	0.229	0.111	0.204	1	0.975
MF::0004089::carbonate dehydratase activity	13	GO	-0.52381	-1.1782	0.2336	0.7331	1	0.615	0.21	0.487	0.71344	0.031	886			BP::0006351::transcription\, DNA-dependent	1044	GO	0.18565	0.83747	0.8677	1	1	0.233	0.198	0.217	1	0.975
BP::0019883::antigen processing and presentation of endogenous antigen	6	GO	-0.63506	-1.1782	0.3031	0.73376	1	0.333	0.13	0.29	0.71425	0.032	887			MF::0003945::N-acetyllactosamine synthase activity	4	GO	0.43386	0.83714	0.6622	1	1	0.25	0.0961	0.226	1	0.974
MF::0004994::somatostatin receptor activity	4	GO	-0.58089	-1.1774	0.251	0.7331	1	1	0.42	0.581	0.71328	0.031	888			MF::0005095::GTPase inhibitor activity	6	GO	0.42455	0.83533	0.6813	1	1	0.5	0.229	0.386	1	0.979
BP::0051969::regulation of transmission of nerve impulse	21	GO	-0.43255	-1.1774	0.2218	0.73392	1	0.476	0.243	0.361	0.71408	0.031	889			CC::0016012::sarcoglycan complex	5	GO	0.46877	0.83477	0.6737	1	1	0.2	0.000664	0.2	1	0.977
BP::0050804::regulation of synaptic transmission	21	GO	-0.43255	-1.1774	0.2218	0.73392	1	0.476	0.243	0.361	0.71408	0.031	890			BP::0032774::RNA biosynthetic process	1047	GO	0.18495	0.83427	0.8768	1	1	0.232	0.198	0.216	1	0.976
BP::0007586::digestion	61	GO	-0.38766	-1.177	0.1833	0.73337	1	0.361	0.199	0.291	0.71479	0.031	891			BP::0045767::regulation of anti-apoptosis	9	GO	0.32682	0.83332	0.6614	1	1	0.111	0.015	0.11	1	0.979
MF::0042623::ATPase activity\, coupled	171	GO	-0.26936	-1.1768	0.1954	0.73355	1	0.298	0.305	0.212	0.71484	0.032	892			BP::0019318::hexose metabolic process	109	GO	0.19821	0.83326	0.7706	1	1	0.165	0.139	0.144	1	0.978
MF::0008035::high-density lipoprotein binding	3	GO	-0.77143	-1.1766	0.3128	0.73323	1	0.667	0.131	0.58	0.71404	0.032	893			MF::0004221::ubiquitin thiolesterase activity	27	GO	0.25674	0.83254	0.643	1	1	0.259	0.165	0.217	1	0.977
MF::0015205::nucleobase transmembrane transporter activity	4	GO	-0.69358	-1.1763	0.2767	0.73339	1	0.25	0.0694	0.233	0.71344	0.031	894			MF::0043021::ribonucleoprotein binding	8	GO	0.32049	0.83244	0.658	1	1	0.375	0.276	0.272	1	0.977
BP::0042127::regulation of cell proliferation	336	GO	-0.30054	-1.1759	0.1143	0.7339	1	0.321	0.244	0.254	0.71389	0.031	895			CC::0005743::mitochondrial inner membrane	106	GO	0.21807	0.83193	0.6288	1	1	0.198	0.186	0.164	1	0.978
MF::0016298::lipase activity	48	GO	-0.39686	-1.1747	0.2073	0.73668	1	0.354	0.189	0.289	0.71693	0.034	896			BP::0008064::regulation of actin polymerization and/or depolymerization	30	GO	0.28577	0.83142	0.7383	1	1	0.333	0.205	0.266	1	0.978
BP::0006470::protein amino acid dephosphorylation	93	GO	-0.32359	-1.1745	0.176	0.73573	1	0.323	0.229	0.252	0.71642	0.034	897			BP::0006120::mitochondrial electron transport\, NADH to ubiquinone	16	GO	0.29157	0.83113	0.5953	1	1	1	0.709	0.292	1	0.977
MF::0005083::small GTPase regulator activity	105	GO	-0.30937	-1.1745	0.1542	0.73639	1	0.324	0.268	0.24	0.71677	0.034	898			MF::0031545::peptidyl-proline 4-dioxygenase activity	3	GO	0.53725	0.83099	0.76	1	1	0.667	0.225	0.517	1	0.972
MF::0019911::structural constituent of myelin sheath	3	GO	-0.75876	-1.1741	0.2626	0.73598	1	0.333	0.00824	0.331	0.71706	0.034	899			MF::0004656::procollagen-proline 4-dioxygenase activity	3	GO	0.53725	0.83099	0.76	1	1	0.667	0.225	0.517	1	0.972
BP::0001991::regulation of blood pressure by circulatory renin-angiotensin	3	GO	-0.76681	-1.1738	0.2849	0.73613	1	0.667	0.225	0.517	0.71647	0.034	900			BP::0019471::4-hydroxyproline metabolic process	3	GO	0.53725	0.83099	0.76	1	1	0.667	0.225	0.517	1	0.972
MF::0016832::aldehyde-lyase activity	4	GO	-0.63338	-1.1735	0.3091	0.73612	1	0.75	0.361	0.479	0.71681	0.034	901			BP::0018401::peptidyl-proline hydroxylation to 4-hydroxy-L-proline	3	GO	0.53725	0.83099	0.76	1	1	0.667	0.225	0.517	1	0.972
BP::0007157::heterophilic cell adhesion	7	GO	-0.57196	-1.1734	0.3051	0.73544	1	0.143	0.00372	0.142	0.71634	0.033	902			BP::0018208::peptidyl-proline modification	3	GO	0.53725	0.83099	0.76	1	1	0.667	0.225	0.517	1	0.972
MF::0004181::metallocarboxypeptidase activity	16	GO	-0.51175	-1.1732	0.2685	0.73466	1	0.25	0.0478	0.239	0.71553	0.033	903			BP::0019511::peptidyl-proline hydroxylation	3	GO	0.53725	0.83099	0.76	1	1	0.667	0.225	0.517	1	0.972
BP::0007338::single fertilization	27	GO	-0.43451	-1.1732	0.2314	0.73547	1	0.222	0.0518	0.211	0.71633	0.033	904			MF::0015002::heme-copper terminal oxidase activity	17	GO	0.27117	0.83065	0.6404	1	1	0.118	0.0824	0.108	1	0.972
CC::0030660::Golgi-associated vesicle membrane	18	GO	-0.41287	-1.1725	0.2519	0.73584	1	0.167	0.139	0.144	0.71713	0.033	905			MF::0004129::cytochrome-c oxidase activity	17	GO	0.27117	0.83065	0.6404	1	1	0.118	0.0824	0.108	1	0.972
BP::0048468::cell development	756	GO	-0.27553	-1.1724	0.1101	0.73529	1	0.239	0.213	0.209	0.71729	0.033	906			MF::0016675::oxidoreductase activity\, acting on heme group of donors	17	GO	0.27117	0.83065	0.6404	1	1	0.118	0.0824	0.108	1	0.972
MF::0005094::Rho GDP-dissociation inhibitor activity	3	GO	-0.6967	-1.1722	0.3156	0.73517	1	1	0.304	0.697	0.71705	0.033	907			MF::0016676::oxidoreductase activity\, acting on heme group of donors\, oxygen as acceptor	17	GO	0.27117	0.83065	0.6404	1	1	0.118	0.0824	0.108	1	0.972
BP::0002699::positive regulation of immune effector process	3	GO	-0.79306	-1.1719	0.306	0.73347	1	1	0.207	0.793	0.71552	0.033	908			BP::0046847::filopodium formation	3	GO	0.54022	0.83016	0.7419	1	1	0.333	0.0349	0.322	1	0.972
BP::0002705::positive regulation of leukocyte mediated immunity	3	GO	-0.79306	-1.1719	0.306	0.73347	1	1	0.207	0.793	0.71552	0.033	909			MF::0003715::transcription termination factor activity	4	GO	0.44911	0.82929	0.7102	1	1	0.5	0.153	0.424	1	0.972
BP::0002708::positive regulation of lymphocyte mediated immunity	3	GO	-0.79306	-1.1719	0.306	0.73347	1	1	0.207	0.793	0.71552	0.033	910			CC::0005856::cytoskeleton	496	GO	0.198	0.82915	0.8806	1	1	0.167	0.114	0.159	1	0.972
MF::0001882::nucleoside binding	4	GO	-0.6522	-1.1714	0.3064	0.73422	1	0.5	0.158	0.421	0.71567	0.033	911			BP::0031323::regulation of cellular metabolic process	1220	GO	0.18097	0.82879	0.9142	1	1	0.209	0.179	0.205	1	0.971
BP::0006911::phagocytosis\, engulfment	7	GO	-0.60777	-1.1713	0.2675	0.73291	1	0.714	0.262	0.528	0.71505	0.032	912			CC::0031967::organelle envelope	226	GO	0.17269	0.82869	0.7155	1	1	0.119	0.11	0.11	1	0.971
BP::0009966::regulation of signal transduction	244	GO	-0.30107	-1.1713	0.1413	0.7336	1	0.316	0.24	0.248	0.71584	0.033	913			CC::0031975::envelope	226	GO	0.17269	0.82869	0.7155	1	1	0.119	0.11	0.11	1	0.971
MF::0042608::T cell receptor binding	3	GO	-0.80197	-1.1711	0.252	0.73278	1	1	0.198	0.802	0.71427	0.032	914			MF::0008408::3'-5' exonuclease activity	19	GO	0.30843	0.82822	0.6762	1	1	0.211	0.151	0.179	1	0.971
BP::0046148::pigment biosynthetic process	24	GO	-0.49514	-1.171	0.3025	0.73201	1	0.25	0.116	0.222	0.71349	0.031	915			MF::0003887::DNA-directed DNA polymerase activity	18	GO	0.33939	0.82821	0.6409	1	1	0.278	0.145	0.238	1	0.971
BP::0042386::hemocyte differentiation	8	GO	-0.62919	-1.1706	0.293	0.73249	1	0.625	0.278	0.452	0.71407	0.031	916			MF::0016863::intramolecular oxidoreductase activity\, transposing C=C bonds	9	GO	0.36965	0.82738	0.7021	1	1	0.333	0.156	0.282	1	0.971
BP::0030335::positive regulation of cell migration	6	GO	-0.61382	-1.1703	0.2929	0.73261	1	0.667	0.284	0.478	0.71452	0.03	917			CC::0044453::nuclear membrane part	45	GO	0.22415	0.8263	0.6453	1	1	0.356	0.276	0.259	1	0.971
BP::0048522::positive regulation of cellular process	578	GO	-0.27641	-1.1702	0.1482	0.73224	1	0.291	0.249	0.236	0.71435	0.03	918			BP::0006729::tetrahydrobiopterin biosynthetic process	4	GO	0.45235	0.82599	0.6745	1	1	0.5	0.136	0.432	1	0.971
MF::0016248::channel inhibitor activity	7	GO	-0.52567	-1.1699	0.2958	0.73137	1	0.143	0.021	0.14	0.71305	0.03	919			BP::0046146::tetrahydrobiopterin metabolic process	4	GO	0.45235	0.82599	0.6745	1	1	0.5	0.136	0.432	1	0.971
MF::0008200::ion channel inhibitor activity	7	GO	-0.52567	-1.1699	0.2958	0.73137	1	0.143	0.021	0.14	0.71305	0.03	920			BP::0045449::regulation of transcription	1086	GO	0.18212	0.82593	0.9197	1	1	0.229	0.198	0.215	1	0.97
MF::0008194::UDP-glycosyltransferase activity	46	GO	-0.38568	-1.1694	0.2459	0.73226	1	0.326	0.237	0.25	0.71418	0.031	921			CC::0030427::site of polarized growth	10	GO	0.36895	0.82568	0.7278	1	1	0.4	0.111	0.356	1	0.97
BP::0007588::excretion	44	GO	-0.40361	-1.1693	0.2293	0.73188	1	0.386	0.168	0.323	0.7144	0.03	922			BP::0019377::glycolipid catabolic process	6	GO	0.43085	0.82492	0.7096	1	1	0.167	0.0195	0.164	1	0.972
MF::0000149::SNARE binding	10	GO	-0.52525	-1.1689	0.2713	0.73222	1	0.1	0.0373	0.0964	0.71422	0.03	923			BP::0018279::protein amino acid N-linked glycosylation via asparagine	6	GO	0.38891	0.82441	0.6686	1	1	1	0.611	0.389	1	0.97
BP::0009725::response to hormone stimulus	16	GO	-0.44042	-1.1687	0.2994	0.73188	1	0.438	0.23	0.338	0.71447	0.029	924			BP::0018196::peptidyl-asparagine modification	6	GO	0.38891	0.82441	0.6686	1	1	1	0.611	0.389	1	0.97
MF::0004713::protein-tyrosine kinase activity	131	GO	-0.31397	-1.168	0.1656	0.73316	1	0.29	0.221	0.23	0.71515	0.032	925			CC::0019866::organelle inner membrane	114	GO	0.20772	0.82347	0.6319	1	1	0.193	0.186	0.16	1	0.971
MF::0005451::monovalent cation\:proton antiporter activity	4	GO	-0.55383	-1.1679	0.305	0.73199	1	0.25	0.0348	0.241	0.71442	0.03	926			BP::0007507::heart development	87	GO	0.24847	0.82324	0.7967	1	1	0.218	0.13	0.192	1	0.971
MF::0015385::sodium\:hydrogen antiporter activity	4	GO	-0.55383	-1.1679	0.305	0.73199	1	0.25	0.0348	0.241	0.71442	0.03	927			BP::0006333::chromatin assembly or disassembly	91	GO	0.28338	0.82192	0.6673	1	1	0.33	0.196	0.268	1	0.972
BP::0006882::cellular zinc ion homeostasis	4	GO	-0.6727	-1.1674	0.2871	0.73179	1	0.75	0.282	0.539	0.71367	0.03	928			CC::0030532::small nuclear ribonucleoprotein complex	16	GO	0.29116	0.82174	0.653	1	1	0.0625	0.0209	0.0613	1	0.972
BP::0055069::zinc ion homeostasis	4	GO	-0.6727	-1.1674	0.2871	0.73179	1	0.75	0.282	0.539	0.71367	0.03	929			MF::0016748::succinyltransferase activity	3	GO	0.41932	0.82154	0.7324	1	1	1	0.581	0.419	1	0.972
BP::0016444::somatic cell DNA recombination	10	GO	-0.54384	-1.1671	0.2998	0.73049	1	0.6	0.22	0.469	0.7129	0.03	930			BP::0007585::respiratory gaseous exchange	21	GO	0.28151	0.8212	0.7559	1	1	0.143	0.0274	0.139	1	0.972
BP::0002562::somatic diversification of immune receptors via germline recombination within a single locus	10	GO	-0.54384	-1.1671	0.2998	0.73049	1	0.6	0.22	0.469	0.7129	0.03	931			BP::0006350::transcription	1132	GO	0.17943	0.82056	0.9126	1	1	0.227	0.198	0.214	1	0.971
BP::0016447::somatic recombination of immunoglobulin gene segments	10	GO	-0.54384	-1.1671	0.2998	0.73049	1	0.6	0.22	0.469	0.7129	0.03	932			BP::0019222::regulation of metabolic process	1282	GO	0.17639	0.81857	0.9564	1	1	0.206	0.179	0.204	1	0.974
BP::0000904::cellular morphogenesis during differentiation	118	GO	-0.36382	-1.1668	0.2294	0.73052	1	0.254	0.158	0.218	0.71326	0.029	933			MF::0005525::GTP binding	164	GO	0.18737	0.81835	0.8676	1	1	0.299	0.242	0.232	1	0.974
BP::0002478::antigen processing and presentation of exogenous peptide antigen	6	GO	-0.57631	-1.1666	0.2535	0.72872	1	0.333	0.0911	0.303	0.71109	0.025	934			BP::0006413::translational initiation	36	GO	0.22376	0.81804	0.6476	1	1	0.25	0.185	0.205	1	0.974
BP::0019886::antigen processing and presentation of exogenous peptide antigen via MHC class II	6	GO	-0.57631	-1.1666	0.2535	0.72872	1	0.333	0.0911	0.303	0.71109	0.025	935			BP::0007369::gastrulation	35	GO	0.2764	0.81782	0.7	1	1	0.2	0.128	0.175	1	0.974
BP::0002495::antigen processing and presentation of peptide antigen via MHC class II	6	GO	-0.57631	-1.1666	0.2535	0.72872	1	0.333	0.0911	0.303	0.71109	0.025	936			MF::0019212::phosphatase inhibitor activity	15	GO	0.32557	0.81731	0.7168	1	1	0.267	0.111	0.238	1	0.974
BP::0008283::cell proliferation	539	GO	-0.28323	-1.1657	0.1126	0.73061	1	0.223	0.168	0.2	0.71414	0.027	937			BP::0045598::regulation of fat cell differentiation	3	GO	0.53445	0.81659	0.749	1	1	0.667	0.17	0.554	1	0.974
CC::0005576::extracellular region	711	GO	-0.3712	-1.1655	0.185	0.73025	1	0.378	0.254	0.312	0.71368	0.027	938			BP::0006921::cell structure disassembly during apoptosis	11	GO	0.37746	0.81539	0.7162	1	1	0.273	0.104	0.245	1	0.974
BP::0015893::drug transport	7	GO	-0.57833	-1.1654	0.2738	0.72968	1	0.571	0.168	0.476	0.71292	0.027	939			BP::0042487::regulation of odontogenesis of dentine-containing teeth	3	GO	0.52871	0.81445	0.7707	1	1	1	0.472	0.529	1	0.975
BP::0043603::amide metabolic process	5	GO	-0.64028	-1.1649	0.2827	0.72873	1	0.6	0.18	0.492	0.71234	0.025	940			BP::0006139::nucleobase\, nucleoside\, nucleotide and nucleic acid metabolic process	1778	GO	0.17002	0.81398	0.8387	1	1	0.22	0.202	0.23	1	0.975
BP::0019627::urea metabolic process	5	GO	-0.64028	-1.1649	0.2827	0.72873	1	0.6	0.18	0.492	0.71234	0.025	941			MF::0004864::protein phosphatase inhibitor activity	14	GO	0.33525	0.81368	0.7094	1	1	0.286	0.111	0.255	1	0.975
BP::0000050::urea cycle	5	GO	-0.64028	-1.1649	0.2827	0.72873	1	0.6	0.18	0.492	0.71234	0.025	942			MF::0004289::subtilase activity	8	GO	0.38064	0.81364	0.7002	1	1	0.375	0.135	0.325	1	0.975
MF::0019966::interleukin-1 binding	7	GO	-0.63426	-1.1645	0.3333	0.72772	1	0.714	0.274	0.519	0.71217	0.023	943			CC::0000795::synaptonemal complex	7	GO	0.405	0.81344	0.6885	1	1	0.143	0.0412	0.137	1	0.975
CC::0042598::vesicular fraction	94	GO	-0.32748	-1.1645	0.1992	0.72835	1	0.138	0.0765	0.129	0.71292	0.024	944			MF::0031543::peptidyl-proline dioxygenase activity	4	GO	0.50264	0.81331	0.7292	1	1	0.5	0.225	0.388	1	0.974
CC::0005792::microsome	94	GO	-0.32748	-1.1645	0.1992	0.72835	1	0.138	0.0765	0.129	0.71292	0.024	945			MF::0019798::procollagen-proline dioxygenase activity	4	GO	0.50264	0.81331	0.7292	1	1	0.5	0.225	0.388	1	0.974
BP::0048518::positive regulation of biological process	636	GO	-0.27894	-1.1639	0.1505	0.72862	1	0.296	0.249	0.242	0.71204	0.027	946			MF::0042056::chemoattractant activity	4	GO	0.47517	0.81207	0.7162	1	1	0.25	0.0519	0.237	1	0.976
BP::0051092::activation of NF-kappaB transcription factor	6	GO	-0.56187	-1.1637	0.3165	0.72769	1	0.5	0.286	0.357	0.7114	0.024	947			MF::0046915::transition metal ion transmembrane transporter activity	14	GO	0.32647	0.81196	0.7183	1	1	0.286	0.159	0.241	1	0.975
BP::0022600::digestive process	11	GO	-0.53801	-1.1637	0.2607	0.72826	1	0.364	0.104	0.326	0.71215	0.026	948			BP::0006284::base-excision repair	22	GO	0.27933	0.81187	0.6208	1	1	0.136	0.0828	0.125	1	0.975
BP::0051272::positive regulation of cell motility	8	GO	-0.56082	-1.1632	0.2955	0.72744	1	0.625	0.284	0.448	0.71234	0.023	949			MF::0016874::ligase activity	163	GO	0.18662	0.81099	0.7165	1	1	0.209	0.2	0.171	1	0.975
BP::0040017::positive regulation of locomotion	8	GO	-0.56082	-1.1632	0.2955	0.72744	1	0.625	0.284	0.448	0.71234	0.023	950			CC::0005874::microtubule	99	GO	0.21146	0.81097	0.7557	1	1	0.374	0.257	0.281	1	0.975
CC::0005829::cytosol	304	GO	-0.2129	-1.1629	0.181	0.72741	1	0.0987	0.133	0.0891	0.71182	0.024	951			MF::0015174::basic amino acid transmembrane transporter activity	4	GO	0.44403	0.81015	0.7461	1	1	0.5	0.218	0.391	1	0.975
BP::0048869::cellular developmental process	1050	GO	-0.28655	-1.1627	0.1189	0.72665	1	0.27	0.227	0.243	0.71154	0.024	952			MF::0016641::oxidoreductase activity\, acting on the CH-NH2 group of donors\, oxygen as acceptor	11	GO	0.38186	0.81014	0.74	1	1	0.364	0.156	0.307	1	0.974
BP::0030154::cell differentiation	1050	GO	-0.28655	-1.1627	0.1189	0.72665	1	0.27	0.227	0.243	0.71154	0.024	953			BP::0044262::cellular carbohydrate metabolic process	210	GO	0.18356	0.8096	0.9038	1	1	0.162	0.14	0.143	1	0.973
CC::0031225::anchored to membrane	5	GO	-0.67565	-1.1626	0.3122	0.72542	1	0.6	0.21	0.474	0.71005	0.024	954			CC::0005730::nucleolus	68	GO	0.21027	0.80957	0.6903	1	1	0.0588	0.0296	0.0576	1	0.972
CC::0046658::anchored to plasma membrane	5	GO	-0.67565	-1.1626	0.3122	0.72542	1	0.6	0.21	0.474	0.71005	0.024	955			BP::0006401::RNA catabolic process	26	GO	0.27694	0.80865	0.7318	1	1	0.308	0.16	0.259	1	0.974
MF::0004911::interleukin-2 receptor activity	3	GO	-0.78801	-1.1624	0.3173	0.72441	1	1	0.212	0.788	0.70941	0.023	956			BP::0007202::phospholipase C activation	12	GO	0.35312	0.80852	0.7033	1	1	0.167	0.0287	0.162	1	0.973
MF::0019976::interleukin-2 binding	3	GO	-0.78801	-1.1624	0.3173	0.72441	1	1	0.212	0.788	0.70941	0.023	957			BP::0006144::purine base metabolic process	5	GO	0.4092	0.8079	0.689	1	1	0.8	0.326	0.539	1	0.971
MF::0005524::ATP binding	754	GO	-0.22821	-1.1622	0.1284	0.72422	1	0.212	0.221	0.184	0.70887	0.023	958			BP::0051058::negative regulation of small GTPase mediated signal transduction	3	GO	0.46132	0.80706	0.7169	1	1	1	0.539	0.461	1	0.972
BP::0051146::striated muscle cell differentiation	7	GO	-0.57357	-1.1621	0.302	0.7237	1	0.429	0.202	0.342	0.70813	0.023	959			BP::0046580::negative regulation of Ras protein signal transduction	3	GO	0.46132	0.80706	0.7169	1	1	1	0.539	0.461	1	0.972
BP::0046850::regulation of bone remodeling	12	GO	-0.52964	-1.162	0.2647	0.7225	1	0.333	0.128	0.291	0.70665	0.022	960			BP::0005996::monosaccharide metabolic process	110	GO	0.19385	0.80662	0.8414	1	1	0.164	0.139	0.143	1	0.971
BP::0030278::regulation of ossification	12	GO	-0.52964	-1.162	0.2647	0.7225	1	0.333	0.128	0.291	0.70665	0.022	961			BP::0048477::oogenesis	8	GO	0.37922	0.80661	0.7104	1	1	0.375	0.181	0.307	1	0.971
BP::0006629::lipid metabolic process	398	GO	-0.2917	-1.1611	0.1774	0.72438	1	0.246	0.204	0.207	0.70859	0.023	962			BP::0006338::chromatin remodeling	32	GO	0.24112	0.80641	0.7598	1	1	0.312	0.196	0.252	1	0.971
BP::0009894::regulation of catabolic process	10	GO	-0.43255	-1.161	0.2624	0.72379	1	0.3	0.196	0.242	0.70839	0.023	963			BP::0000019::regulation of mitotic recombination	3	GO	0.44659	0.80638	0.7202	1	1	0.333	0.151	0.283	1	0.97
CC::0005623::cell	5830	GO	-0.21423	-1.1599	0.0643	0.72641	1	0.207	0.213	0.721	0.71115	0.024	964			CC::0044429::mitochondrial part	178	GO	0.18687	0.80617	0.6947	1	1	0.135	0.11	0.123	1	0.97
BP::0043029::T cell homeostasis	4	GO	-0.64978	-1.1597	0.3106	0.72629	1	0.5	0.168	0.416	0.71107	0.023	965			MF::0003712::transcription cofactor activity	217	GO	0.18952	0.80607	0.9127	1	1	0.258	0.206	0.211	1	0.97
BP::0019221::cytokine and chemokine mediated signaling pathway	25	GO	-0.4507	-1.1595	0.2434	0.72539	1	0.44	0.164	0.369	0.70979	0.023	966			BP::0006791::sulfur utilization	3	GO	0.4658	0.80604	0.7173	1	1	0.333	0.164	0.279	1	0.969
MF::0048154::S100 beta binding	3	GO	-0.79978	-1.1595	0.2931	0.72598	1	0.667	0.0732	0.618	0.71053	0.023	967			BP::0000103::sulfate assimilation	3	GO	0.4658	0.80604	0.7173	1	1	0.333	0.164	0.279	1	0.969
BP::0007266::Rho protein signal transduction	62	GO	-0.31191	-1.1594	0.1914	0.72472	1	0.339	0.268	0.25	0.70906	0.023	968			CC::0005664::nuclear origin of replication recognition complex	4	GO	0.45072	0.80542	0.7111	1	1	0.25	0.0288	0.243	1	0.968
BP::0019362::pyridine nucleotide metabolic process	12	GO	-0.51217	-1.159	0.2795	0.72512	1	0.417	0.2	0.334	0.71009	0.023	969			CC::0000808::origin recognition complex	4	GO	0.45072	0.80542	0.7111	1	1	0.25	0.0288	0.243	1	0.968
BP::0050878::regulation of body fluids	96	GO	-0.39753	-1.1589	0.2181	0.72482	1	0.292	0.161	0.248	0.70936	0.023	970			CC::0000151::ubiquitin ligase complex	36	GO	0.22593	0.80469	0.6621	1	1	0.417	0.278	0.302	1	0.967
MF::0004245::neprilysin activity	5	GO	-0.64496	-1.1581	0.2895	0.72619	1	0.4	0.0666	0.374	0.71082	0.025	971			BP::0000725::recombinational repair	7	GO	0.41377	0.80453	0.675	1	1	0.429	0.102	0.385	1	0.966
BP::0012501::programmed cell death	449	GO	-0.25803	-1.1579	0.1191	0.7262	1	0.227	0.217	0.189	0.71057	0.025	972			BP::0000724::double-strand break repair via homologous recombination	7	GO	0.41377	0.80453	0.675	1	1	0.429	0.102	0.385	1	0.966
MF::0008553::hydrogen-exporting ATPase activity\, phosphorylative mechanism	5	GO	-0.56594	-1.1576	0.3333	0.72557	1	1	0.435	0.566	0.71004	0.024	973			BP::0031497::chromatin assembly	61	GO	0.31535	0.80401	0.6687	1	1	0.361	0.196	0.292	1	0.966
MF::0004198::calcium-dependent cysteine-type endopeptidase activity	10	GO	-0.4777	-1.1576	0.2495	0.72624	1	0.4	0.156	0.338	0.71077	0.024	974			MF::0000268::peroxisome targeting sequence binding	3	GO	0.47292	0.80334	0.696	1	1	0.333	0.0488	0.317	1	0.966
BP::0009068::aspartate family amino acid catabolic process	6	GO	-0.63343	-1.1575	0.3187	0.72426	1	0.167	0.00757	0.166	0.70859	0.024	975			BP::0046165::alcohol biosynthetic process	23	GO	0.28432	0.80295	0.7776	1	1	0.087	0.0171	0.0857	1	0.966
BP::0007218::neuropeptide signaling pathway	46	GO	-0.38456	-1.1575	0.25	0.72495	1	0.283	0.17	0.236	0.70931	0.024	976			BP::0046364::monosaccharide biosynthetic process	23	GO	0.28432	0.80295	0.7776	1	1	0.087	0.0171	0.0857	1	0.966
CC::0044464::cell part	5829	GO	-0.21362	-1.1574	0.06637	0.72377	1	0.206	0.213	0.72	0.70786	0.023	977			BP::0019319::hexose biosynthetic process	23	GO	0.28432	0.80295	0.7776	1	1	0.087	0.0171	0.0857	1	0.966
MF::0015370::solute\:sodium symporter activity	33	GO	-0.41135	-1.1566	0.2759	0.72546	1	0.303	0.158	0.256	0.70965	0.023	978			BP::0006886::intracellular protein transport	224	GO	0.16228	0.80243	0.8433	1	1	0.237	0.21	0.193	1	0.965
BP::0006915::apoptosis	446	GO	-0.25758	-1.1565	0.1247	0.72506	1	0.226	0.217	0.188	0.70969	0.022	979			BP::0045787::positive regulation of progression through cell cycle	6	GO	0.40732	0.80241	0.7269	1	1	0.333	0.127	0.291	1	0.963
BP::0016192::vesicle-mediated transport	253	GO	-0.2774	-1.1562	0.1945	0.72524	1	0.213	0.21	0.174	0.70991	0.022	980			BP::0030004::cellular monovalent inorganic cation homeostasis	8	GO	0.38449	0.80232	0.7615	1	1	0.25	0.0361	0.241	1	0.962
MF::0005436::sodium\:phosphate symporter activity	5	GO	-0.60977	-1.1554	0.3044	0.72676	1	0.6	0.193	0.485	0.71169	0.022	981			BP::0055067::monovalent inorganic cation homeostasis	8	GO	0.38449	0.80232	0.7615	1	1	0.25	0.0361	0.241	1	0.962
MF::0005179::hormone activity	68	GO	-0.37888	-1.1552	0.2665	0.72658	1	0.426	0.295	0.303	0.71148	0.023	982			BP::0007033::vacuole organization and biogenesis	12	GO	0.34493	0.80221	0.7195	1	1	0.25	0.0891	0.228	1	0.962
MF::0008367::bacterial binding	8	GO	-0.55359	-1.1551	0.3043	0.7262	1	0.375	0.0804	0.345	0.71075	0.022	983			MF::0004702::receptor signaling protein serine/threonine kinase activity	38	GO	0.24047	0.80189	0.7917	1	1	0.158	0.1	0.143	1	0.961
BP::0006767::water-soluble vitamin metabolic process	20	GO	-0.42211	-1.1544	0.2407	0.7273	1	0.3	0.145	0.257	0.71158	0.023	984			BP::0042401::biogenic amine biosynthetic process	13	GO	0.33644	0.80147	0.7288	1	1	0.154	0.0675	0.144	1	0.96
CC::0045177::apical part of cell	36	GO	-0.42412	-1.1532	0.2731	0.73014	1	0.389	0.202	0.312	0.71482	0.025	985			BP::0016574::histone ubiquitination	3	GO	0.42823	0.80099	0.7434	1	1	1	0.572	0.428	1	0.959
MF::0008395::steroid hydroxylase activity	10	GO	-0.51804	-1.1525	0.2956	0.73157	1	0.5	0.288	0.356	0.71555	0.026	986			BP::0001704::formation of primary germ layer	22	GO	0.29858	0.80095	0.7834	1	1	0.227	0.128	0.199	1	0.958
MF::0005164::tumor necrosis factor receptor binding	12	GO	-0.5068	-1.1524	0.3161	0.73094	1	0.667	0.287	0.476	0.71482	0.024	987			BP::0045768::positive regulation of anti-apoptosis	7	GO	0.353	0.8007	0.7177	1	1	0.143	0.015	0.141	1	0.957
MF::0060090::molecular adaptor activity	42	GO	-0.33695	-1.1495	0.2293	0.73832	1	0.31	0.192	0.252	0.72357	0.029	988			BP::0051640::organelle localization	15	GO	0.28754	0.80065	0.7391	1	1	0.4	0.248	0.301	1	0.956
BP::0007498::mesoderm development	45	GO	-0.3614	-1.1494	0.2051	0.73583	1	0.378	0.207	0.302	0.72092	0.026	989			MF::0017176::phosphatidylinositol N-acetylglucosaminyltransferase activity	4	GO	0.3815	0.80035	0.6967	1	1	1	0.619	0.381	1	0.955
MF::0004984::olfactory receptor activity	10	GO	-0.51783	-1.1494	0.295	0.73647	1	0.4	0.247	0.302	0.72159	0.026	990			BP::0000731::DNA synthesis during DNA repair	3	GO	0.51792	0.79993	0.7766	1	1	0.333	0.0554	0.315	1	0.955
MF::0004463::leukotriene-A4 hydrolase activity	4	GO	-0.68468	-1.1494	0.311	0.73721	1	0.25	0.0513	0.237	0.72232	0.027	991			MF::0003696::satellite DNA binding	4	GO	0.41234	0.79875	0.7064	1	1	1	0.588	0.412	1	0.958
MF::0004301::epoxide hydrolase activity	4	GO	-0.68468	-1.1494	0.311	0.73721	1	0.25	0.0513	0.237	0.72232	0.027	992			BP::0006006::glucose metabolic process	73	GO	0.20492	0.7987	0.8105	1	1	0.164	0.139	0.143	1	0.956
BP::0002697::regulation of immune effector process	4	GO	-0.70821	-1.1493	0.3376	0.73372	1	0.75	0.207	0.595	0.71905	0.025	993			CC::0005744::mitochondrial inner membrane presequence translocase complex	4	GO	0.39014	0.79796	0.7439	1	1	1	0.61	0.39	1	0.957
BP::0002703::regulation of leukocyte mediated immunity	4	GO	-0.70821	-1.1493	0.3376	0.73372	1	0.75	0.207	0.595	0.71905	0.025	994			CC::0030666::endocytic vesicle membrane	3	GO	0.41055	0.7978	0.7449	1	1	1	0.59	0.411	1	0.958
BP::0002706::regulation of lymphocyte mediated immunity	4	GO	-0.70821	-1.1493	0.3376	0.73372	1	0.75	0.207	0.595	0.71905	0.025	995			BP::0001738::morphogenesis of a polarized epithelium	6	GO	0.46441	0.79763	0.7308	1	1	0.5	0.102	0.449	1	0.956
BP::0048664::neuron fate determination	3	GO	-0.71956	-1.1492	0.3203	0.73338	1	1	0.281	0.719	0.71833	0.024	996			BP::0001657::ureteric bud development	22	GO	0.33445	0.7968	0.7767	1	1	0.227	0.0797	0.21	1	0.958
MF::0005159::insulin-like growth factor receptor binding	9	GO	-0.48485	-1.1487	0.2735	0.73329	1	0.222	0.0474	0.212	0.71849	0.024	997			BP::0016481::negative regulation of transcription	176	GO	0.191	0.79626	0.8755	1	1	0.125	0.106	0.114	1	0.958
BP::0016458::gene silencing	8	GO	-0.4637	-1.1487	0.2942	0.7339	1	0.125	0.0267	0.122	0.71901	0.024	998			CC::0016323::basolateral plasma membrane	38	GO	0.2882	0.79518	0.7984	1	1	0.237	0.0992	0.214	1	0.959
CC::0001669::acrosome	9	GO	-0.51063	-1.1485	0.31	0.73155	1	0.222	0.0597	0.209	0.71666	0.024	999			BP::0047496::vesicle transport along microtubule	3	GO	0.42265	0.79517	0.7451	1	1	1	0.578	0.423	1	0.959
BP::0009746::response to hexose stimulus	5	GO	-0.58853	-1.1485	0.3138	0.73222	1	0.2	0.00638	0.199	0.71738	0.024	1000			BP::0006687::glycosphingolipid metabolic process	10	GO	0.34954	0.79418	0.7217	1	1	0.2	0.0607	0.188	1	0.959
BP::0009749::response to glucose stimulus	5	GO	-0.58853	-1.1485	0.3138	0.73222	1	0.2	0.00638	0.199	0.71738	0.024	1001			MF::0008301::DNA bending activity	7	GO	0.39688	0.79323	0.7417	1	1	0.286	0.132	0.248	1	0.96
MF::0004939::beta-adrenergic receptor activity	3	GO	-0.74914	-1.1477	0.3376	0.72876	1	0.333	0.0606	0.313	0.71318	0.022	1002			BP::0006376::mRNA splice site selection	14	GO	0.29852	0.79247	0.666	1	1	0.357	0.251	0.268	1	0.96
BP::0044253::positive regulation of multicellular organismal metabolic process	3	GO	-0.74914	-1.1477	0.3376	0.72876	1	0.333	0.0606	0.313	0.71318	0.022	1003			BP::0008610::lipid biosynthetic process	142	GO	0.20163	0.79211	0.888	1	1	0.176	0.139	0.154	1	0.96
BP::0002024::diet induced thermogenesis	3	GO	-0.74914	-1.1477	0.3376	0.72876	1	0.333	0.0606	0.313	0.71318	0.022	1004			BP::0007040::lysosome organization and biogenesis	10	GO	0.35355	0.79204	0.6972	1	1	0.2	0.0594	0.188	1	0.96
BP::0002021::response to dietary excess	3	GO	-0.74914	-1.1477	0.3376	0.72876	1	0.333	0.0606	0.313	0.71318	0.022	1005			MF::0004835::tubulin-tyrosine ligase activity	4	GO	0.40833	0.79145	0.7268	1	1	0.5	0.175	0.413	1	0.962
BP::0044246::regulation of multicellular organismal metabolic process	3	GO	-0.74914	-1.1477	0.3376	0.72876	1	0.333	0.0606	0.313	0.71318	0.022	1006			CC::0005658::alpha DNA polymerase\:primase complex	4	GO	0.47966	0.79038	0.7453	1	1	0.5	0.209	0.396	1	0.962
BP::0002025::norepinephrine-epinephrine vasodilation during regulation of blood pressure	3	GO	-0.74914	-1.1477	0.3376	0.72876	1	0.333	0.0606	0.313	0.71318	0.022	1007			BP::0046883::regulation of hormone secretion	8	GO	0.38265	0.79035	0.786	1	1	0.25	0.0694	0.233	1	0.961
CC::0042105::alpha-beta T cell receptor complex	3	GO	-0.80197	-1.1477	0.2551	0.73294	1	1	0.198	0.802	0.71733	0.024	1008			BP::0051453::regulation of cellular pH	4	GO	0.46895	0.79024	0.7435	1	1	0.25	0.0319	0.242	1	0.96
BP::0045229::external encapsulating structure organization and biogenesis	4	GO	-0.64283	-1.1474	0.3489	0.72811	1	1	0.358	0.643	0.71316	0.022	1009			BP::0051452::cellular pH reduction	4	GO	0.46895	0.79024	0.7435	1	1	0.25	0.0319	0.242	1	0.96
MF::0005509::calcium ion binding	470	GO	-0.32026	-1.1474	0.1926	0.72871	1	0.24	0.184	0.209	0.71387	0.022	1010			BP::0045851::pH reduction	4	GO	0.46895	0.79024	0.7435	1	1	0.25	0.0319	0.242	1	0.96
MF::0005245::voltage-gated calcium channel activity	19	GO	-0.40684	-1.1473	0.3326	0.72748	1	0.421	0.287	0.301	0.71246	0.021	1011			BP::0007010::cytoskeleton organization and biogenesis	275	GO	0.19073	0.78884	0.9051	1	1	0.204	0.167	0.176	1	0.961
BP::0042104::positive regulation of activated T cell proliferation	8	GO	-0.5687	-1.1464	0.2994	0.72857	1	0.75	0.197	0.603	0.71351	0.021	1012			MF::0004602::glutathione peroxidase activity	4	GO	0.45405	0.78844	0.7505	1	1	0.5	0.189	0.406	1	0.961
BP::0046006::regulation of activated T cell proliferation	8	GO	-0.5687	-1.1464	0.2994	0.72857	1	0.75	0.197	0.603	0.71351	0.021	1013			BP::0022411::cellular component disassembly	25	GO	0.28002	0.78802	0.7892	1	1	0.28	0.157	0.237	1	0.963
CC::0005798::Golgi-associated vesicle	32	GO	-0.34697	-1.1463	0.3104	0.7283	1	0.188	0.203	0.15	0.71388	0.021	1014			BP::0045840::positive regulation of mitosis	3	GO	0.47461	0.78801	0.7539	1	1	0.333	0.0672	0.311	1	0.96
BP::0050832::defense response to fungus	4	GO	-0.69071	-1.1458	0.3409	0.72812	1	0.75	0.208	0.594	0.71361	0.021	1015			MF::0016563::transcription activator activity	207	GO	0.17887	0.78767	0.9622	1	1	0.232	0.193	0.192	1	0.96
CC::0045261::proton-transporting ATP synthase complex\, catalytic core F(1)	5	GO	-0.51852	-1.1458	0.3371	0.72882	1	0.4	0.36	0.256	0.71431	0.021	1016			MF::0016209::antioxidant activity	25	GO	0.25755	0.78748	0.8343	1	1	0.12	0.0715	0.112	1	0.959
BP::0001993::norepinephrine-epinephrine regulation of blood pressure	5	GO	-0.63079	-1.1455	0.3445	0.72821	1	0.2	0.0606	0.188	0.71323	0.021	1017			CC::0012506::vesicle membrane	55	GO	0.20757	0.78619	0.8114	1	1	0.327	0.265	0.242	1	0.962
MF::0008095::inositol-1\,4\,5-triphosphate receptor activity	4	GO	-0.66477	-1.1451	0.3423	0.72878	1	0.75	0.253	0.561	0.71328	0.021	1018			MF::0015295::solute\:hydrogen symporter activity	3	GO	0.46941	0.78516	0.763	1	1	0.333	0.0539	0.315	1	0.963
BP::0009636::response to toxin	13	GO	-0.52514	-1.144	0.3134	0.73105	1	0.385	0.177	0.317	0.71563	0.021	1019			CC::0048471::perinuclear region of cytoplasm	29	GO	0.24111	0.78442	0.8136	1	1	0.414	0.273	0.302	1	0.962
CC::0005903::brush border	15	GO	-0.50414	-1.1429	0.3109	0.73346	1	0.4	0.147	0.342	0.7179	0.023	1020			BP::0006512::ubiquitin cycle	135	GO	0.17187	0.78307	0.7523	1	1	0.281	0.242	0.217	1	0.963
MF::0004551::nucleotide diphosphatase activity	3	GO	-0.73472	-1.1425	0.325	0.73364	1	0.667	0.128	0.581	0.71862	0.023	1021			BP::0019827::stem cell maintenance	4	GO	0.40782	0.78287	0.7325	1	1	1	0.592	0.408	1	0.962
MF::0016887::ATPase activity	187	GO	-0.25914	-1.1423	0.2345	0.73349	1	0.289	0.305	0.206	0.71817	0.023	1022			BP::0048864::stem cell development	4	GO	0.40782	0.78287	0.7325	1	1	1	0.592	0.408	1	0.962
MF::0005161::platelet-derived growth factor receptor binding	4	GO	-0.71971	-1.1421	0.3152	0.7335	1	0.75	0.176	0.618	0.71752	0.022	1023			BP::0048863::stem cell differentiation	4	GO	0.40782	0.78287	0.7325	1	1	1	0.592	0.408	1	0.962
BP::0001816::cytokine production	62	GO	-0.38172	-1.1413	0.2354	0.73414	1	0.403	0.224	0.316	0.71834	0.024	1024			BP::0042226::interleukin-6 biosynthetic process	6	GO	0.38196	0.78243	0.7633	1	1	0.333	0.0599	0.314	1	0.962
BP::0007516::hemocyte development	7	GO	-0.62746	-1.1413	0.3298	0.73483	1	0.286	0.0627	0.268	0.71904	0.024	1025			BP::0032635::interleukin-6 production	6	GO	0.38196	0.78243	0.7633	1	1	0.333	0.0599	0.314	1	0.962
MF::0017076::purine nucleotide binding	953	GO	-0.21854	-1.1407	0.1175	0.73494	1	0.21	0.223	0.187	0.7194	0.023	1026			MF::0019787::small conjugating protein ligase activity	71	GO	0.20198	0.7821	0.7107	1	1	0.225	0.2	0.182	1	0.962
MF::0030151::molybdenum ion binding	3	GO	-0.64391	-1.1405	0.36	0.73504	1	0.667	0.24	0.507	0.71918	0.023	1027			BP::0006477::protein amino acid sulfation	4	GO	0.48078	0.78162	0.7738	1	1	0.25	0.0322	0.242	1	0.96
BP::0006887::exocytosis	45	GO	-0.35124	-1.1403	0.2066	0.73477	1	0.289	0.207	0.23	0.719	0.022	1028			BP::0051923::sulfation	4	GO	0.48078	0.78162	0.7738	1	1	0.25	0.0322	0.242	1	0.96
CC::0005945::6-phosphofructokinase complex	3	GO	-0.59516	-1.1399	0.3203	0.73449	1	0.333	0.196	0.268	0.71876	0.023	1029			BP::0006261::DNA-dependent DNA replication	68	GO	0.26287	0.78103	0.6715	1	1	0.353	0.259	0.264	1	0.959
MF::0003872::6-phosphofructokinase activity	3	GO	-0.59516	-1.1399	0.3203	0.73449	1	0.333	0.196	0.268	0.71876	0.023	1030			BP::0006368::RNA elongation from RNA polymerase II promoter	7	GO	0.32221	0.78082	0.717	1	1	1	0.678	0.322	1	0.956
BP::0003673::Gene_Ontology	7187	GO	-0.24109	-1.1397	0.1295	0.7343	1	0.257	0.257	4.23	0.71806	0.022	1031			CC::0030672::synaptic vesicle membrane	8	GO	0.37314	0.77912	0.7495	1	1	0.375	0.225	0.291	1	0.961
BP::0065008::regulation of biological quality	372	GO	-0.29241	-1.1394	0.1441	0.73462	1	0.296	0.236	0.238	0.71927	0.022	1032			BP::0008299::isoprenoid biosynthetic process	6	GO	0.43053	0.77848	0.7037	1	1	1	0.57	0.431	1	0.963
BP::0008219::cell death	471	GO	-0.25605	-1.1389	0.1498	0.73369	1	0.227	0.217	0.19	0.71811	0.022	1033			BP::0045005::maintenance of fidelity during DNA-dependent DNA replication	18	GO	0.28782	0.77708	0.7289	1	1	0.167	0.0701	0.155	1	0.963
BP::0016265::death	471	GO	-0.25605	-1.1389	0.1498	0.73369	1	0.227	0.217	0.19	0.71811	0.022	1034			MF::0003891::delta DNA polymerase activity	4	GO	0.43714	0.77555	0.7315	1	1	0.25	0.0554	0.236	1	0.966
MF::0004519::endonuclease activity	44	GO	-0.31965	-1.1389	0.2495	0.73509	1	0.341	0.269	0.251	0.7195	0.023	1035			MF::0016744::transferase activity\, transferring aldehyde or ketonic groups	3	GO	0.48604	0.77524	0.7988	1	1	1	0.514	0.486	1	0.967
BP::0042168::heme metabolic process	15	GO	-0.41141	-1.1386	0.2843	0.73252	1	0.333	0.283	0.24	0.71691	0.02	1036			CC::0030659::cytoplasmic vesicle membrane	43	GO	0.21744	0.77405	0.782	1	1	0.372	0.265	0.275	1	0.967
MF::0004972::N-methyl-D-aspartate selective glutamate receptor activity	5	GO	-0.6375	-1.1386	0.3545	0.73314	1	0.4	0.142	0.344	0.71747	0.021	1037			BP::0043038::amino acid activation	22	GO	0.26543	0.77279	0.6741	1	1	0.318	0.266	0.234	1	0.97
MF::0046933::hydrogen ion transporting ATP synthase activity\, rotational mechanism	22	GO	-0.35537	-1.1386	0.3275	0.73374	1	0.5	0.446	0.278	0.71801	0.022	1038			BP::0043039::tRNA aminoacylation	22	GO	0.26543	0.77279	0.6741	1	1	0.318	0.266	0.234	1	0.97
MF::0031072::heat shock protein binding	25	GO	-0.31523	-1.1379	0.2741	0.73305	1	0.12	0.0476	0.115	0.71751	0.022	1039			BP::0006418::tRNA aminoacylation for protein translation	22	GO	0.26543	0.77279	0.6741	1	1	0.318	0.266	0.234	1	0.97
BP::0008634::negative regulation of survival gene product activity	7	GO	-0.51064	-1.1379	0.2988	0.73354	1	0.143	0.0093	0.142	0.71789	0.022	1040			BP::0022401::adaptation of signaling pathway	3	GO	0.49531	0.77119	0.78	1	1	0.667	0.276	0.483	1	0.97
CC::0005768::endosome	68	GO	-0.32786	-1.1377	0.2417	0.73289	1	0.176	0.123	0.156	0.71701	0.022	1041			BP::0002029::desensitization of G-protein coupled receptor protein signaling pathway	3	GO	0.49531	0.77119	0.78	1	1	0.667	0.276	0.483	1	0.97
BP::0009411::response to UV	14	GO	-0.45385	-1.1374	0.297	0.73162	1	0.214	0.0751	0.199	0.71514	0.021	1042			CC::0044433::cytoplasmic vesicle part	48	GO	0.21217	0.77088	0.792	1	1	0.354	0.265	0.262	1	0.97
BP::0040012::regulation of locomotion	41	GO	-0.38727	-1.1374	0.2347	0.73222	1	0.512	0.295	0.363	0.71583	0.021	1043			BP::0001666::response to hypoxia	15	GO	0.31346	0.77034	0.784	1	1	0.2	0.0704	0.186	1	0.97
BP::0040011::locomotion	41	GO	-0.38727	-1.1374	0.2347	0.73222	1	0.512	0.295	0.363	0.71583	0.021	1044			MF::0004030::aldehyde dehydrogenase [NAD(P)+] activity	6	GO	0.46392	0.7688	0.7665	1	1	0.5	0.112	0.444	1	0.971
BP::0030334::regulation of cell migration	34	GO	-0.40102	-1.1371	0.2208	0.73178	1	0.441	0.238	0.338	0.71564	0.021	1045			BP::0007422::peripheral nervous system development	25	GO	0.29461	0.76834	0.8493	1	1	0.28	0.114	0.249	1	0.97
BP::0051046::regulation of secretion	25	GO	-0.43954	-1.1368	0.2782	0.73195	1	0.44	0.21	0.349	0.7153	0.021	1046			MF::0005351::sugar\:hydrogen ion symporter activity	19	GO	0.23686	0.76675	0.8114	1	1	0.263	0.157	0.222	1	0.972
BP::0045454::cell redox homeostasis	5	GO	-0.60308	-1.1366	0.2932	0.7305	1	0.6	0.296	0.423	0.71411	0.021	1047			BP::0048730::epidermis morphogenesis	18	GO	0.28926	0.76648	0.8443	1	1	0.222	0.102	0.2	1	0.972
MF::0015248::sterol transporter activity	6	GO	-0.54614	-1.1366	0.3	0.73116	1	0.667	0.271	0.486	0.7148	0.021	1048			BP::0007611::learning and/or memory	47	GO	0.26974	0.76527	0.8071	1	1	0.128	0.0453	0.123	1	0.971
MF::0030675::Rac GTPase activator activity	4	GO	-0.62096	-1.1366	0.3569	0.73171	1	0.25	0.0264	0.244	0.71493	0.021	1049			CC::0016011::dystroglycan complex	7	GO	0.4092	0.76483	0.7676	1	1	0.286	0.085	0.262	1	0.972
BP::0050716::positive regulation of interleukin-1 secretion	3	GO	-0.74247	-1.1364	0.3362	0.72903	1	0.667	0.21	0.527	0.71317	0.02	1050			MF::0016909::SAP kinase activity	6	GO	0.35874	0.76421	0.7246	1	1	0.667	0.275	0.483	1	0.973
BP::0050704::regulation of interleukin-1 secretion	3	GO	-0.74247	-1.1364	0.3362	0.72903	1	0.667	0.21	0.527	0.71317	0.02	1051			MF::0004157::dihydropyrimidinase activity	4	GO	0.46157	0.76336	0.7774	1	1	0.25	0.0717	0.232	1	0.974
BP::0050701::interleukin-1 secretion	3	GO	-0.74247	-1.1364	0.3362	0.72903	1	0.667	0.21	0.527	0.71317	0.02	1052			BP::0007281::germ cell development	23	GO	0.25451	0.76327	0.8422	1	1	0.304	0.196	0.245	1	0.974
BP::0030183::B cell differentiation	20	GO	-0.41641	-1.1361	0.289	0.72911	1	0.45	0.196	0.363	0.71352	0.02	1053			MF::0016812::hydrolase activity\, acting on carbon-nitrogen (but not peptide) bonds\, in cyclic amides	6	GO	0.40773	0.76246	0.7773	1	1	0.167	0.0717	0.155	1	0.972
BP::0007420::brain development	90	GO	-0.3264	-1.1358	0.2333	0.72904	1	0.311	0.218	0.246	0.71288	0.02	1054			BP::0006353::transcription termination	5	GO	0.38343	0.76246	0.7901	1	1	0.4	0.153	0.339	1	0.974
BP::0007265::Ras protein signal transduction	110	GO	-0.27154	-1.1356	0.2253	0.729	1	0.309	0.268	0.23	0.71372	0.02	1055			BP::0048704::embryonic skeletal morphogenesis	3	GO	0.49454	0.76189	0.7879	1	1	0.667	0.266	0.49	1	0.972
CC::0030139::endocytic vesicle	12	GO	-0.46419	-1.1355	0.3365	0.72788	1	0.5	0.309	0.346	0.71236	0.02	1056			BP::0048706::embryonic skeletal development	3	GO	0.49454	0.76189	0.7879	1	1	0.667	0.266	0.49	1	0.972
MF::0015250::water channel activity	7	GO	-0.5625	-1.1355	0.3753	0.72851	1	0.286	0.17	0.237	0.71304	0.02	1057			CC::0005871::kinesin complex	13	GO	0.33065	0.76091	0.7882	1	1	0.462	0.149	0.393	1	0.974
BP::0045597::positive regulation of cell differentiation	21	GO	-0.43638	-1.135	0.2618	0.72862	1	0.429	0.235	0.329	0.71309	0.02	1058			CC::0005761::mitochondrial ribosome	13	GO	0.26906	0.76079	0.7241	1	1	0.231	0.186	0.188	1	0.971
MF::0005025::transforming growth factor beta receptor activity\, type I	5	GO	-0.58458	-1.1347	0.342	0.72784	1	0.8	0.349	0.521	0.71213	0.02	1059			CC::0000313::organellar ribosome	13	GO	0.26906	0.76079	0.7241	1	1	0.231	0.186	0.188	1	0.971
MF::0008369::obsolete molecular function	12	GO	-0.49372	-1.1347	0.3229	0.72853	1	0.333	0.192	0.27	0.7128	0.02	1060			BP::0045843::negative regulation of striated muscle development	5	GO	0.42012	0.75976	0.7741	1	1	0.4	0.196	0.322	1	0.972
MF::0015296::anion\:cation symporter activity	23	GO	-0.42771	-1.1344	0.2586	0.728	1	0.348	0.203	0.278	0.71204	0.02	1061			CC::0043190::ATP-binding cassette (ABC) transporter complex	8	GO	0.36074	0.75884	0.7369	1	1	0.25	0.059	0.236	1	0.974
BP::0016311::dephosphorylation	95	GO	-0.3116	-1.1339	0.2245	0.72873	1	0.316	0.229	0.247	0.71264	0.021	1062			BP::0015936::coenzyme A metabolic process	3	GO	0.45478	0.75836	0.7611	1	1	0.333	0.105	0.298	1	0.974
BP::0006879::cellular iron ion homeostasis	16	GO	-0.45345	-1.1334	0.303	0.72885	1	0.438	0.278	0.317	0.71236	0.021	1063			BP::0000185::activation of MAPKKK activity	4	GO	0.42674	0.75771	0.7469	1	1	0.5	0.226	0.387	1	0.974
BP::0055072::iron ion homeostasis	16	GO	-0.45345	-1.1334	0.303	0.72885	1	0.438	0.278	0.317	0.71236	0.021	1064			BP::0006281::DNA repair	150	GO	0.2192	0.75762	0.6911	1	1	0.287	0.238	0.223	1	0.973
MF::0032555::purine ribonucleotide binding	924	GO	-0.21671	-1.1333	0.1242	0.72796	1	0.21	0.223	0.186	0.71189	0.02	1065			MF::0005294::neutral L-amino acid secondary active transmembrane transporter activity	3	GO	0.42491	0.75742	0.7846	1	1	1	0.575	0.425	1	0.973
MF::0032553::ribonucleotide binding	924	GO	-0.21671	-1.1333	0.1242	0.72796	1	0.21	0.223	0.186	0.71189	0.02	1066			BP::0007622::rhythmic behavior	3	GO	0.46783	0.75647	0.7813	1	1	0.333	0.0767	0.308	1	0.975
BP::0009152::purine ribonucleotide biosynthetic process	49	GO	-0.26362	-1.1317	0.297	0.7315	1	0.408	0.36	0.263	0.71677	0.02	1067			BP::0001942::hair follicle development	14	GO	0.3021	0.75566	0.8376	1	1	0.286	0.151	0.243	1	0.973
MF::0005504::fatty acid binding	15	GO	-0.46016	-1.1311	0.3119	0.73224	1	0.4	0.114	0.355	0.71745	0.02	1068			BP::0042303::molting cycle	14	GO	0.3021	0.75566	0.8376	1	1	0.286	0.151	0.243	1	0.973
BP::0009064::glutamine family amino acid metabolic process	31	GO	-0.35932	-1.1309	0.2542	0.73209	1	0.194	0.108	0.173	0.71706	0.02	1069			BP::0042633::hair cycle	14	GO	0.3021	0.75566	0.8376	1	1	0.286	0.151	0.243	1	0.973
BP::0001906::cell killing	9	GO	-0.58346	-1.1306	0.3292	0.73103	1	0.556	0.172	0.46	0.71606	0.02	1070			BP::0022405::hair cycle process	14	GO	0.3021	0.75566	0.8376	1	1	0.286	0.151	0.243	1	0.973
BP::0050931::pigment cell differentiation	6	GO	-0.67478	-1.1306	0.4	0.73162	1	1	0.326	0.675	0.71669	0.02	1071			BP::0022404::molting cycle process	14	GO	0.3021	0.75566	0.8376	1	1	0.286	0.151	0.243	1	0.973
BP::0030318::melanocyte differentiation	6	GO	-0.67478	-1.1306	0.4	0.73162	1	1	0.326	0.675	0.71669	0.02	1072			CC::0005885::Arp2/3 protein complex	5	GO	0.33578	0.75495	0.7721	1	1	0.2	0.0654	0.187	1	0.974
BP::0045076::regulation of interleukin-2 biosynthetic process	9	GO	-0.55538	-1.1302	0.334	0.73113	1	0.556	0.22	0.434	0.71734	0.02	1073			MF::0008308::voltage-gated ion-selective channel activity	3	GO	0.41295	0.75483	0.7877	1	1	1	0.587	0.413	1	0.973
BP::0016540::protein autoprocessing	25	GO	-0.35464	-1.1297	0.2904	0.73055	1	0.28	0.22	0.219	0.71685	0.02	1074			BP::0015908::fatty acid transport	5	GO	0.39146	0.75464	0.8012	1	1	0.4	0.11	0.356	1	0.972
BP::0006778::porphyrin metabolic process	16	GO	-0.3991	-1.1297	0.2962	0.73122	1	0.312	0.283	0.225	0.71752	0.02	1075			MF::0008186::RNA-dependent ATPase activity	12	GO	0.27379	0.75373	0.7428	1	1	0.25	0.206	0.199	1	0.972
BP::0033013::tetrapyrrole metabolic process	16	GO	-0.3991	-1.1297	0.2962	0.73122	1	0.312	0.283	0.225	0.71752	0.02	1076			BP::0006029::proteoglycan metabolic process	15	GO	0.31453	0.75367	0.7907	1	1	0.133	0.0267	0.13	1	0.972
BP::0030856::regulation of epithelial cell differentiation	6	GO	-0.59114	-1.1291	0.3247	0.73095	1	0.5	0.24	0.38	0.71696	0.02	1077			MF::0016875::ligase activity\, forming carbon-oxygen bonds	21	GO	0.26419	0.7531	0.7008	1	1	1	0.737	0.264	1	0.97
MF::0008067::metabotropic glutamate\, GABA-B-like receptor activity	10	GO	-0.52657	-1.1291	0.3124	0.73156	1	0.6	0.286	0.429	0.7173	0.02	1078			MF::0016876::ligase activity\, forming aminoacyl-tRNA and related compounds	21	GO	0.26419	0.7531	0.7008	1	1	1	0.737	0.264	1	0.97
BP::0007217::tachykinin signaling pathway	4	GO	-0.70811	-1.1289	0.3594	0.73071	1	0.25	0.00199	0.25	0.71651	0.02	1079			MF::0004812::aminoacyl-tRNA ligase activity	21	GO	0.26419	0.7531	0.7008	1	1	1	0.737	0.264	1	0.97
BP::0042551::neuron maturation	9	GO	-0.51888	-1.1285	0.336	0.73127	1	0.556	0.31	0.384	0.71644	0.02	1080			MF::0004857::enzyme inhibitor activity	154	GO	0.21714	0.75285	0.9887	1	1	0.214	0.129	0.191	1	0.97
BP::0030147::natriuresis	3	GO	-0.72262	-1.1278	0.3603	0.73167	1	1	0.278	0.722	0.71632	0.02	1081			MF::0031418::L-ascorbic acid binding	8	GO	0.41718	0.75284	0.7434	1	1	0.5	0.225	0.388	1	0.97
MF::0003674::molecular_function	6802	GO	-0.23594	-1.1278	0.1301	0.73222	1	0.257	0.257	1.98	0.71699	0.02	1082			MF::0016634::oxidoreductase activity\, acting on the CH-CH group of donors\, oxygen as acceptor	7	GO	0.34997	0.75119	0.8008	1	1	0.571	0.317	0.391	1	0.974
MF::0005488::binding	5502	GO	-0.23339	-1.1275	0.09931	0.73176	1	0.218	0.22	0.632	0.71692	0.019	1083			BP::0008361::regulation of cell size	106	GO	0.23952	0.75089	0.8673	1	1	0.264	0.152	0.227	1	0.972
BP::0051350::negative regulation of lyase activity	13	GO	-0.45271	-1.1272	0.292	0.72994	1	0.385	0.227	0.298	0.71491	0.019	1084			MF::0003684::damaged DNA binding	27	GO	0.24521	0.75082	0.7012	1	1	0.333	0.235	0.256	1	0.972
BP::0007194::negative regulation of adenylate cyclase activity	13	GO	-0.45271	-1.1272	0.292	0.72994	1	0.385	0.227	0.298	0.71491	0.019	1085			MF::0016624::oxidoreductase activity\, acting on the aldehyde or oxo group of donors\, disulfide as acceptor	5	GO	0.36014	0.75063	0.7636	1	1	0.6	0.279	0.433	1	0.972
BP::0031280::negative regulation of cyclase activity	13	GO	-0.45271	-1.1272	0.292	0.72994	1	0.385	0.227	0.298	0.71491	0.019	1086			MF::0005375::copper ion transmembrane transporter activity	6	GO	0.36931	0.74942	0.8044	1	1	0.333	0.13	0.29	1	0.974
BP::0015813::glutamate transport	6	GO	-0.58778	-1.1272	0.3403	0.73175	1	0.167	0.00864	0.165	0.71689	0.019	1087			BP::0009435::NAD biosynthetic process	3	GO	0.47732	0.74921	0.8045	1	1	0.333	0.00744	0.331	1	0.972
MF::0008233::peptidase activity	295	GO	-0.27864	-1.127	0.1889	0.72965	1	0.197	0.156	0.173	0.71511	0.019	1088			BP::0019674::NAD metabolic process	3	GO	0.47732	0.74921	0.8045	1	1	0.333	0.00744	0.331	1	0.972
BP::0035113::embryonic appendage morphogenesis	30	GO	-0.39374	-1.1266	0.2794	0.72951	1	0.2	0.125	0.176	0.71467	0.019	1089			BP::0006626::protein targeting to mitochondrion	11	GO	0.2936	0.7488	0.7455	1	1	0.0909	0.0333	0.088	1	0.972
BP::0030326::embryonic limb morphogenesis	30	GO	-0.39374	-1.1266	0.2794	0.72951	1	0.2	0.125	0.176	0.71467	0.019	1090			CC::0005794::Golgi apparatus	200	GO	0.16707	0.74833	0.9639	1	1	0.225	0.212	0.182	1	0.971
BP::0009566::fertilization	28	GO	-0.41633	-1.1263	0.2988	0.72974	1	0.214	0.0518	0.204	0.71515	0.019	1091			BP::0008216::spermidine metabolic process	3	GO	0.40936	0.7483	0.8125	1	1	1	0.591	0.409	1	0.968
BP::0045595::regulation of cell differentiation	80	GO	-0.34091	-1.1261	0.2489	0.72938	1	0.312	0.202	0.252	0.71518	0.019	1092			BP::0006022::aminoglycan metabolic process	29	GO	0.2503	0.74717	0.7838	1	1	0.103	0.0601	0.0976	1	0.972
BP::0042759::long-chain fatty acid biosynthetic process	3	GO	-0.79284	-1.126	0.3916	0.72832	1	0.667	0.174	0.551	0.71413	0.019	1093			BP::0009913::epidermal cell differentiation	15	GO	0.30174	0.74715	0.8468	1	1	0.133	0.0198	0.131	1	0.97
BP::0001676::long-chain fatty acid metabolic process	3	GO	-0.79284	-1.126	0.3916	0.72832	1	0.667	0.174	0.551	0.71413	0.019	1094			MF::0016725::oxidoreductase activity\, acting on CH2 groups	3	GO	0.43342	0.74657	0.772	1	1	0.667	0.217	0.523	1	0.97
MF::0015932::nucleobase\, nucleoside\, nucleotide and nucleic acid transmembrane transporter activity	9	GO	-0.49659	-1.1253	0.318	0.72829	1	0.333	0.158	0.281	0.71462	0.019	1095			BP::0007566::embryo implantation	11	GO	0.33877	0.74562	0.7875	1	1	0.182	0.0696	0.169	1	0.973
BP::0050850::positive regulation of calcium-mediated signaling	3	GO	-0.68322	-1.1253	0.3849	0.72895	1	0.667	0.207	0.529	0.71527	0.019	1096			MF::0004653::polypeptide N-acetylgalactosaminyltransferase activity	3	GO	0.46506	0.74501	0.8219	1	1	0.333	0.064	0.312	1	0.972
BP::0050848::regulation of calcium-mediated signaling	3	GO	-0.68322	-1.1253	0.3849	0.72895	1	0.667	0.207	0.529	0.71527	0.019	1097			BP::0030203::glycosaminoglycan metabolic process	28	GO	0.25238	0.745	0.788	1	1	0.107	0.0601	0.101	1	0.97
MF::0017022::myosin binding	7	GO	-0.54971	-1.1249	0.2833	0.72872	1	0.429	0.155	0.362	0.715	0.018	1098			BP::0001822::kidney development	31	GO	0.27426	0.74234	0.9036	1	1	0.226	0.0958	0.205	1	0.975
BP::0007270::nerve-nerve synaptic transmission	10	GO	-0.49392	-1.1237	0.3473	0.73117	1	0.4	0.243	0.303	0.71807	0.019	1099			BP::0006694::steroid biosynthetic process	54	GO	0.23066	0.74202	0.872	1	1	0.278	0.219	0.218	1	0.974
BP::0045995::regulation of embryonic development	5	GO	-0.63082	-1.1235	0.3509	0.731	1	1	0.37	0.631	0.71797	0.019	1100			BP::0051235::maintenance of localization	20	GO	0.23962	0.74168	0.8477	1	1	0.15	0.084	0.138	1	0.974
BP::0051262::protein tetramerization	6	GO	-0.57989	-1.1234	0.3151	0.73056	1	0.5	0.254	0.373	0.71748	0.019	1101			BP::0051271::negative regulation of cell motility	12	GO	0.28768	0.74148	0.8637	1	1	0.333	0.161	0.28	1	0.973
MF::0042578::phosphoric ester hydrolase activity	200	GO	-0.2797	-1.1233	0.1856	0.72972	1	0.23	0.181	0.194	0.71706	0.019	1102			BP::0040013::negative regulation of locomotion	12	GO	0.28768	0.74148	0.8637	1	1	0.333	0.161	0.28	1	0.973
BP::0042771::DNA damage response\, signal transduction by p53 class mediator resulting in induction of apoptosis	4	GO	-0.65542	-1.1233	0.3618	0.73022	1	0.75	0.211	0.592	0.71771	0.019	1103			BP::0006586::indolalkylamine metabolic process	7	GO	0.38012	0.74089	0.7943	1	1	0.429	0.159	0.361	1	0.971
BP::0016050::vesicle organization and biogenesis	8	GO	-0.5452	-1.1231	0.3467	0.72939	1	0.25	0.127	0.219	0.71641	0.019	1104			BP::0042430::indole and derivative metabolic process	7	GO	0.38012	0.74089	0.7943	1	1	0.429	0.159	0.361	1	0.971
MF::0004465::lipoprotein lipase activity	4	GO	-0.66826	-1.1228	0.3702	0.72963	1	0.5	0.099	0.451	0.71627	0.019	1105			BP::0042434::indole derivative metabolic process	7	GO	0.38012	0.74089	0.7943	1	1	0.429	0.159	0.361	1	0.971
BP::0022612::gland morphogenesis	6	GO	-0.60975	-1.1222	0.3737	0.72987	1	0.833	0.317	0.57	0.71652	0.019	1106			MF::0016840::carbon-nitrogen lyase activity	6	GO	0.37477	0.74073	0.7921	1	1	0.167	0.0171	0.164	1	0.971
BP::0007435::salivary gland morphogenesis	6	GO	-0.60975	-1.1222	0.3737	0.72987	1	0.833	0.317	0.57	0.71652	0.019	1107			BP::0065003::macromolecular complex assembly	318	GO	0.17752	0.74038	0.873	1	1	0.274	0.234	0.219	1	0.972
MF::0016165::lipoxygenase activity	5	GO	-0.61533	-1.122	0.3445	0.72977	1	0.2	0.0322	0.194	0.71602	0.019	1108			MF::0004859::phospholipase inhibitor activity	8	GO	0.36233	0.73972	0.8348	1	1	0.375	0.127	0.328	1	0.971
BP::0030516::regulation of axon extension	8	GO	-0.53605	-1.1219	0.3402	0.72934	1	0.125	0.00159	0.125	0.71559	0.019	1109			MF::0004470::malic enzyme activity	4	GO	0.44094	0.73907	0.7792	1	1	0.25	0.0327	0.242	1	0.971
BP::0009889::regulation of biosynthetic process	88	GO	-0.29797	-1.1218	0.2532	0.72892	1	0.273	0.22	0.215	0.71591	0.019	1110			BP::0022613::ribonucleoprotein complex biogenesis and assembly	90	GO	0.20269	0.73852	0.7086	1	1	0.167	0.185	0.137	1	0.971
BP::0009075::histidine family amino acid metabolic process	5	GO	-0.61446	-1.121	0.369	0.72976	1	0.6	0.224	0.466	0.71725	0.019	1111			CC::0005789::endoplasmic reticulum membrane	69	GO	0.19382	0.73826	0.8721	1	1	0.217	0.185	0.179	1	0.971
BP::0006547::histidine metabolic process	5	GO	-0.61446	-1.121	0.369	0.72976	1	0.6	0.224	0.466	0.71725	0.019	1112			MF::0003676::nucleic acid binding	1477	GO	0.15923	0.73786	0.9574	1	1	0.208	0.198	0.207	1	0.971
MF::0001727::lipid kinase activity	16	GO	-0.39808	-1.1204	0.3237	0.73088	1	0.125	0.0504	0.119	0.71755	0.019	1113			BP::0006260::DNA replication	133	GO	0.22204	0.73717	0.6975	1	1	0.361	0.288	0.262	1	0.972
BP::0048667::neuron morphogenesis during differentiation	106	GO	-0.35625	-1.1191	0.2832	0.73279	1	0.245	0.158	0.21	0.7192	0.02	1114			MF::0003746::translation elongation factor activity	11	GO	0.30508	0.73699	0.7478	1	1	1	0.695	0.305	1	0.97
BP::0048812::neurite morphogenesis	106	GO	-0.35625	-1.1191	0.2832	0.73279	1	0.245	0.158	0.21	0.7192	0.02	1115			MF::0003924::GTPase activity	95	GO	0.19825	0.73665	0.8723	1	1	0.316	0.239	0.243	1	0.972
MF::0004521::endoribonuclease activity	20	GO	-0.38561	-1.119	0.315	0.73117	1	0.35	0.218	0.274	0.71727	0.02	1116			MF::0003690::double-stranded DNA binding	27	GO	0.24396	0.7366	0.8224	1	1	0.333	0.179	0.275	1	0.97
BP::0006956::complement activation	21	GO	-0.43943	-1.119	0.3022	0.73168	1	0.571	0.263	0.422	0.71791	0.02	1117			BP::0051705::behavioral interaction between organisms	7	GO	0.35691	0.73659	0.8369	1	1	0.143	0.0195	0.14	1	0.966
BP::0002541::activation of plasma proteins during acute inflammatory response	21	GO	-0.43943	-1.119	0.3022	0.73168	1	0.571	0.263	0.422	0.71791	0.02	1118			BP::0007156::homophilic cell adhesion	55	GO	0.26153	0.73608	0.9082	1	1	0.145	0.0834	0.134	1	0.967
CC::0005697::telomerase holoenzyme complex	3	GO	-0.62682	-1.1182	0.3763	0.73129	1	0.667	0.234	0.511	0.7168	0.02	1119			MF::0050839::cell adhesion molecule binding	4	GO	0.41328	0.73597	0.7909	1	1	0.25	0.0793	0.23	1	0.964
MF::0003964::RNA-directed DNA polymerase activity	3	GO	-0.62682	-1.1182	0.3763	0.73129	1	0.667	0.234	0.511	0.7168	0.02	1120			MF::0045296::cadherin binding	4	GO	0.41328	0.73597	0.7909	1	1	0.25	0.0793	0.23	1	0.964
MF::0003720::telomerase activity	3	GO	-0.62682	-1.1182	0.3763	0.73129	1	0.667	0.234	0.511	0.7168	0.02	1121			MF::0051766::inositol trisphosphate kinase activity	3	GO	0.46404	0.73589	0.8105	1	1	0.667	0.0995	0.601	1	0.962
BP::0009141::nucleoside triphosphate metabolic process	46	GO	-0.26434	-1.1181	0.3068	0.73106	1	0.348	0.303	0.244	0.71743	0.02	1122			MF::0008440::inositol trisphosphate 3-kinase activity	3	GO	0.46404	0.73589	0.8105	1	1	0.667	0.0995	0.601	1	0.962
BP::0007205::protein kinase C activation	13	GO	-0.4552	-1.117	0.3362	0.73322	1	0.308	0.135	0.267	0.71836	0.02	1123			MF::0042834::peptidoglycan binding	4	GO	0.4325	0.73564	0.8365	1	1	0.25	0.0501	0.238	1	0.962
MF::0030374::ligand-dependent nuclear receptor transcription coactivator activity	7	GO	-0.54505	-1.1165	0.3558	0.73374	1	0.429	0.183	0.35	0.71943	0.021	1124			BP::0006108::malate metabolic process	5	GO	0.40461	0.73436	0.7996	1	1	0.2	0.0327	0.194	1	0.965
MF::0005452::inorganic anion exchanger activity	5	GO	-0.58083	-1.1163	0.3768	0.73367	1	0.2	0.0191	0.196	0.71901	0.021	1125			BP::0006760::folic acid and derivative metabolic process	5	GO	0.33071	0.73338	0.7917	1	1	0.6	0.328	0.404	1	0.967
BP::0046487::glyoxylate metabolic process	3	GO	-0.64253	-1.1153	0.3656	0.73554	1	0.667	0.353	0.431	0.72187	0.021	1126			BP::0007018::microtubule-based movement	46	GO	0.23049	0.73329	0.8399	1	1	0.283	0.173	0.235	1	0.966
MF::0046872::metal ion binding	1718	GO	-0.25277	-1.1148	0.1879	0.73645	1	0.253	0.24	0.249	0.72236	0.021	1127			CC::0000152::nuclear ubiquitin ligase complex	11	GO	0.27599	0.73308	0.7764	1	1	0.273	0.167	0.228	1	0.966
MF::0005547::phosphatidylinositol-3\,4\,5-triphosphate binding	3	GO	-0.73383	-1.1147	0.3818	0.73598	1	0.667	0.177	0.549	0.72172	0.021	1128			BP::0016049::cell growth	103	GO	0.23586	0.73	0.8951	1	1	0.262	0.152	0.225	1	0.974
BP::0048167::regulation of synaptic plasticity	17	GO	-0.4151	-1.1133	0.3178	0.73899	1	0.412	0.208	0.327	0.72555	0.023	1129			BP::0015889::cobalamin transport	3	GO	0.45557	0.72855	0.8216	1	1	0.333	0.0567	0.315	1	0.974
BP::0009987::cellular process	5842	GO	-0.21891	-1.113	0.1292	0.73842	1	0.268	0.271	0.873	0.72511	0.021	1130			CC::0005678::chromatin assembly complex	5	GO	0.40012	0.72851	0.7831	1	1	0.2	0.0553	0.189	1	0.974
MF::0004091::carboxylesterase activity	58	GO	-0.3646	-1.113	0.2735	0.73902	1	0.414	0.248	0.314	0.72575	0.022	1131			MF::0001871::pattern binding	74	GO	0.26513	0.72839	0.9024	1	1	0.189	0.0838	0.175	1	0.974
MF::0004725::protein tyrosine phosphatase activity	71	GO	-0.33653	-1.1117	0.2799	0.7412	1	0.352	0.229	0.274	0.72717	0.024	1132			BP::0046365::monosaccharide catabolic process	49	GO	0.1984	0.7283	0.8878	1	1	0.204	0.194	0.166	1	0.97
BP::0045885::positive regulation of survival gene product activity	3	GO	-0.69988	-1.1116	0.3756	0.74084	1	0.333	0.0153	0.328	0.727	0.022	1133			BP::0019320::hexose catabolic process	49	GO	0.1984	0.7283	0.8878	1	1	0.204	0.194	0.166	1	0.97
MF::0003995::acyl-CoA dehydrogenase activity	10	GO	-0.49518	-1.1111	0.3774	0.74143	1	0.2	0.0628	0.188	0.72792	0.022	1134			BP::0046164::alcohol catabolic process	51	GO	0.19641	0.72812	0.8867	1	1	0.196	0.194	0.159	1	0.968
BP::0032502::developmental process	1910	GO	-0.28469	-1.111	0.1908	0.74099	1	0.249	0.214	0.263	0.72774	0.022	1135			MF::0000049::tRNA binding	8	GO	0.3301	0.72752	0.79	1	1	1	0.67	0.33	1	0.968
BP::0000051::urea cycle intermediate metabolic process	11	GO	-0.47964	-1.1109	0.3199	0.74075	1	0.364	0.18	0.299	0.72711	0.022	1136			BP::0006414::translational elongation	11	GO	0.30508	0.72672	0.8037	1	1	1	0.695	0.305	1	0.969
BP::0051056::regulation of small GTPase mediated signal transduction	74	GO	-0.30906	-1.1108	0.25	0.7403	1	0.338	0.268	0.25	0.72674	0.022	1137			BP::0009396::folic acid and derivative biosynthetic process	4	GO	0.35791	0.7254	0.7913	1	1	0.25	0.112	0.222	1	0.972
BP::0016125::sterol metabolic process	61	GO	-0.33416	-1.1103	0.2848	0.74099	1	0.197	0.15	0.169	0.72771	0.023	1138			BP::0006399::tRNA metabolic process	34	GO	0.2186	0.72477	0.7104	1	1	1	0.782	0.219	1	0.972
BP::0021537::telencephalon development	3	GO	-0.70653	-1.1102	0.4011	0.7405	1	0.667	0.202	0.532	0.72707	0.023	1139			BP::0006605::protein targeting	134	GO	0.15808	0.72471	0.9432	1	1	0.276	0.238	0.214	1	0.97
MF::0004623::phospholipase A2 activity	9	GO	-0.50835	-1.1099	0.311	0.74065	1	0.556	0.314	0.382	0.72744	0.023	1140			BP::0046879::hormone secretion	14	GO	0.3021	0.72395	0.8964	1	1	0.214	0.0694	0.2	1	0.971
CC::0005905::coated pit	34	GO	-0.34531	-1.1096	0.3032	0.74074	1	0.265	0.203	0.212	0.72783	0.023	1141			MF::0005005::transmembrane-ephrin receptor activity	5	GO	0.4088	0.72351	0.8239	1	1	1	0.591	0.409	1	0.97
BP::0048340::paraxial mesoderm morphogenesis	3	GO	-0.57303	-1.1095	0.355	0.73896	1	0.333	0.229	0.257	0.72592	0.022	1142			CC::0042175::nuclear envelope-endoplasmic reticulum network	75	GO	0.18675	0.72343	0.894	1	1	0.213	0.185	0.176	1	0.968
BP::0048339::paraxial mesoderm development	3	GO	-0.57303	-1.1095	0.355	0.73896	1	0.333	0.229	0.257	0.72592	0.022	1143			MF::0016796::exonuclease activity\, active with either ribo- or deoxyribonucleic acids and producing 5'-phosphomonoesters	14	GO	0.2874	0.72292	0.7769	1	1	0.286	0.227	0.221	1	0.969
CC::0005901::caveola	7	GO	-0.58068	-1.1095	0.3886	0.74021	1	0.286	0.194	0.23	0.72719	0.023	1144			MF::0005539::glycosaminoglycan binding	67	GO	0.26705	0.72291	0.9099	1	1	0.194	0.0838	0.179	1	0.968
MF::0004175::endopeptidase activity	224	GO	-0.28394	-1.1086	0.2333	0.74066	1	0.205	0.156	0.179	0.72784	0.023	1145			BP::0006914::autophagy	3	GO	0.39288	0.72024	0.8154	1	1	1	0.607	0.393	1	0.975
MF::0005522::profilin binding	3	GO	-0.65905	-1.1078	0.3925	0.74194	1	0.667	0.208	0.528	0.72953	0.023	1146			BP::0006904::vesicle docking during exocytosis	13	GO	0.28151	0.72022	0.8361	1	1	0.231	0.147	0.197	1	0.971
MF::0004860::protein kinase inhibitor activity	22	GO	-0.40124	-1.1074	0.2885	0.74241	1	0.227	0.0808	0.21	0.72993	0.023	1147			BP::0022406::membrane docking	13	GO	0.28151	0.72022	0.8361	1	1	0.231	0.147	0.197	1	0.971
MF::0043167::ion binding	1772	GO	-0.25279	-1.1068	0.2	0.74338	1	0.253	0.24	0.251	0.72977	0.023	1148			BP::0048278::vesicle docking	13	GO	0.28151	0.72022	0.8361	1	1	0.231	0.147	0.197	1	0.971
BP::0019884::antigen processing and presentation of exogenous antigen	9	GO	-0.46604	-1.1065	0.3132	0.74331	1	0.222	0.0911	0.202	0.72985	0.023	1149			BP::0019233::sensory perception of pain	8	GO	0.3613	0.7193	0.8098	1	1	0.375	0.151	0.319	1	0.971
BP::0002440::production of molecular mediator of immune response	14	GO	-0.46129	-1.1063	0.3579	0.74251	1	0.5	0.22	0.391	0.72909	0.023	1150			BP::0043410::positive regulation of MAPKKK cascade	3	GO	0.42291	0.71887	0.8135	1	1	1	0.577	0.423	1	0.971
BP::0002377::immunoglobulin production	14	GO	-0.46129	-1.1063	0.3579	0.74251	1	0.5	0.22	0.391	0.72909	0.023	1151			BP::0009101::glycoprotein biosynthetic process	61	GO	0.20779	0.71754	0.9406	1	1	0.164	0.133	0.143	1	0.973
MF::0019887::protein kinase regulator activity	46	GO	-0.32217	-1.1059	0.2717	0.74288	1	0.152	0.0808	0.141	0.72933	0.023	1152			BP::0042253::granulocyte macrophage colony-stimulating factor biosynthetic process	3	GO	0.49233	0.71723	0.8592	1	1	0.333	0.0178	0.328	1	0.971
MF::0005070::SH3/SH2 adaptor activity	36	GO	-0.35185	-1.1058	0.2851	0.74196	1	0.333	0.192	0.271	0.72829	0.023	1153			BP::0032604::granulocyte macrophage colony-stimulating factor production	3	GO	0.49233	0.71723	0.8592	1	1	0.333	0.0178	0.328	1	0.971
BP::0001764::neuron migration	36	GO	-0.37827	-1.1058	0.2824	0.74254	1	0.306	0.121	0.27	0.72892	0.023	1154			MF::0008093::cytoskeletal adaptor activity	6	GO	0.33518	0.7149	0.7878	1	1	0.167	0.026	0.162	1	0.976
BP::0009261::ribonucleotide catabolic process	5	GO	-0.5429	-1.1055	0.3855	0.74146	1	0.8	0.356	0.516	0.72799	0.023	1155			CC::0030055::cell-matrix junction	17	GO	0.29545	0.71383	0.8503	1	1	0.235	0.0712	0.219	1	0.975
MF::0003678::DNA helicase activity	20	GO	-0.37327	-1.1055	0.3702	0.7419	1	0.05	0.0214	0.0491	0.72862	0.023	1156			BP::0043488::regulation of mRNA stability	9	GO	0.29941	0.71255	0.8078	1	1	1	0.701	0.299	1	0.976
BP::0046903::secretion	166	GO	-0.26156	-1.105	0.2272	0.74206	1	0.241	0.21	0.195	0.72841	0.023	1157			BP::0048015::phosphoinositide-mediated signaling	62	GO	0.2181	0.71209	0.9303	1	1	0.242	0.171	0.202	1	0.975
BP::0031099::regeneration	5	GO	-0.57476	-1.1045	0.3051	0.74219	1	0.4	0.0671	0.373	0.72926	0.023	1158			BP::0051048::negative regulation of secretion	4	GO	0.43279	0.71184	0.8482	1	1	0.5	0.0694	0.466	1	0.974
BP::0042246::tissue regeneration	5	GO	-0.57476	-1.1045	0.3051	0.74219	1	0.4	0.0671	0.373	0.72926	0.023	1159			BP::0030166::proteoglycan biosynthetic process	11	GO	0.29115	0.71146	0.8398	1	1	0.0909	0.00824	0.0903	1	0.974
BP::0043450::alkene biosynthetic process	13	GO	-0.46887	-1.1041	0.3431	0.74193	1	0.462	0.279	0.333	0.72876	0.022	1160			MF::0019001::guanyl nucleotide binding	171	GO	0.1635	0.71141	0.9944	1	1	0.292	0.242	0.227	1	0.972
BP::0019370::leukotriene biosynthetic process	13	GO	-0.46887	-1.1041	0.3431	0.74193	1	0.462	0.279	0.333	0.72876	0.022	1161			MF::0032561::guanyl ribonucleotide binding	171	GO	0.1635	0.71141	0.9944	1	1	0.292	0.242	0.227	1	0.972
BP::0031328::positive regulation of cellular biosynthetic process	32	GO	-0.41849	-1.104	0.293	0.74152	1	0.469	0.22	0.367	0.72814	0.022	1162			CC::0005605::basal lamina	27	GO	0.30947	0.71118	0.8657	1	1	0.259	0.085	0.238	1	0.971
MF::0000166::nucleotide binding	1092	GO	-0.20411	-1.1038	0.1828	0.74137	1	0.198	0.223	0.18	0.72778	0.022	1163			BP::0001675::acrosome formation	3	GO	0.45981	0.71086	0.8373	1	1	0.333	0.0373	0.321	1	0.971
BP::0045077::negative regulation of interferon-gamma biosynthetic process	3	GO	-0.67193	-1.1036	0.4004	0.74112	1	0.667	0.175	0.55	0.7277	0.022	1164			BP::0007617::mating behavior	5	GO	0.38361	0.71077	0.8262	1	1	0.2	0.0195	0.196	1	0.97
BP::0007350::blastoderm segmentation	7	GO	-0.54695	-1.1031	0.3667	0.74123	1	0.571	0.244	0.432	0.72744	0.022	1165			MF::0008503::benzodiazepine receptor activity	4	GO	0.42948	0.71044	0.841	1	1	1	0.571	0.429	1	0.971
CC::0044421::extracellular region part	488	GO	-0.36699	-1.1031	0.2898	0.74174	1	0.385	0.254	0.307	0.72785	0.023	1166			MF::0030508::thiol-disulfide exchange intermediate activity	3	GO	0.37533	0.70858	0.8406	1	1	1	0.625	0.375	1	0.974
BP::0043687::post-translational protein modification	706	GO	-0.22565	-1.103	0.2053	0.7402	1	0.271	0.256	0.222	0.72631	0.022	1167			BP::0043174::nucleoside salvage	3	GO	0.37586	0.70846	0.8075	1	1	0.667	0.27	0.487	1	0.97
MF::0030274::LIM domain binding	4	GO	-0.59684	-1.103	0.4008	0.74073	1	0.5	0.247	0.377	0.72693	0.022	1168			BP::0006166::purine ribonucleoside salvage	3	GO	0.37586	0.70846	0.8075	1	1	0.667	0.27	0.487	1	0.97
BP::0007409::axonogenesis	103	GO	-0.35374	-1.1019	0.3084	0.74225	1	0.243	0.158	0.207	0.72854	0.023	1169			BP::0043101::purine salvage	3	GO	0.37586	0.70846	0.8075	1	1	0.667	0.27	0.487	1	0.97
MF::0016866::intramolecular transferase activity	22	GO	-0.3575	-1.1016	0.3218	0.74243	1	0.136	0.0545	0.129	0.72813	0.022	1170			BP::0043648::dicarboxylic acid metabolic process	8	GO	0.32002	0.70833	0.8475	1	1	0.125	0.0327	0.121	1	0.968
BP::0040015::negative regulation of body size	3	GO	-0.70028	-1.1013	0.3888	0.74276	1	0.333	0.0606	0.313	0.72906	0.023	1171			MF::0001786::phosphatidylserine binding	4	GO	0.40988	0.70794	0.8252	1	1	0.25	0.0854	0.229	1	0.969
BP::0043449::alkene metabolic process	14	GO	-0.46148	-1.1012	0.3385	0.74155	1	0.429	0.279	0.31	0.72782	0.022	1172			MF::0004104::cholinesterase activity	3	GO	0.45183	0.70766	0.8655	1	1	0.333	0.00611	0.331	1	0.968
BP::0006691::leukotriene metabolic process	14	GO	-0.46148	-1.1012	0.3385	0.74155	1	0.429	0.279	0.31	0.72782	0.022	1173			MF::0019209::kinase activator activity	9	GO	0.32067	0.70658	0.8353	1	1	0.111	0.015	0.11	1	0.971
MF::0004517::nitric-oxide synthase activity	3	GO	-0.71617	-1.1011	0.4127	0.74134	1	0.333	0.127	0.291	0.72764	0.022	1174			MF::0050381::unspecific monooxygenase activity	20	GO	0.25777	0.70576	0.8583	1	1	0.15	0.0903	0.137	1	0.971
MF::0030693::caspase activity	12	GO	-0.47823	-1.1008	0.3492	0.74146	1	0.417	0.249	0.313	0.72833	0.022	1175			MF::0030247::polysaccharide binding	69	GO	0.26011	0.7056	0.9224	1	1	0.188	0.0838	0.174	1	0.969
MF::0004712::protein serine/threonine/tyrosine kinase activity	9	GO	-0.488	-1.1006	0.355	0.74115	1	0.222	0.0935	0.202	0.72775	0.022	1176			BP::0006703::estrogen biosynthetic process	5	GO	0.38571	0.70526	0.8617	1	1	0.2	0.0268	0.195	1	0.969
BP::0001553::luteinization	3	GO	-0.72977	-1.0999	0.4277	0.74231	1	0.667	0.196	0.536	0.72906	0.023	1177			CC::0044455::mitochondrial membrane part	35	GO	0.21232	0.70487	0.7265	1	1	0.0857	0.0824	0.079	1	0.97
BP::0051238::sequestering of metal ion	4	GO	-0.64551	-1.0997	0.3843	0.74235	1	0.5	0.239	0.381	0.72921	0.023	1178			BP::0008625::induction of apoptosis via death domain receptors	10	GO	0.2581	0.70484	0.8383	1	1	0.1	0.0178	0.0984	1	0.97
BP::0048637::skeletal muscle development	35	GO	-0.37595	-1.0982	0.3263	0.7448	1	0.429	0.288	0.307	0.73155	0.023	1179			MF::0051119::sugar transmembrane transporter activity	21	GO	0.21667	0.70429	0.89	1	1	0.238	0.157	0.201	1	0.968
CC::0046581::intercellular canaliculus	4	GO	-0.6419	-1.0982	0.3849	0.74537	1	1	0.359	0.642	0.73217	0.023	1180			BP::0065002::intracellular protein transport across a membrane	16	GO	0.26975	0.70409	0.8687	1	1	0.25	0.102	0.225	1	0.963
BP::0035107::appendage morphogenesis	31	GO	-0.38419	-1.098	0.3032	0.74287	1	0.194	0.125	0.17	0.73009	0.023	1181			BP::0000060::protein import into nucleus\, translocation	16	GO	0.26975	0.70409	0.8687	1	1	0.25	0.102	0.225	1	0.963
BP::0035108::limb morphogenesis	31	GO	-0.38419	-1.098	0.3032	0.74287	1	0.194	0.125	0.17	0.73009	0.023	1182			CC::0009331::glycerol-3-phosphate dehydrogenase complex	3	GO	0.43567	0.70404	0.842	1	1	1	0.565	0.436	1	0.962
BP::0048736::appendage development	31	GO	-0.38419	-1.098	0.3032	0.74287	1	0.194	0.125	0.17	0.73009	0.023	1183			BP::0042446::hormone biosynthetic process	23	GO	0.26294	0.70363	0.8767	1	1	0.174	0.0779	0.161	1	0.962
BP::0060173::limb development	31	GO	-0.38419	-1.098	0.3032	0.74287	1	0.194	0.125	0.17	0.73009	0.023	1184			BP::0043009::chordate embryonic development	76	GO	0.21057	0.70359	0.9634	1	1	0.118	0.0865	0.109	1	0.961
MF::0008266::poly(U) binding	4	GO	-0.5753	-1.0979	0.3827	0.74249	1	1	0.425	0.575	0.7295	0.023	1185			MF::0016615::malate dehydrogenase activity	6	GO	0.35601	0.70327	0.8139	1	1	0.167	0.0327	0.161	1	0.96
BP::0009142::nucleoside triphosphate biosynthetic process	40	GO	-0.26936	-1.0975	0.3575	0.74282	1	0.35	0.303	0.245	0.72979	0.023	1186			CC::0044432::endoplasmic reticulum part	77	GO	0.18398	0.70308	0.9098	1	1	0.208	0.185	0.171	1	0.959
BP::0051130::positive regulation of cell organization and biogenesis	6	GO	-0.44394	-1.0972	0.3576	0.74272	1	0.833	0.441	0.466	0.72951	0.023	1187			BP::0030855::epithelial cell differentiation	27	GO	0.28153	0.70286	0.92	1	1	0.37	0.17	0.309	1	0.958
BP::0006289::nucleotide-excision repair	18	GO	-0.33951	-1.0969	0.3743	0.743	1	0.389	0.359	0.25	0.7299	0.024	1188			MF::0016978::lipoate-protein ligase B activity	3	GO	0.42216	0.70233	0.8157	1	1	0.333	0.109	0.297	1	0.96
BP::0045944::positive regulation of transcription from RNA polymerase II promoter	91	GO	-0.29685	-1.0967	0.2814	0.74288	1	0.374	0.255	0.282	0.72951	0.023	1189			BP::0006821::chloride transport	36	GO	0.24818	0.70142	0.9462	1	1	0.194	0.0992	0.176	1	0.962
BP::0001974::blood vessel remodeling	5	GO	-0.6082	-1.0965	0.394	0.7416	1	0.2	0.0157	0.197	0.72863	0.022	1190			BP::0030031::cell projection biogenesis	31	GO	0.24205	0.70077	0.9299	1	1	0.419	0.233	0.323	1	0.963
MF::0046527::glucosyltransferase activity	4	GO	-0.67022	-1.0965	0.3964	0.74214	1	0.75	0.219	0.586	0.72924	0.022	1191			BP::0009953::dorsal/ventral pattern formation	14	GO	0.28609	0.69931	0.8612	1	1	0.143	0.0626	0.134	1	0.964
MF::0035251::UDP-glucosyltransferase activity	4	GO	-0.67022	-1.0965	0.3964	0.74214	1	0.75	0.219	0.586	0.72924	0.022	1192			MF::0005345::purine transmembrane transporter activity	3	GO	0.43554	0.69913	0.8263	1	1	1	0.565	0.436	1	0.964
BP::0043124::negative regulation of I-kappaB kinase/NF-kappaB cascade	3	GO	-0.73619	-1.0961	0.4149	0.74185	1	0.667	0.209	0.527	0.72833	0.022	1193			BP::0043523::regulation of neuron apoptosis	7	GO	0.34517	0.69811	0.795	1	1	0.571	0.219	0.446	1	0.966
BP::0042035::regulation of cytokine biosynthetic process	38	GO	-0.37943	-1.096	0.3054	0.74101	1	0.316	0.175	0.262	0.72771	0.021	1194			BP::0017038::protein import	70	GO	0.1763	0.69752	0.9264	1	1	0.143	0.102	0.13	1	0.966
CC::0016459::myosin complex	32	GO	-0.36003	-1.096	0.3077	0.74145	1	0.406	0.281	0.293	0.72772	0.021	1195			BP::0031032::actomyosin structure organization and biogenesis	9	GO	0.33357	0.69724	0.8702	1	1	0.222	0.0363	0.214	1	0.966
MF::0035014::phosphoinositide 3-kinase regulator activity	5	GO	-0.58015	-1.0959	0.4222	0.7405	1	0.8	0.356	0.516	0.7271	0.021	1196			BP::0006188::IMP biosynthetic process	3	GO	0.42992	0.69643	0.8401	1	1	0.333	0.104	0.299	1	0.963
BP::0003001::generation of a signal involved in cell-cell signaling	41	GO	-0.37663	-1.0958	0.2909	0.74015	1	0.341	0.207	0.272	0.72738	0.021	1197			BP::0006189::'de novo' IMP biosynthetic process	3	GO	0.42992	0.69643	0.8401	1	1	0.333	0.104	0.299	1	0.963
BP::0006544::glycine metabolic process	9	GO	-0.50876	-1.0956	0.3743	0.73961	1	0.778	0.316	0.532	0.72655	0.02	1198			BP::0046040::IMP metabolic process	3	GO	0.42992	0.69643	0.8401	1	1	0.333	0.104	0.299	1	0.963
BP::0050707::regulation of cytokine secretion	7	GO	-0.59252	-1.0956	0.3812	0.74008	1	0.714	0.29	0.508	0.72715	0.02	1199			MF::0003950::NAD+ ADP-ribosyltransferase activity	9	GO	0.27962	0.69609	0.8215	1	1	0.333	0.2	0.267	1	0.963
MF::0016829::lyase activity	99	GO	-0.30134	-1.0954	0.2954	0.73947	1	0.354	0.281	0.257	0.72652	0.02	1200			MF::0015144::carbohydrate transmembrane transporter activity	22	GO	0.20991	0.69507	0.9146	1	1	0.227	0.157	0.192	1	0.963
BP::0045087::innate immune response	42	GO	-0.4159	-1.0953	0.3187	0.73895	1	0.524	0.263	0.388	0.72592	0.02	1201			CC::0005643::nuclear pore	33	GO	0.21428	0.69392	0.7752	1	1	0.333	0.276	0.242	1	0.966
MF::0048029::monosaccharide binding	10	GO	-0.485	-1.0952	0.3725	0.73813	1	0.2	0.0372	0.193	0.72558	0.02	1202			BP::0030178::negative regulation of Wnt receptor signaling pathway	13	GO	0.28525	0.69388	0.8401	1	1	0.308	0.181	0.252	1	0.965
MF::0005088::Ras guanyl-nucleotide exchange factor activity	45	GO	-0.3558	-1.0952	0.2875	0.73874	1	0.378	0.268	0.278	0.72618	0.02	1203			MF::0004867::serine-type endopeptidase inhibitor activity	58	GO	0.24696	0.69354	0.9738	1	1	0.224	0.116	0.2	1	0.962
MF::0015368::calcium\:cation antiporter activity	4	GO	-0.55111	-1.0949	0.3925	0.73837	1	1	0.449	0.551	0.72597	0.02	1204			BP::0035051::cardiac cell differentiation	5	GO	0.40645	0.69301	0.8274	1	1	0.4	0.207	0.318	1	0.961
BP::0008207::C21-steroid hormone metabolic process	14	GO	-0.45177	-1.0948	0.339	0.73794	1	0.5	0.313	0.344	0.72536	0.019	1205			BP::0030510::regulation of BMP signaling pathway	7	GO	0.34386	0.69227	0.8877	1	1	0.286	0.057	0.27	1	0.963
BP::0042493::response to drug	30	GO	-0.36469	-1.0947	0.2986	0.73694	1	0.4	0.224	0.312	0.72416	0.018	1206			BP::0019098::reproductive behavior	7	GO	0.34664	0.69206	0.8772	1	1	0.143	0.0195	0.14	1	0.962
BP::0042108::positive regulation of cytokine biosynthetic process	24	GO	-0.43738	-1.0947	0.3097	0.73755	1	0.458	0.22	0.359	0.72476	0.018	1207			BP::0050755::chemokine metabolic process	6	GO	0.35262	0.69198	0.879	1	1	0.167	0.0178	0.164	1	0.956
MF::0004605::phosphatidate cytidylyltransferase activity	3	GO	-0.66145	-1.094	0.4195	0.73797	1	0.333	0.114	0.295	0.72528	0.02	1208			BP::0042033::chemokine biosynthetic process	6	GO	0.35262	0.69198	0.879	1	1	0.167	0.0178	0.164	1	0.956
MF::0003824::catalytic activity	2593	GO	-0.21004	-1.0937	0.1578	0.73806	1	0.242	0.257	0.275	0.72515	0.018	1209			BP::0032602::chemokine production	6	GO	0.35262	0.69198	0.879	1	1	0.167	0.0178	0.164	1	0.956
MF::0016505::apoptotic protease activator activity	9	GO	-0.50023	-1.0932	0.3526	0.73869	1	0.222	0.0117	0.22	0.72604	0.018	1210			BP::0001502::cartilage condensation	12	GO	0.32273	0.69122	0.8736	1	1	0.417	0.179	0.342	1	0.955
BP::0002683::negative regulation of immune system process	3	GO	-0.66646	-1.0916	0.3945	0.74161	1	0.333	0.021	0.326	0.72842	0.022	1211			BP::0001889::liver development	7	GO	0.32266	0.68925	0.8158	1	1	0.429	0.236	0.328	1	0.961
BP::0050777::negative regulation of immune response	3	GO	-0.66646	-1.0916	0.3945	0.74161	1	0.333	0.021	0.326	0.72842	0.022	1212			MF::0004948::calcitonin receptor activity	3	GO	0.43081	0.68914	0.8347	1	1	0.333	0.0589	0.314	1	0.96
MF::0005160::transforming growth factor beta receptor binding	6	GO	-0.55688	-1.0913	0.4004	0.74184	1	0.333	0.168	0.278	0.72863	0.022	1213			CC::0030496::midbody	5	GO	0.35431	0.68891	0.8029	1	1	0.6	0.24	0.456	1	0.96
BP::0017157::regulation of exocytosis	7	GO	-0.56368	-1.0909	0.3441	0.74222	1	0.429	0.207	0.34	0.7291	0.022	1214			MF::0015925::galactosidase activity	4	GO	0.37405	0.68886	0.8287	1	1	1	0.626	0.374	1	0.958
BP::0007275::multicellular organismal development	1377	GO	-0.29337	-1.0907	0.2446	0.74018	1	0.247	0.2	0.242	0.72766	0.02	1215			BP::0044254::multicellular organismal protein catabolic process	16	GO	0.31717	0.68862	0.9202	1	1	0.312	0.133	0.271	1	0.946
BP::0019835::cytolysis	13	GO	-0.51275	-1.0907	0.3562	0.74074	1	0.692	0.314	0.476	0.72826	0.021	1216			BP::0030574::collagen catabolic process	16	GO	0.31717	0.68862	0.9202	1	1	0.312	0.133	0.271	1	0.946
MF::0035240::dopamine binding	5	GO	-0.57993	-1.0907	0.421	0.74133	1	0.4	0.0752	0.37	0.72886	0.021	1217			BP::0044266::multicellular organismal macromolecule catabolic process	16	GO	0.31717	0.68862	0.9202	1	1	0.312	0.133	0.271	1	0.946
MF::0004952::dopamine receptor activity	5	GO	-0.57993	-1.0907	0.421	0.74133	1	0.4	0.0752	0.37	0.72886	0.021	1218			BP::0044259::multicellular organismal macromolecule metabolic process	16	GO	0.31717	0.68862	0.9202	1	1	0.312	0.133	0.271	1	0.946
BP::0031112::positive regulation of microtubule polymerization or depolymerization	3	GO	-0.55901	-1.0898	0.402	0.74196	1	1	0.441	0.559	0.72915	0.021	1219			BP::0044268::multicellular organismal protein metabolic process	16	GO	0.31717	0.68862	0.9202	1	1	0.312	0.133	0.271	1	0.946
MF::0019956::chemokine binding	25	GO	-0.43244	-1.0896	0.3677	0.7417	1	0.36	0.18	0.296	0.7287	0.021	1220			BP::0032963::collagen metabolic process	16	GO	0.31717	0.68862	0.9202	1	1	0.312	0.133	0.271	1	0.946
BP::0006576::biogenic amine metabolic process	44	GO	-0.33664	-1.0895	0.3128	0.74133	1	0.25	0.155	0.213	0.72821	0.021	1221			BP::0044256::protein digestion	16	GO	0.31717	0.68862	0.9202	1	1	0.312	0.133	0.271	1	0.946
BP::0007399::nervous system development	471	GO	-0.30606	-1.0888	0.3047	0.74262	1	0.346	0.273	0.268	0.73039	0.021	1222			BP::0009887::organ morphogenesis	278	GO	0.19437	0.68777	0.9981	1	1	0.216	0.164	0.187	1	0.948
BP::0008038::neuron recognition	11	GO	-0.50809	-1.0877	0.3964	0.7446	1	0.364	0.158	0.307	0.73134	0.023	1223			BP::0045665::negative regulation of neuron differentiation	5	GO	0.39335	0.68763	0.8591	1	1	0.4	0.198	0.321	1	0.944
BP::0051246::regulation of protein metabolic process	154	GO	-0.25277	-1.0876	0.2523	0.74436	1	0.247	0.238	0.192	0.73086	0.022	1224			MF::0019238::cyclohydrolase activity	4	GO	0.40403	0.68658	0.811	1	1	0.5	0.295	0.352	1	0.948
BP::0006575::amino acid derivative metabolic process	54	GO	-0.33543	-1.0875	0.3061	0.74335	1	0.315	0.224	0.246	0.73032	0.021	1225			MF::0015280::amiloride-sensitive sodium channel activity	7	GO	0.32734	0.68651	0.86	1	1	0.143	0.0128	0.141	1	0.947
BP::0045933::positive regulation of muscle contraction	3	GO	-0.66615	-1.0875	0.4399	0.74387	1	0.667	0.298	0.468	0.73026	0.021	1226			MF::0003727::single-stranded RNA binding	13	GO	0.25433	0.68432	0.821	1	1	1	0.746	0.254	1	0.951
BP::0007595::lactation	12	GO	-0.46187	-1.0873	0.3439	0.74326	1	0.5	0.305	0.348	0.73066	0.021	1227			MF::0005520::insulin-like growth factor binding	20	GO	0.32944	0.68397	0.8705	1	1	0.45	0.152	0.383	1	0.95
BP::0009743::response to carbohydrate stimulus	6	GO	-0.55566	-1.0872	0.3589	0.74285	1	0.5	0.219	0.391	0.73006	0.021	1228			MF::0003697::single-stranded DNA binding	34	GO	0.22061	0.68257	0.7898	1	1	0.147	0.105	0.132	1	0.953
BP::0019932::second-messenger-mediated signaling	157	GO	-0.30547	-1.087	0.2932	0.74275	1	0.229	0.172	0.194	0.72976	0.021	1229			BP::0001701::in utero embryonic development	43	GO	0.19953	0.6822	0.9524	1	1	0.116	0.0865	0.107	1	0.951
MF::0015071::protein phosphatase type 2C activity	4	GO	-0.60536	-1.0866	0.4442	0.74324	1	0.25	0.0344	0.242	0.73055	0.021	1230			MF::0008022::protein C-terminus binding	31	GO	0.20236	0.6821	0.9269	1	1	0.29	0.226	0.226	1	0.95
MF::0004126::cytidine deaminase activity	4	GO	-0.68752	-1.0854	0.4071	0.74564	1	0.5	0.176	0.412	0.73243	0.021	1231			BP::0006412::translation	232	GO	0.1434	0.68175	0.8518	1	1	0.142	0.166	0.122	1	0.95
MF::0008191::metalloendopeptidase inhibitor activity	7	GO	-0.54572	-1.0852	0.381	0.74546	1	0.857	0.327	0.578	0.73213	0.021	1232			BP::0051261::protein depolymerization	27	GO	0.22459	0.6815	0.9307	1	1	0.37	0.246	0.28	1	0.949
BP::0006826::iron ion transport	10	GO	-0.47219	-1.085	0.3628	0.74488	1	0.4	0.163	0.335	0.73119	0.021	1233			BP::0030336::negative regulation of cell migration	9	GO	0.29386	0.68065	0.906	1	1	0.333	0.157	0.281	1	0.95
MF::0015467::G-protein activated inward rectifier potassium channel activity	3	GO	-0.71974	-1.085	0.4137	0.7454	1	0.333	0.0485	0.317	0.73167	0.021	1234			MF::0008415::acyltransferase activity	69	GO	0.1656	0.68048	0.9744	1	1	0.261	0.223	0.205	1	0.948
BP::0042133::neurotransmitter metabolic process	20	GO	-0.41345	-1.0845	0.3541	0.74558	1	0.25	0.13	0.218	0.73183	0.022	1235			BP::0010002::cardioblast differentiation	4	GO	0.39506	0.6804	0.8333	1	1	1	0.605	0.395	1	0.947
MF::0042802::identical protein binding	171	GO	-0.26328	-1.0839	0.2845	0.74652	1	0.193	0.169	0.164	0.7336	0.022	1236			BP::0008653::lipopolysaccharide metabolic process	3	GO	0.42941	0.67993	0.8493	1	1	0.333	0.0271	0.324	1	0.945
MF::0003700::transcription factor activity	548	GO	-0.25634	-1.0836	0.2715	0.74666	1	0.259	0.235	0.214	0.7341	0.022	1237			MF::0003997::acyl-CoA oxidase activity	3	GO	0.41745	0.6799	0.8465	1	1	0.667	0.317	0.456	1	0.944
BP::0031589::cell-substrate adhesion	55	GO	-0.38695	-1.0835	0.3662	0.74572	1	0.291	0.185	0.239	0.73389	0.022	1238			BP::0001504::neurotransmitter uptake	7	GO	0.35858	0.67902	0.867	1	1	0.286	0.113	0.254	1	0.944
BP::0007160::cell-matrix adhesion	55	GO	-0.38695	-1.0835	0.3662	0.74572	1	0.291	0.185	0.239	0.73389	0.022	1239			BP::0022607::cellular component assembly	338	GO	0.16026	0.67878	0.9698	1	1	0.263	0.234	0.211	1	0.942
BP::0006631::fatty acid metabolic process	104	GO	-0.31206	-1.083	0.3066	0.74614	1	0.24	0.207	0.193	0.73434	0.022	1240			BP::0009100::glycoprotein metabolic process	70	GO	0.19246	0.67846	0.9695	1	1	0.171	0.133	0.15	1	0.941
MF::0004721::phosphoprotein phosphatase activity	107	GO	-0.29148	-1.0819	0.2687	0.74853	1	0.271	0.209	0.217	0.73637	0.023	1241			MF::0016500::protein-hormone receptor activity	7	GO	0.36406	0.6774	0.8398	1	1	0.143	0.0177	0.14	1	0.941
MF::0005089::Rho guanyl-nucleotide exchange factor activity	38	GO	-0.3486	-1.0816	0.3146	0.7486	1	0.368	0.268	0.271	0.73605	0.023	1242			MF::0035258::steroid hormone receptor binding	16	GO	0.2451	0.67734	0.9026	1	1	0.25	0.193	0.202	1	0.94
BP::0044255::cellular lipid metabolic process	325	GO	-0.26532	-1.0812	0.2877	0.74906	1	0.225	0.204	0.187	0.73656	0.023	1243			MF::0003993::acid phosphatase activity	6	GO	0.34728	0.67548	0.8617	1	1	0.333	0.0679	0.311	1	0.944
MF::0005283::sodium\:amino acid symporter activity	7	GO	-0.52991	-1.0809	0.3955	0.74906	1	0.429	0.157	0.361	0.73678	0.022	1244			BP::0009792::embryonic development ending in birth or egg hatching	78	GO	0.19898	0.67319	0.9851	1	1	0.115	0.0865	0.107	1	0.953
MF::0004908::interleukin-1 receptor activity	6	GO	-0.62306	-1.0806	0.4049	0.74938	1	0.833	0.358	0.535	0.73639	0.023	1245			BP::0045926::negative regulation of growth	26	GO	0.25555	0.67301	0.9388	1	1	0.192	0.079	0.178	1	0.951
BP::0008637::apoptotic mitochondrial changes	13	GO	-0.37475	-1.0801	0.3577	0.74983	1	0.231	0.0982	0.208	0.73754	0.023	1246			BP::0044264::cellular polysaccharide metabolic process	39	GO	0.1997	0.67182	0.9686	1	1	0.205	0.165	0.172	1	0.956
CC::0016607::nuclear speck	6	GO	-0.48279	-1.0799	0.3705	0.74966	1	0.167	0.0409	0.16	0.73695	0.023	1247			MF::0016406::carnitine O-acyltransferase activity	4	GO	0.39021	0.67128	0.8487	1	1	0.5	0.186	0.407	1	0.955
MF::0004672::protein kinase activity	368	GO	-0.2323	-1.0795	0.2581	0.75018	1	0.231	0.221	0.189	0.73769	0.023	1248			MF::0050661::NADP binding	14	GO	0.28186	0.6696	0.9295	1	1	0.214	0.0708	0.199	1	0.96
MF::0019207::kinase regulator activity	57	GO	-0.32116	-1.0792	0.3059	0.74979	1	0.175	0.0909	0.161	0.73763	0.023	1249			MF::0004740::pyruvate dehydrogenase (acetyl-transferring) kinase activity	4	GO	0.38019	0.6693	0.8883	1	1	0.5	0.23	0.385	1	0.96
MF::0003708::retinoic acid receptor activity	6	GO	-0.54365	-1.0792	0.3752	0.75021	1	0.333	0.184	0.272	0.7381	0.023	1250			BP::0006865::amino acid transport	27	GO	0.22678	0.669	0.8963	1	1	0.148	0.0772	0.137	1	0.959
BP::0006950::response to stress	625	GO	-0.25612	-1.0784	0.2511	0.75101	1	0.226	0.207	0.195	0.73841	0.023	1251			BP::0050921::positive regulation of chemotaxis	6	GO	0.37238	0.6687	0.8845	1	1	0.333	0.0519	0.316	1	0.957
BP::0051187::cofactor catabolic process	25	GO	-0.33354	-1.078	0.3807	0.75142	1	0.52	0.373	0.327	0.73875	0.023	1252			MF::0008201::heparin binding	56	GO	0.25244	0.66869	0.9511	1	1	0.179	0.0836	0.165	1	0.954
MF::0043169::cation binding	1570	GO	-0.25114	-1.0775	0.2483	0.75194	1	0.243	0.231	0.236	0.74054	0.024	1253			MF::0003724::RNA helicase activity	19	GO	0.23697	0.66866	0.824	1	1	0.316	0.289	0.225	1	0.953
BP::0000002::mitochondrial genome maintenance	4	GO	-0.59322	-1.0774	0.4455	0.75119	1	0.75	0.339	0.496	0.73961	0.023	1254			BP::0006207::'de novo' pyrimidine base biosynthetic process	4	GO	0.37175	0.66858	0.8659	1	1	0.25	0.126	0.219	1	0.952
BP::0051270::regulation of cell motility	39	GO	-0.36236	-1.0774	0.3251	0.75179	1	0.487	0.295	0.345	0.7402	0.024	1255			BP::0030308::negative regulation of cell growth	19	GO	0.27404	0.66644	0.8911	1	1	0.158	0.079	0.146	1	0.954
BP::0006692::prostanoid metabolic process	13	GO	-0.48253	-1.0772	0.375	0.7504	1	0.769	0.432	0.438	0.73869	0.023	1256			BP::0045792::negative regulation of cell size	19	GO	0.27404	0.66644	0.8911	1	1	0.158	0.079	0.146	1	0.954
BP::0006693::prostaglandin metabolic process	13	GO	-0.48253	-1.0772	0.375	0.7504	1	0.769	0.432	0.438	0.73869	0.023	1257			BP::0030384::phosphoinositide metabolic process	23	GO	0.19123	0.66536	0.8895	1	1	1	0.809	0.191	1	0.956
CC::0000781::chromosome\, telomeric region	11	GO	-0.41479	-1.077	0.3907	0.75039	1	0.455	0.305	0.316	0.73907	0.023	1258			BP::0002053::positive regulation of mesenchymal cell proliferation	3	GO	0.43033	0.66391	0.8842	1	1	0.333	0.0688	0.311	1	0.96
MF::0004970::ionotropic glutamate receptor activity	12	GO	-0.47987	-1.0769	0.398	0.74932	1	0.25	0.142	0.215	0.73826	0.023	1259			MF::0001540::beta-amyloid binding	6	GO	0.37054	0.66335	0.875	1	1	0.333	0.079	0.307	1	0.959
MF::0005234::extracellular-glutamate-gated ion channel activity	12	GO	-0.47987	-1.0769	0.398	0.74932	1	0.25	0.142	0.215	0.73826	0.023	1260			MF::0008138::protein tyrosine/serine/threonine phosphatase activity	23	GO	0.23143	0.6632	0.926	1	1	0.391	0.256	0.292	1	0.959
MF::0005516::calmodulin binding	92	GO	-0.32024	-1.0766	0.3041	0.74949	1	0.25	0.175	0.209	0.73833	0.023	1261			MF::0016717::oxidoreductase activity\, acting on paired donors\, with oxidation of a pair of donors resulting in the reduction of molecular oxygen to two molecules of water	4	GO	0.40449	0.66225	0.8587	1	1	0.25	0.112	0.222	1	0.955
BP::0012502::induction of programmed cell death	137	GO	-0.27842	-1.0765	0.315	0.74915	1	0.277	0.251	0.212	0.73832	0.023	1262			BP::0006636::unsaturated fatty acid biosynthetic process	4	GO	0.40449	0.66225	0.8587	1	1	0.25	0.112	0.222	1	0.955
MF::0019903::protein phosphatase binding	7	GO	-0.56185	-1.0763	0.3939	0.74897	1	0.286	0.0939	0.259	0.73787	0.023	1263			BP::0033559::unsaturated fatty acid metabolic process	4	GO	0.40449	0.66225	0.8587	1	1	0.25	0.112	0.222	1	0.955
MF::0019210::kinase inhibitor activity	26	GO	-0.37883	-1.075	0.3432	0.75157	1	0.231	0.0808	0.213	0.74043	0.024	1264			CC::0005849::mRNA cleavage factor complex	3	GO	0.40524	0.66189	0.8609	1	1	1	0.595	0.405	1	0.954
MF::0015179::L-amino acid transmembrane transporter activity	20	GO	-0.41626	-1.0747	0.3537	0.7517	1	0.35	0.182	0.287	0.74038	0.024	1265			BP::0006984::ER-nuclear signaling pathway	11	GO	0.25894	0.66171	0.8563	1	1	0.273	0.166	0.228	1	0.952
BP::0006917::induction of apoptosis	136	GO	-0.27861	-1.0742	0.3178	0.75216	1	0.279	0.251	0.213	0.74058	0.024	1266			MF::0016765::transferase activity\, transferring alkyl or aryl (other than methyl) groups	31	GO	0.20277	0.66096	0.9383	1	1	0.161	0.135	0.14	1	0.954
MF::0017154::semaphorin receptor activity	4	GO	-0.62577	-1.0741	0.4221	0.75193	1	0.25	0.0311	0.242	0.74021	0.024	1267			MF::0045125::bioactive lipid receptor activity	5	GO	0.36919	0.66092	0.8597	1	1	0.4	0.129	0.349	1	0.946
BP::0019369::arachidonic acid metabolic process	4	GO	-0.5868	-1.0739	0.4198	0.75105	1	0.25	0.126	0.219	0.73979	0.024	1268			MF::0001619::lysosphingolipid and lysophosphatidic acid receptor activity	5	GO	0.36919	0.66092	0.8597	1	1	0.4	0.129	0.349	1	0.946
BP::0006595::polyamine metabolic process	8	GO	-0.45393	-1.0739	0.3785	0.75159	1	0.125	0.0834	0.115	0.74037	0.024	1269			BP::0001763::morphogenesis of a branching structure	37	GO	0.23123	0.65916	0.9889	1	1	0.297	0.182	0.244	1	0.952
MF::0016814::hydrolase activity\, acting on carbon-nitrogen (but not peptide) bonds\, in cyclic amidines	16	GO	-0.43536	-1.0735	0.361	0.75084	1	0.125	0.0433	0.12	0.73921	0.023	1270			BP::0043161::proteasomal ubiquitin-dependent protein catabolic process	12	GO	0.21739	0.65911	0.8723	1	1	0.5	0.347	0.327	1	0.946
BP::0009108::coenzyme biosynthetic process	47	GO	-0.29781	-1.0735	0.3879	0.75138	1	0.362	0.303	0.254	0.73979	0.024	1271			BP::0015980::energy derivation by oxidation of organic compounds	74	GO	0.15873	0.65708	0.9764	1	1	0.149	0.14	0.129	1	0.954
BP::0002504::antigen processing and presentation of peptide or polysaccharide antigen via MHC class II	12	GO	-0.54086	-1.073	0.4155	0.75149	1	0.5	0.229	0.386	0.73963	0.024	1272			BP::0043094::metabolic compound salvage	5	GO	0.33895	0.65265	0.8623	1	1	0.8	0.359	0.513	1	0.964
BP::0048666::neuron development	138	GO	-0.32203	-1.0727	0.321	0.75089	1	0.362	0.273	0.268	0.73926	0.022	1273			BP::0006040::amino sugar metabolic process	15	GO	0.25223	0.65133	0.9482	1	1	0.333	0.194	0.269	1	0.963
MF::0016773::phosphotransferase activity\, alcohol group as acceptor	427	GO	-0.22912	-1.0727	0.2692	0.75139	1	0.225	0.221	0.186	0.7397	0.023	1274			BP::0006041::glucosamine metabolic process	15	GO	0.25223	0.65133	0.9482	1	1	0.333	0.194	0.269	1	0.963
BP::0006916::anti-apoptosis	118	GO	-0.25788	-1.0724	0.334	0.75099	1	0.212	0.22	0.168	0.73937	0.022	1275			BP::0030216::keratinocyte differentiation	25	GO	0.24774	0.64965	0.9325	1	1	0.28	0.139	0.242	1	0.964
BP::0046457::prostanoid biosynthetic process	8	GO	-0.54025	-1.072	0.373	0.75086	1	0.375	0.204	0.299	0.739	0.023	1276			BP::0008033::tRNA processing	15	GO	0.21805	0.64894	0.8457	1	1	1	0.782	0.218	1	0.964
BP::0001516::prostaglandin biosynthetic process	8	GO	-0.54025	-1.072	0.373	0.75086	1	0.375	0.204	0.299	0.739	0.023	1277			MF::0008080::N-acetyltransferase activity	21	GO	0.21435	0.64846	0.8978	1	1	0.0952	0.0704	0.0888	1	0.963
BP::0006546::glycine catabolic process	4	GO	-0.58557	-1.0718	0.4434	0.75071	1	0.75	0.253	0.561	0.73858	0.023	1278			BP::0005976::polysaccharide metabolic process	41	GO	0.19049	0.64772	0.9765	1	1	0.171	0.14	0.148	1	0.963
MF::0005062::hematopoietin/interferon-class (D200-domain) cytokine receptor signal transducer activity	4	GO	-0.63636	-1.0706	0.4684	0.75285	1	0.5	0.24	0.38	0.74056	0.023	1279			BP::0051129::negative regulation of cell organization and biogenesis	28	GO	0.20816	0.64713	0.9494	1	1	0.357	0.246	0.27	1	0.964
CC::0045334::clathrin-coated endocytic vesicle	3	GO	-0.57361	-1.0702	0.387	0.75332	1	0.667	0.411	0.393	0.74069	0.023	1280			CC::0044420::extracellular matrix part	78	GO	0.27039	0.64672	0.9213	1	1	0.179	0.085	0.166	1	0.963
BP::0031175::neurite development	123	GO	-0.3309	-1.0691	0.326	0.75539	1	0.236	0.158	0.202	0.74275	0.024	1281			BP::0016202::regulation of striated muscle development	7	GO	0.3247	0.64474	0.9049	1	1	0.429	0.231	0.33	1	0.965
MF::0016892::endoribonuclease activity\, producing 3'-phosphomonoesters	6	GO	-0.58935	-1.0689	0.3971	0.75468	1	0.667	0.107	0.596	0.74162	0.023	1282			MF::0035259::glucocorticoid receptor binding	3	GO	0.39952	0.64453	0.8669	1	1	1	0.601	0.4	1	0.962
MF::0004522::pancreatic ribonuclease activity	6	GO	-0.58935	-1.0689	0.3971	0.75468	1	0.667	0.107	0.596	0.74162	0.023	1283			BP::0006044::N-acetylglucosamine metabolic process	14	GO	0.25588	0.64449	0.9461	1	1	0.357	0.194	0.288	1	0.962
CC::0016471::vacuolar proton-transporting V-type ATPase complex	3	GO	-0.56579	-1.0688	0.416	0.75373	1	1	0.435	0.566	0.74057	0.023	1284			BP::0030010::establishment of cell polarity	7	GO	0.33492	0.6442	0.9081	1	1	0.429	0.111	0.381	1	0.961
CC::0033176::proton-transporting V-type ATPase complex	3	GO	-0.56579	-1.0688	0.416	0.75373	1	1	0.435	0.566	0.74057	0.023	1285			BP::0051085::chaperone cofactor-dependent protein folding	3	GO	0.35325	0.64123	0.8851	1	1	0.333	0.0798	0.307	1	0.966
BP::0043114::regulation of vascular permeability	3	GO	-0.67367	-1.0687	0.4452	0.75356	1	0.667	0.278	0.482	0.74062	0.023	1286			CC::0005663::DNA replication factor C complex	6	GO	0.35028	0.63981	0.82	1	1	0.5	0.256	0.372	1	0.967
MF::0008514::organic anion transmembrane transporter activity	5	GO	-0.58477	-1.0681	0.4226	0.75443	1	0.2	0.0579	0.189	0.74176	0.023	1287			BP::0042278::purine nucleoside metabolic process	6	GO	0.25619	0.63813	0.9293	1	1	0.167	0.109	0.149	1	0.968
BP::0030182::neuron differentiation	166	GO	-0.32209	-1.0675	0.3355	0.75519	1	0.235	0.158	0.202	0.74252	0.023	1288			BP::0046128::purine ribonucleoside metabolic process	6	GO	0.25619	0.63813	0.9293	1	1	0.167	0.109	0.149	1	0.968
BP::0007608::sensory perception of smell	17	GO	-0.44508	-1.0671	0.358	0.75559	1	0.471	0.266	0.346	0.74287	0.023	1289			BP::0001843::neural tube closure	13	GO	0.26672	0.63544	0.9307	1	1	0.154	0.0614	0.145	1	0.971
CC::0030425::dendrite	19	GO	-0.43612	-1.067	0.3681	0.75538	1	0.474	0.231	0.365	0.74279	0.023	1290			BP::0014020::primary neural tube formation	13	GO	0.26672	0.63544	0.9307	1	1	0.154	0.0614	0.145	1	0.971
BP::0051216::cartilage development	22	GO	-0.4516	-1.0667	0.3742	0.75536	1	0.273	0.11	0.243	0.74275	0.023	1291			BP::0032446::protein modification by small protein conjugation	40	GO	0.1801	0.63445	0.9008	1	1	0.45	0.3	0.317	1	0.975
MF::0004726::non-membrane spanning protein tyrosine phosphatase activity	8	GO	-0.4813	-1.0662	0.4224	0.75618	1	0.375	0.197	0.301	0.74394	0.024	1292			BP::0019438::aromatic compound biosynthetic process	6	GO	0.30474	0.63244	0.9013	1	1	0.333	0.136	0.288	1	0.977
CC::0005771::multivesicular body	4	GO	-0.58478	-1.0661	0.428	0.75576	1	0.5	0.334	0.333	0.74369	0.023	1293			BP::0042559::pteridine and derivative biosynthetic process	6	GO	0.30474	0.63244	0.9013	1	1	0.333	0.136	0.288	1	0.977
MF::0016504::protease activator activity	12	GO	-0.45396	-1.066	0.3591	0.75537	1	0.167	0.0117	0.165	0.74342	0.023	1294			BP::0030835::negative regulation of actin filament depolymerization	16	GO	0.25883	0.63226	0.9467	1	1	0.438	0.246	0.331	1	0.969
BP::0048856::anatomical structure development	1350	GO	-0.28651	-1.0659	0.2838	0.75499	1	0.297	0.245	0.273	0.74285	0.023	1295			BP::0051693::actin filament capping	16	GO	0.25883	0.63226	0.9467	1	1	0.438	0.246	0.331	1	0.969
MF::0016524::latrotoxin receptor activity	8	GO	-0.55139	-1.0658	0.4052	0.75489	1	0.25	0.0785	0.231	0.74227	0.023	1296			BP::0051016::barbed-end actin filament capping	16	GO	0.25883	0.63226	0.9467	1	1	0.438	0.246	0.331	1	0.969
BP::0006374::nuclear mRNA splicing via U2-type spliceosome	3	GO	-0.5595	-1.0642	0.4165	0.75792	1	0.333	0.212	0.263	0.74552	0.023	1297			BP::0007130::synaptonemal complex assembly	3	GO	0.41228	0.6312	0.9258	1	1	1	0.588	0.412	1	0.969
BP::0006641::triacylglycerol metabolic process	9	GO	-0.48751	-1.0632	0.391	0.75979	1	0.444	0.23	0.343	0.74699	0.023	1298			MF::0030414::protease inhibitor activity	84	GO	0.20937	0.62987	0.9981	1	1	0.274	0.175	0.229	1	0.973
BP::0050774::negative regulation of dendrite morphogenesis	3	GO	-0.58617	-1.0621	0.4583	0.76067	1	0.667	0.327	0.449	0.74822	0.024	1299			MF::0004866::endopeptidase inhibitor activity	84	GO	0.20937	0.62987	0.9981	1	1	0.274	0.175	0.229	1	0.973
BP::0048814::regulation of dendrite morphogenesis	3	GO	-0.58617	-1.0621	0.4583	0.76067	1	0.667	0.327	0.449	0.74822	0.024	1300			MF::0004457::lactate dehydrogenase activity	5	GO	0.31933	0.62938	0.8871	1	1	1	0.681	0.319	1	0.969
BP::0048813::dendrite morphogenesis	3	GO	-0.58617	-1.0621	0.4583	0.76067	1	0.667	0.327	0.449	0.74822	0.024	1301			MF::0004459::L-lactate dehydrogenase activity	5	GO	0.31933	0.62938	0.8871	1	1	1	0.681	0.319	1	0.969
MF::0008237::metallopeptidase activity	102	GO	-0.32029	-1.0617	0.3304	0.76069	1	0.235	0.182	0.195	0.74818	0.023	1302			MF::0004303::estradiol 17-beta-dehydrogenase activity	6	GO	0.32188	0.62896	0.9204	1	1	0.167	0.0268	0.162	1	0.969
BP::0009620::response to fungus	5	GO	-0.60002	-1.0617	0.4105	0.76108	1	0.6	0.208	0.476	0.74875	0.023	1303			BP::0050679::positive regulation of epithelial cell proliferation	4	GO	0.39548	0.6273	0.9028	1	1	0.25	0.0688	0.233	1	0.968
BP::0035282::segmentation	23	GO	-0.38878	-1.0615	0.372	0.76054	1	0.391	0.252	0.293	0.74791	0.023	1304			MF::0043566::structure-specific DNA binding	52	GO	0.178	0.62697	0.8882	1	1	0.288	0.235	0.222	1	0.968
MF::0001595::angiotensin receptor activity	7	GO	-0.55328	-1.0613	0.3923	0.75978	1	0.429	0.132	0.372	0.7475	0.023	1305			MF::0051059::NF-kappaB binding	5	GO	0.31441	0.62683	0.8762	1	1	1	0.686	0.314	1	0.967
MF::0004945::angiotensin type II receptor activity	7	GO	-0.55328	-1.0613	0.3923	0.75978	1	0.429	0.132	0.372	0.7475	0.023	1306			BP::0001817::regulation of cytokine production	4	GO	0.37681	0.62565	0.8684	1	1	0.25	0.013	0.247	1	0.969
BP::0007264::small GTPase mediated signal transduction	213	GO	-0.2408	-1.0612	0.2975	0.75934	1	0.249	0.24	0.195	0.74725	0.023	1307			BP::0001539::ciliary or flagellar motility	3	GO	0.3988	0.62325	0.8982	1	1	0.333	0.0372	0.321	1	0.975
CC::0005859::muscle myosin complex	16	GO	-0.40961	-1.0598	0.3865	0.76168	1	0.312	0.163	0.262	0.75027	0.023	1308			BP::0006702::androgen biosynthetic process	4	GO	0.37246	0.62088	0.9112	1	1	1	0.628	0.372	1	0.977
CC::0016460::myosin II complex	16	GO	-0.40961	-1.0598	0.3865	0.76168	1	0.312	0.163	0.262	0.75027	0.023	1309			BP::0030149::sphingolipid catabolic process	9	GO	0.28527	0.62052	0.935	1	1	0.111	0.0195	0.109	1	0.976
MF::0005506::iron ion binding	161	GO	-0.2742	-1.0592	0.3369	0.76262	1	0.273	0.266	0.205	0.75096	0.024	1310			BP::0000082::G1/S transition of mitotic cell cycle	30	GO	0.20768	0.62034	0.9373	1	1	0.367	0.201	0.294	1	0.975
BP::0006163::purine nucleotide metabolic process	58	GO	-0.23603	-1.0588	0.3881	0.76297	1	0.397	0.36	0.256	0.75167	0.023	1311			MF::0016831::carboxy-lyase activity	20	GO	0.21806	0.62008	0.9319	1	1	0.4	0.257	0.298	1	0.975
BP::0002250::adaptive immune response	45	GO	-0.37332	-1.0586	0.3509	0.76245	1	0.444	0.22	0.349	0.75161	0.023	1312			BP::0042558::pteridine and derivative metabolic process	7	GO	0.28287	0.61971	0.9089	1	1	0.286	0.136	0.247	1	0.975
BP::0002460::adaptive immune response based on somatic recombination of immune receptors built from immunoglobulin superfamily domains	45	GO	-0.37332	-1.0586	0.3509	0.76245	1	0.444	0.22	0.349	0.75161	0.023	1313			MF::0016655::oxidoreductase activity\, acting on NADH or NADPH\, quinone or similar compound as acceptor	27	GO	0.18755	0.61847	0.8285	1	1	0.222	0.222	0.174	1	0.978
CC::0005892::nicotinic acetylcholine-gated receptor-channel complex	10	GO	-0.48671	-1.0585	0.4207	0.76192	1	0.3	0.142	0.258	0.75104	0.023	1314			BP::0031113::regulation of microtubule polymerization	3	GO	0.32509	0.61777	0.9082	1	1	1	0.675	0.325	1	0.974
BP::0045019::negative regulation of nitric oxide biosynthetic process	4	GO	-0.60597	-1.0583	0.4424	0.76194	1	0.75	0.374	0.47	0.75148	0.023	1315			BP::0046785::microtubule polymerization	3	GO	0.32509	0.61777	0.9082	1	1	1	0.675	0.325	1	0.974
MF::0016862::intramolecular oxidoreductase activity\, interconverting keto- and enol-groups	3	GO	-0.64035	-1.0577	0.4421	0.76223	1	1	0.36	0.64	0.75141	0.023	1316			MF::0017137::Rab GTPase binding	8	GO	0.29498	0.61672	0.9597	1	1	0.25	0.118	0.221	1	0.977
BP::0051180::vitamin transport	9	GO	-0.47001	-1.0577	0.3776	0.76281	1	0.222	0.147	0.19	0.75198	0.023	1317			MF::0008133::collagenase activity	5	GO	0.37939	0.61476	0.9405	1	1	0.4	0.121	0.352	1	0.979
BP::0044248::cellular catabolic process	329	GO	-0.21529	-1.0573	0.3028	0.76248	1	0.213	0.239	0.169	0.75094	0.023	1318			MF::0015087::cobalt ion transmembrane transporter activity	4	GO	0.36007	0.61397	0.916	1	1	0.25	0.0567	0.236	1	0.978
MF::0004497::monooxygenase activity	62	GO	-0.32937	-1.0565	0.3618	0.76376	1	0.21	0.155	0.179	0.75224	0.023	1319			BP::0006824::cobalt ion transport	4	GO	0.36007	0.61397	0.916	1	1	0.25	0.0567	0.236	1	0.978
BP::0006464::protein modification process	826	GO	-0.21252	-1.0563	0.292	0.76389	1	0.259	0.256	0.217	0.75211	0.023	1320			MF::0050681::androgen receptor binding	13	GO	0.24248	0.61355	0.9491	1	1	0.231	0.178	0.19	1	0.977
MF::0043120::tumor necrosis factor binding	5	GO	-0.56945	-1.0562	0.4247	0.76291	1	0.4	0.0844	0.366	0.7513	0.023	1321			BP::0006986::response to unfolded protein	36	GO	0.16944	0.61096	0.9693	1	1	0.333	0.257	0.249	1	0.978
MF::0005031::tumor necrosis factor receptor activity	5	GO	-0.56945	-1.0562	0.4247	0.76291	1	0.4	0.0844	0.366	0.7513	0.023	1322			BP::0051789::response to protein stimulus	36	GO	0.16944	0.61096	0.9693	1	1	0.333	0.257	0.249	1	0.978
BP::0035239::tube morphogenesis	70	GO	-0.33006	-1.056	0.3425	0.76273	1	0.329	0.224	0.257	0.75117	0.023	1323			BP::0006903::vesicle targeting	5	GO	0.34201	0.61032	0.9203	1	1	0.2	0.108	0.178	1	0.978
MF::0005057::receptor signaling protein activity	112	GO	-0.28235	-1.0559	0.3553	0.76236	1	0.312	0.24	0.241	0.75133	0.023	1324			CC::0016010::dystrophin-associated glycoprotein complex	13	GO	0.29537	0.61025	0.9522	1	1	0.308	0.132	0.268	1	0.978
BP::0006661::phosphatidylinositol biosynthetic process	5	GO	-0.46229	-1.0556	0.3987	0.7621	1	0.6	0.275	0.435	0.75109	0.023	1325			BP::0044243::multicellular organismal catabolic process	17	GO	0.27248	0.6095	0.9713	1	1	0.294	0.133	0.256	1	0.976
MF::0005078::MAP-kinase scaffold activity	3	GO	-0.56911	-1.0556	0.4696	0.76261	1	0.667	0.319	0.454	0.75166	0.023	1326			MF::0003994::aconitate hydratase activity	3	GO	0.37267	0.60612	0.9149	1	1	1	0.627	0.373	1	0.981
BP::0051349::positive regulation of lyase activity	21	GO	-0.40438	-1.0553	0.3888	0.76042	1	0.286	0.17	0.238	0.74919	0.023	1327			MF::0008375::acetylglucosaminyltransferase activity	18	GO	0.2182	0.60546	0.939	1	1	0.167	0.139	0.144	1	0.981
BP::0045762::positive regulation of adenylate cyclase activity	21	GO	-0.40438	-1.0553	0.3888	0.76042	1	0.286	0.17	0.238	0.74919	0.023	1328			BP::0007162::negative regulation of cell adhesion	14	GO	0.22592	0.60546	0.9438	1	1	0.143	0.0832	0.131	1	0.978
BP::0007190::adenylate cyclase activation	21	GO	-0.40438	-1.0553	0.3888	0.76042	1	0.286	0.17	0.238	0.74919	0.023	1329			BP::0042987::amyloid precursor protein catabolic process	3	GO	0.34363	0.60494	0.9018	1	1	0.333	0.121	0.293	1	0.978
BP::0031281::positive regulation of cyclase activity	21	GO	-0.40438	-1.0553	0.3888	0.76042	1	0.286	0.17	0.238	0.74919	0.023	1330			BP::0022618::protein-RNA complex assembly	65	GO	0.16082	0.60392	0.8357	1	1	0.246	0.251	0.186	1	0.979
BP::0043412::biopolymer modification	844	GO	-0.21106	-1.055	0.2838	0.76058	1	0.224	0.223	0.196	0.74977	0.023	1331			BP::0045765::regulation of angiogenesis	26	GO	0.2186	0.60326	0.9856	1	1	0.308	0.159	0.26	1	0.981
BP::0031667::response to nutrient levels	15	GO	-0.41627	-1.0545	0.3916	0.76115	1	0.133	0.0262	0.13	0.75046	0.023	1332			MF::0016763::transferase activity\, transferring pentosyl groups	21	GO	0.2269	0.60101	0.9306	1	1	0.19	0.114	0.169	1	0.982
BP::0006801::superoxide metabolic process	12	GO	-0.42277	-1.0539	0.4075	0.76183	1	0.333	0.198	0.268	0.75133	0.023	1333			BP::0030834::regulation of actin filament depolymerization	17	GO	0.24086	0.60041	0.9531	1	1	0.412	0.246	0.311	1	0.98
BP::0006936::muscle contraction	119	GO	-0.32494	-1.0534	0.3475	0.76266	1	0.277	0.179	0.231	0.75117	0.023	1334			BP::0030042::actin filament depolymerization	17	GO	0.24086	0.60041	0.9531	1	1	0.412	0.246	0.311	1	0.98
CC::0016514::SWI/SNF complex	7	GO	-0.48016	-1.0532	0.4425	0.76256	1	0.429	0.3	0.3	0.75074	0.023	1335			BP::0007019::microtubule depolymerization	10	GO	0.24472	0.59918	0.9255	1	1	0.2	0.114	0.177	1	0.981
BP::0042176::regulation of protein catabolic process	8	GO	-0.42652	-1.0524	0.3785	0.7637	1	0.25	0.161	0.21	0.75153	0.023	1336			MF::0004957::prostaglandin E receptor activity	5	GO	0.31255	0.59673	0.8825	1	1	1	0.688	0.313	1	0.983
CC::0005960::glycine cleavage complex	3	GO	-0.63742	-1.0518	0.4741	0.76459	1	0.333	0.0147	0.329	0.75278	0.023	1337			CC::0030062::mitochondrial tricarboxylic acid cycle enzyme complex	5	GO	0.28743	0.59576	0.9167	1	1	0.2	0.0608	0.188	1	0.981
MF::0004332::fructose-bisphosphate aldolase activity	3	GO	-0.63068	-1.0512	0.4904	0.76433	1	0.667	0.361	0.426	0.75255	0.024	1338			CC::0005947::mitochondrial alpha-ketoglutarate dehydrogenase complex	5	GO	0.28743	0.59576	0.9167	1	1	0.2	0.0608	0.188	1	0.981
MF::0003909::DNA ligase activity	3	GO	-0.65321	-1.0512	0.4931	0.76487	1	0.667	0.254	0.498	0.75312	0.024	1339			CC::0045240::alpha-ketoglutarate dehydrogenase complex	5	GO	0.28743	0.59576	0.9167	1	1	0.2	0.0608	0.188	1	0.981
MF::0003910::DNA ligase (ATP) activity	3	GO	-0.65321	-1.0512	0.4931	0.76487	1	0.667	0.254	0.498	0.75312	0.024	1340			MF::0004004::ATP-dependent RNA helicase activity	11	GO	0.22014	0.59437	0.9456	1	1	0.182	0.187	0.148	1	0.984
BP::0045764::positive regulation of amino acid metabolic process	18	GO	-0.45181	-1.0511	0.3666	0.76276	1	0.5	0.207	0.397	0.75105	0.023	1341			BP::0043550::regulation of lipid kinase activity	4	GO	0.28571	0.59399	0.9359	1	1	0.5	0.189	0.406	1	0.98
BP::0001934::positive regulation of protein amino acid phosphorylation	18	GO	-0.45181	-1.0511	0.3666	0.76276	1	0.5	0.207	0.397	0.75105	0.023	1342			BP::0045648::positive regulation of erythrocyte differentiation	3	GO	0.3754	0.59386	0.9363	1	1	0.667	0.188	0.542	1	0.978
BP::0033240::positive regulation of amine metabolic process	18	GO	-0.45181	-1.0511	0.3666	0.76276	1	0.5	0.207	0.397	0.75105	0.023	1343			BP::0045646::regulation of erythrocyte differentiation	3	GO	0.3754	0.59386	0.9363	1	1	0.667	0.188	0.542	1	0.978
BP::0009071::serine family amino acid catabolic process	5	GO	-0.53587	-1.0509	0.4346	0.76272	1	0.8	0.316	0.547	0.75101	0.023	1344			MF::0016884::carbon-nitrogen ligase activity\, with glutamine as amido-N-donor	4	GO	0.31087	0.59373	0.9198	1	1	0.5	0.246	0.377	1	0.976
MF::0004117::calmodulin-dependent cyclic-nucleotide phosphodiesterase activity	3	GO	-0.6419	-1.0505	0.4744	0.76303	1	0.667	0.157	0.563	0.75119	0.023	1345			BP::0006942::regulation of striated muscle contraction	9	GO	0.27248	0.5934	0.9446	1	1	0.444	0.285	0.318	1	0.974
MF::0005275::amine transmembrane transporter activity	16	GO	-0.41315	-1.0499	0.4026	0.76345	1	0.312	0.162	0.262	0.75168	0.023	1346			MF::0004675::transmembrane receptor protein serine/threonine kinase activity	10	GO	0.25605	0.58886	0.9427	1	1	0.2	0.1	0.18	1	0.981
MF::0005035::death receptor activity	6	GO	-0.52133	-1.0499	0.4214	0.76401	1	0.333	0.0844	0.305	0.75224	0.023	1347			MF::0005024::transforming growth factor beta receptor activity	10	GO	0.25605	0.58886	0.9427	1	1	0.2	0.1	0.18	1	0.981
MF::0004032::aldehyde reductase activity	3	GO	-0.63003	-1.0496	0.4469	0.76338	1	0.333	0.0242	0.325	0.75122	0.023	1348			BP::0007032::endosome organization and biogenesis	4	GO	0.34483	0.58769	0.9299	1	1	0.25	0.0319	0.242	1	0.983
CC::0005665::DNA-directed RNA polymerase II\, core complex	12	GO	-0.38676	-1.0493	0.4235	0.76313	1	0.0833	0.0578	0.0786	0.75162	0.023	1349			BP::0008543::fibroblast growth factor receptor signaling pathway	13	GO	0.25582	0.58683	0.9678	1	1	0.385	0.186	0.314	1	0.982
MF::0016361::activin receptor activity\, type I	3	GO	-0.53256	-1.0493	0.4453	0.76361	1	1	0.468	0.532	0.75217	0.023	1350			BP::0030325::adrenal gland development	4	GO	0.3545	0.58622	0.9248	1	1	0.5	0.127	0.437	1	0.98
MF::0005515::protein binding	3403	GO	-0.21929	-1.048	0.2877	0.76492	1	0.195	0.199	0.285	0.75348	0.023	1351			BP::0006007::glucose catabolic process	41	GO	0.16707	0.5852	0.975	1	1	0.0976	0.0917	0.0891	1	0.982
BP::0009880::embryonic pattern specification	32	GO	-0.34023	-1.048	0.3844	0.7654	1	0.375	0.247	0.284	0.7538	0.024	1352			BP::0000059::protein import into nucleus\, docking	13	GO	0.22127	0.58468	0.9462	1	1	0.154	0.102	0.138	1	0.982
BP::0043408::regulation of MAPKKK cascade	5	GO	-0.54284	-1.046	0.4559	0.76884	1	0.4	0.231	0.308	0.75677	0.025	1353			MF::0015035::protein disulfide oxidoreductase activity	11	GO	0.22778	0.58453	0.9557	1	1	1	0.773	0.228	1	0.98
MF::0008146::sulfotransferase activity	21	GO	-0.40749	-1.0457	0.3806	0.76847	1	0.238	0.124	0.209	0.75674	0.025	1354			MF::0003723::RNA binding	357	GO	0.12802	0.58433	0.8905	1	1	0.207	0.255	0.162	1	0.975
BP::0007076::mitotic chromosome condensation	3	GO	-0.58521	-1.0457	0.4667	0.76898	1	0.333	0.029	0.324	0.7573	0.025	1355			BP::0009130::pyrimidine nucleoside monophosphate biosynthetic process	3	GO	0.32257	0.58305	0.9286	1	1	1	0.678	0.323	1	0.975
CC::0005861::troponin complex	5	GO	-0.59191	-1.0453	0.4686	0.76867	1	0.8	0.271	0.584	0.75715	0.023	1356			BP::0009129::pyrimidine nucleoside monophosphate metabolic process	3	GO	0.32257	0.58305	0.9286	1	1	1	0.678	0.323	1	0.975
BP::0006508::proteolysis	362	GO	-0.24535	-1.0451	0.3423	0.76852	1	0.188	0.173	0.163	0.75683	0.023	1357			BP::0007263::nitric oxide mediated signal transduction	7	GO	0.29847	0.58234	0.9474	1	1	0.429	0.284	0.307	1	0.976
MF::0004449::isocitrate dehydrogenase (NAD+) activity	3	GO	-0.55252	-1.0442	0.459	0.77029	1	0.667	0.357	0.429	0.7585	0.025	1358			BP::0048009::insulin-like growth factor receptor signaling pathway	5	GO	0.2989	0.58146	0.9418	1	1	0.2	0.0646	0.187	1	0.976
BP::0008211::glucocorticoid metabolic process	5	GO	-0.55852	-1.0435	0.4456	0.77083	1	0.4	0.271	0.292	0.75934	0.025	1359			MF::0004785::copper\, zinc superoxide dismutase activity	3	GO	0.32252	0.58103	0.944	1	1	0.333	0.13	0.29	1	0.972
BP::0010212::response to ionizing radiation	3	GO	-0.62682	-1.0435	0.501	0.77129	1	0.333	0.0986	0.301	0.7599	0.025	1360			BP::0016054::organic acid catabolic process	9	GO	0.27528	0.58074	0.9348	1	1	0.444	0.228	0.343	1	0.968
BP::0008344::adult locomotory behavior	13	GO	-0.43644	-1.0425	0.3951	0.77183	1	0.308	0.221	0.24	0.7605	0.025	1361			BP::0046395::carboxylic acid catabolic process	9	GO	0.27528	0.58074	0.9348	1	1	0.444	0.228	0.343	1	0.968
MF::0005212::structural constituent of eye lens	13	GO	-0.45302	-1.0425	0.397	0.77237	1	0.538	0.257	0.401	0.76106	0.025	1362			CC::0008021::synaptic vesicle	32	GO	0.19256	0.57949	0.9842	1	1	0.156	0.132	0.136	1	0.972
BP::0001955::blood vessel maturation	3	GO	-0.70294	-1.0423	0.4894	0.77123	1	0.667	0.231	0.513	0.76016	0.025	1363			MF::0004311::farnesyltranstransferase activity	4	GO	0.30891	0.57831	0.9393	1	1	0.25	0.133	0.217	1	0.973
MF::0008144::drug binding	15	GO	-0.36744	-1.0423	0.4095	0.77174	1	0.133	0.0298	0.13	0.76072	0.025	1364			MF::0016893::endonuclease activity\, active with either ribo- or deoxyribonucleic acids and producing 5'-phosphomonoesters	15	GO	0.20514	0.5782	0.9264	1	1	1	0.795	0.205	1	0.971
BP::0001660::fever	3	GO	-0.62379	-1.0417	0.4759	0.77205	1	0.667	0.328	0.448	0.76053	0.026	1365			BP::0042994::cytoplasmic sequestering of transcription factor	9	GO	0.2362	0.57805	0.9605	1	1	0.333	0.238	0.254	1	0.965
BP::0006066::alcohol metabolic process	201	GO	-0.25733	-1.0414	0.3651	0.77223	1	0.169	0.155	0.147	0.76078	0.026	1366			BP::0051220::cytoplasmic sequestering of protein	9	GO	0.2362	0.57805	0.9605	1	1	0.333	0.238	0.254	1	0.965
CC::0005883::neurofilament	4	GO	-0.61217	-1.0408	0.4651	0.77233	1	0.5	0.279	0.361	0.76075	0.025	1367			BP::0051145::smooth muscle cell differentiation	3	GO	0.34936	0.57756	0.9261	1	1	0.333	0.15	0.283	1	0.963
CC::0060053::neurofilament cytoskeleton	4	GO	-0.61217	-1.0408	0.4651	0.77233	1	0.5	0.279	0.361	0.76075	0.025	1368			CC::0045239::tricarboxylic acid cycle enzyme complex	6	GO	0.25594	0.5759	0.9432	1	1	0.167	0.0608	0.157	1	0.967
BP::0050714::positive regulation of protein secretion	9	GO	-0.52019	-1.0407	0.4283	0.7721	1	0.556	0.21	0.439	0.76043	0.025	1369			BP::0007224::smoothened signaling pathway	10	GO	0.27384	0.57399	0.9574	1	1	0.4	0.21	0.317	1	0.971
MF::0005355::glucose transmembrane transporter activity	8	GO	-0.5056	-1.0406	0.381	0.77165	1	0.375	0.144	0.321	0.75987	0.025	1370			CC::0005858::axonemal dynein complex	5	GO	0.31861	0.57213	0.9509	1	1	0.2	0.0372	0.193	1	0.971
CC::0005666::DNA-directed RNA polymerase III complex	5	GO	-0.5339	-1.0404	0.4689	0.77155	1	1	0.467	0.534	0.75946	0.024	1371			MF::0004937::alpha1-adrenergic receptor activity	3	GO	0.31273	0.56704	0.9527	1	1	1	0.687	0.313	1	0.981
BP::0007015::actin filament organization	29	GO	-0.34169	-1.0402	0.4041	0.77142	1	0.414	0.25	0.312	0.7595	0.024	1372			BP::0006471::protein amino acid ADP-ribosylation	11	GO	0.20767	0.56683	0.9564	1	1	0.273	0.2	0.218	1	0.979
MF::0005272::sodium channel activity	16	GO	-0.41582	-1.0398	0.4079	0.77203	1	0.188	0.0604	0.177	0.75996	0.025	1373			BP::0007412::axon target recognition	3	GO	0.36809	0.56656	0.9385	1	1	0.333	0.076	0.308	1	0.979
CC::0005579::membrane attack complex	6	GO	-0.53719	-1.0397	0.4273	0.7716	1	0.833	0.312	0.574	0.75962	0.025	1374			BP::0031109::microtubule polymerization or depolymerization	12	GO	0.21556	0.56562	0.9579	1	1	0.333	0.242	0.253	1	0.981
BP::0016322::neuron remodeling	3	GO	-0.59915	-1.0396	0.454	0.77121	1	1	0.401	0.599	0.7595	0.025	1375			BP::0006779::porphyrin biosynthetic process	12	GO	0.22475	0.56541	0.9524	1	1	1	0.776	0.225	1	0.973
BP::0050892::intestinal absorption	8	GO	-0.50314	-1.0395	0.4058	0.771	1	0.375	0.104	0.336	0.75917	0.025	1376			BP::0033014::tetrapyrrole biosynthetic process	12	GO	0.22475	0.56541	0.9524	1	1	1	0.776	0.225	1	0.973
BP::0045347::negative regulation of MHC class II biosynthetic process	3	GO	-0.61527	-1.0393	0.4723	0.77074	1	0.333	0.101	0.3	0.75968	0.024	1377			MF::0016408::C-acyltransferase activity	10	GO	0.2346	0.5648	0.9442	1	1	0.1	0.0481	0.0953	1	0.971
BP::0044242::cellular lipid catabolic process	24	GO	-0.37756	-1.0391	0.389	0.77065	1	0.25	0.15	0.213	0.75961	0.023	1378			BP::0043269::regulation of ion transport	4	GO	0.31849	0.56123	0.9376	1	1	1	0.682	0.318	1	0.978
BP::0051186::cofactor metabolic process	107	GO	-0.24705	-1.0387	0.4052	0.77118	1	0.318	0.303	0.225	0.75945	0.025	1379			MF::0003876::AMP deaminase activity	3	GO	0.35579	0.56062	0.9632	1	1	1	0.644	0.356	1	0.978
BP::0051604::protein maturation	6	GO	-0.49199	-1.0384	0.4435	0.77072	1	0.667	0.347	0.436	0.75876	0.025	1380			BP::0007216::metabotropic glutamate receptor signaling pathway	5	GO	0.28583	0.55948	0.9522	1	1	1	0.714	0.286	1	0.979
BP::0051605::protein maturation via proteolysis	6	GO	-0.49199	-1.0384	0.4435	0.77072	1	0.667	0.347	0.436	0.75876	0.025	1381			CC::0001931::uropod	4	GO	0.31972	0.55865	0.9587	1	1	0.25	0.0845	0.229	1	0.981
BP::0022610::biological adhesion	446	GO	-0.31436	-1.038	0.3597	0.77061	1	0.224	0.158	0.201	0.75875	0.025	1382			CC::0031254::trailing edge	4	GO	0.31972	0.55865	0.9587	1	1	0.25	0.0845	0.229	1	0.981
BP::0007155::cell adhesion	446	GO	-0.31436	-1.038	0.3597	0.77061	1	0.224	0.158	0.201	0.75875	0.025	1383			BP::0006783::heme biosynthetic process	11	GO	0.22472	0.55756	0.9523	1	1	1	0.776	0.225	1	0.981
BP::0006928::cell motility	299	GO	-0.28799	-1.0371	0.3731	0.77142	1	0.284	0.202	0.236	0.75951	0.025	1384			BP::0006505::GPI anchor metabolic process	13	GO	0.19098	0.55728	0.9805	1	1	1	0.809	0.191	1	0.98
BP::0051674::localization of cell	299	GO	-0.28799	-1.0371	0.3731	0.77142	1	0.284	0.202	0.236	0.75951	0.025	1385			BP::0010038::response to metal ion	7	GO	0.27427	0.5562	0.9868	1	1	0.286	0.167	0.238	1	0.979
BP::0045667::regulation of osteoblast differentiation	3	GO	-0.63565	-1.0365	0.448	0.77232	1	0.667	0.163	0.558	0.7608	0.025	1386			MF::0004971::alpha-amino-3-hydroxy-5-methyl-4-isoxazole propionate selective glutamate receptor activity	3	GO	0.37666	0.55497	0.9481	1	1	1	0.623	0.377	1	0.978
BP::0006898::receptor-mediated endocytosis	35	GO	-0.32904	-1.0357	0.3849	0.77358	1	0.257	0.165	0.216	0.76212	0.025	1387			BP::0033619::membrane protein proteolysis	7	GO	0.27736	0.55495	0.9607	1	1	0.571	0.244	0.432	1	0.972
MF::0042054::histone methyltransferase activity	7	GO	-0.48759	-1.0354	0.4455	0.77327	1	0.143	0.0097	0.142	0.76155	0.025	1388			BP::0006509::membrane protein ectodomain proteolysis	7	GO	0.27736	0.55495	0.9607	1	1	0.571	0.244	0.432	1	0.972
BP::0006071::glycerol metabolic process	7	GO	-0.49545	-1.0354	0.4456	0.77368	1	0.286	0.22	0.223	0.76185	0.025	1389			MF::0003873::6-phosphofructo-2-kinase activity	4	GO	0.30573	0.55438	0.9505	1	1	1	0.694	0.306	1	0.964
BP::0002819::regulation of adaptive immune response	3	GO	-0.67689	-1.0348	0.4978	0.76956	1	0.667	0.207	0.529	0.75761	0.024	1390			BP::0006003::fructose 2\,6-bisphosphate metabolic process	4	GO	0.30573	0.55438	0.9505	1	1	1	0.694	0.306	1	0.964
BP::0002822::regulation of adaptive immune response based on somatic recombination of immune receptors built from immunoglobulin superfamily domains.	3	GO	-0.67689	-1.0348	0.4978	0.76956	1	0.667	0.207	0.529	0.75761	0.024	1391			CC::0043256::laminin complex	8	GO	0.32346	0.55414	0.9622	1	1	0.375	0.134	0.325	1	0.959
BP::0002861::regulation of inflammatory response to antigenic stimulus	3	GO	-0.67689	-1.0348	0.4978	0.76956	1	0.667	0.207	0.529	0.75761	0.024	1392			BP::0006506::GPI anchor biosynthetic process	12	GO	0.19788	0.55155	0.9671	1	1	0.333	0.209	0.264	1	0.966
BP::0002864::regulation of acute inflammatory response to antigenic stimulus	3	GO	-0.67689	-1.0348	0.4978	0.76956	1	0.667	0.207	0.529	0.75761	0.024	1393			MF::0016652::oxidoreductase activity\, acting on NADH or NADPH\, NAD or NADP as acceptor	7	GO	0.26086	0.54547	0.9587	1	1	0.143	0.0656	0.134	1	0.978
BP::0002883::regulation of hypersensitivity	3	GO	-0.67689	-1.0348	0.4978	0.76956	1	0.667	0.207	0.529	0.75761	0.024	1394			CC::0043025::cell soma	15	GO	0.2233	0.54352	0.9779	1	1	0.2	0.151	0.17	1	0.981
BP::0002673::regulation of acute inflammatory response	3	GO	-0.67689	-1.0348	0.4978	0.76956	1	0.667	0.207	0.529	0.75761	0.024	1395			CC::0044447::axoneme part	6	GO	0.2845	0.53965	0.9647	1	1	0.167	0.0372	0.161	1	0.988
BP::0002437::inflammatory response to antigenic stimulus	3	GO	-0.67689	-1.0348	0.4978	0.76956	1	0.667	0.207	0.529	0.75761	0.024	1396			CC::0030176::integral to endoplasmic reticulum membrane	23	GO	0.18291	0.53885	0.9672	1	1	0.261	0.209	0.207	1	0.988
BP::0002438::acute inflammatory response to antigenic stimulus	3	GO	-0.67689	-1.0348	0.4978	0.76956	1	0.667	0.207	0.529	0.75761	0.024	1397			BP::0006270::DNA replication initiation	20	GO	0.23151	0.53815	0.8791	1	1	0.2	0.14	0.172	1	0.985
BP::0002524::hypersensitivity	3	GO	-0.67689	-1.0348	0.4978	0.76956	1	0.667	0.207	0.529	0.75761	0.024	1398			BP::0030520::estrogen receptor signaling pathway	5	GO	0.26801	0.53566	0.9728	1	1	1	0.732	0.268	1	0.988
BP::0050854::regulation of antigen receptor-mediated signaling pathway	4	GO	-0.58452	-1.0347	0.4449	0.76938	1	0.75	0.148	0.639	0.75725	0.024	1399			BP::0009132::nucleoside diphosphate metabolic process	7	GO	0.24122	0.53194	0.9584	1	1	0.571	0.325	0.386	1	0.993
BP::0006953::acute-phase response	20	GO	-0.41928	-1.0346	0.4432	0.76904	1	0.5	0.328	0.337	0.75706	0.024	1400			MF::0016830::carbon-carbon lyase activity	26	GO	0.16772	0.5318	0.9842	1	1	0.346	0.257	0.258	1	0.992
BP::0045354::regulation of interferon-alpha biosynthetic process	3	GO	-0.68886	-1.0334	0.5226	0.77008	1	0.667	0.161	0.559	0.75817	0.024	1401			MF::0000175::3'-5'-exoribonuclease activity	7	GO	0.25652	0.52924	0.9735	1	1	1	0.744	0.257	1	0.992
BP::0045349::interferon-alpha biosynthetic process	3	GO	-0.68886	-1.0334	0.5226	0.77008	1	0.667	0.161	0.559	0.75817	0.024	1402			BP::0051322::anaphase	4	GO	0.27276	0.52856	0.964	1	1	1	0.727	0.273	1	0.991
BP::0032607::interferon-alpha production	3	GO	-0.68886	-1.0334	0.5226	0.77008	1	0.667	0.161	0.559	0.75817	0.024	1403			BP::0000090::mitotic anaphase	4	GO	0.27276	0.52856	0.964	1	1	1	0.727	0.273	1	0.991
CC::0043234::protein complex	980	GO	-0.19455	-1.0333	0.3694	0.76982	1	0.268	0.303	0.215	0.75825	0.024	1404			BP::0051924::regulation of calcium ion transport	3	GO	0.31845	0.52827	0.95	1	1	1	0.682	0.318	1	0.99
BP::0007250::activation of NF-kappaB-inducing kinase	7	GO	-0.52415	-1.0332	0.4332	0.76944	1	0.286	0.161	0.24	0.75771	0.024	1405			CC::0033267::axon part	3	GO	0.31911	0.52466	0.9575	1	1	1	0.681	0.319	1	0.992
MF::0043275::glutamate carboxypeptidase II activity	3	GO	-0.6674	-1.0331	0.5	0.76923	1	0.667	0.266	0.49	0.75808	0.024	1406			BP::0045744::negative regulation of G-protein coupled receptor protein signaling pathway	4	GO	0.32115	0.52196	0.9644	1	1	1	0.679	0.321	1	0.992
BP::0065007::biological regulation	2532	GO	-0.22129	-1.0326	0.3122	0.7699	1	0.254	0.251	0.287	0.75909	0.024	1407			MF::0016284::alanine aminopeptidase activity	9	GO	0.23869	0.52121	0.9794	1	1	0.444	0.259	0.33	1	0.991
BP::0022414::reproductive process	177	GO	-0.29026	-1.0324	0.3939	0.76979	1	0.203	0.156	0.176	0.75911	0.024	1408			MF::0004179::membrane alanyl aminopeptidase activity	9	GO	0.23869	0.52121	0.9794	1	1	0.444	0.259	0.33	1	0.991
BP::0048731::system development	1123	GO	-0.27879	-1.0319	0.3658	0.77032	1	0.261	0.214	0.241	0.75902	0.024	1409			CC::0000242::pericentriolar material	5	GO	0.28144	0.51952	0.9759	1	1	1	0.719	0.281	1	0.993
MF::0015631::tubulin binding	37	GO	-0.30629	-1.0311	0.4313	0.77176	1	0.108	0.11	0.0967	0.76081	0.024	1410			BP::0007262::STAT protein nuclear translocation	4	GO	0.29787	0.51425	0.9655	1	1	0.25	0.0809	0.23	1	0.996
CC::0005655::nucleolar ribonuclease P complex	5	GO	-0.50931	-1.0306	0.4471	0.77161	1	0.6	0.389	0.367	0.76095	0.024	1411			BP::0006515::misfolded or incompletely synthesized protein catabolic process	8	GO	0.19777	0.5136	0.9849	1	1	0.5	0.315	0.343	1	0.995
CC::0030681::multimeric ribonuclease P complex	5	GO	-0.50931	-1.0306	0.4471	0.77161	1	0.6	0.389	0.367	0.76095	0.024	1412			BP::0030433::ER-associated protein catabolic process	8	GO	0.19777	0.5136	0.9849	1	1	0.5	0.315	0.343	1	0.995
MF::0030234::enzyme regulator activity	425	GO	-0.24549	-1.0305	0.3414	0.77128	1	0.271	0.24	0.218	0.76041	0.024	1413			BP::0051051::negative regulation of transport	16	GO	0.19156	0.51176	0.9902	1	1	0.375	0.272	0.273	1	0.994
CC::0044449::contractile fiber part	39	GO	-0.35343	-1.0304	0.3956	0.77112	1	0.308	0.163	0.259	0.76015	0.023	1414			BP::0009124::nucleoside monophosphate biosynthetic process	18	GO	0.18459	0.51015	0.9899	1	1	0.222	0.155	0.188	1	0.993
BP::0045596::negative regulation of cell differentiation	27	GO	-0.36116	-1.03	0.3987	0.77144	1	0.296	0.175	0.245	0.76047	0.023	1415			BP::0009123::nucleoside monophosphate metabolic process	18	GO	0.18459	0.51015	0.9899	1	1	0.222	0.155	0.188	1	0.993
MF::0005220::inositol 1\,4\,5-triphosphate-sensitive calcium-release channel activity	3	GO	-0.63421	-1.0298	0.4827	0.77132	1	0.667	0.253	0.498	0.76015	0.023	1416			MF::0016979::lipoate-protein ligase activity	4	GO	0.27176	0.50977	0.9705	1	1	0.25	0.109	0.223	1	0.992
BP::0008228::opsonization	3	GO	-0.65164	-1.0297	0.4741	0.77107	1	0.333	0.0328	0.323	0.76071	0.023	1417			MF::0005092::GDP-dissociation inhibitor activity	6	GO	0.23431	0.5087	0.9807	1	1	0.5	0.251	0.375	1	0.993
BP::0008104::protein localization	380	GO	-0.20003	-1.0295	0.3936	0.7709	1	0.174	0.211	0.144	0.76078	0.023	1418			BP::0016925::protein sumoylation	4	GO	0.26814	0.50847	0.9763	1	1	0.5	0.239	0.381	1	0.993
BP::0006769::nicotinamide metabolic process	11	GO	-0.45137	-1.0288	0.4326	0.77192	1	0.364	0.2	0.291	0.76143	0.023	1419			CC::0005640::nuclear outer membrane	5	GO	0.2536	0.50792	0.9723	1	1	0.4	0.243	0.303	1	0.993
MF::0022829::wide pore channel activity	12	GO	-0.43206	-1.0286	0.4253	0.77193	1	0.25	0.213	0.197	0.76166	0.023	1420			BP::0009156::ribonucleoside monophosphate biosynthetic process	17	GO	0.18523	0.50684	0.9795	1	1	0.235	0.155	0.199	1	0.988
MF::0016894::endonuclease activity\, active with either ribo- or deoxyribonucleic acids and producing 3'-phosphomonoesters	7	GO	-0.54306	-1.0285	0.4461	0.7716	1	0.571	0.107	0.511	0.76112	0.023	1421			BP::0009161::ribonucleoside monophosphate metabolic process	17	GO	0.18523	0.50684	0.9795	1	1	0.235	0.155	0.199	1	0.988
BP::0006643::membrane lipid metabolic process	90	GO	-0.24884	-1.0284	0.4038	0.77117	1	0.478	0.358	0.311	0.7607	0.023	1422			MF::0015355::secondary active monocarboxylate transmembrane transporter activity	4	GO	0.29851	0.50444	0.9864	1	1	0.75	0.347	0.49	1	0.989
BP::0006555::methionine metabolic process	6	GO	-0.4166	-1.0278	0.4224	0.77208	1	0.833	0.459	0.452	0.76136	0.023	1423			BP::0009303::rRNA transcription	3	GO	0.26723	0.50368	0.9961	1	1	0.333	0.156	0.282	1	0.986
BP::0009991::response to extracellular stimulus	16	GO	-0.39665	-1.0275	0.4251	0.77212	1	0.125	0.0262	0.122	0.76242	0.023	1424			BP::0006269::DNA replication\, synthesis of RNA primer	3	GO	0.30157	0.50314	0.9679	1	1	1	0.699	0.302	1	0.983
BP::0006287::base-excision repair\, gap-filling	3	GO	-0.66175	-1.0261	0.533	0.77478	1	1	0.339	0.662	0.76478	0.023	1425			BP::0050868::negative regulation of T cell activation	8	GO	0.2369	0.50105	0.9822	1	1	0.125	0.024	0.122	1	0.987
BP::0051188::cofactor biosynthetic process	59	GO	-0.27794	-1.0259	0.4289	0.77468	1	0.339	0.303	0.238	0.76511	0.023	1426			BP::0032318::regulation of Ras GTPase activity	3	GO	0.30196	0.49578	0.968	1	1	0.333	0.119	0.294	1	0.974
MF::0016511::endothelin-converting enzyme activity	3	GO	-0.6337	-1.0258	0.4671	0.77435	1	0.333	0.0533	0.316	0.76457	0.023	1427			BP::0032319::regulation of Rho GTPase activity	3	GO	0.30196	0.49578	0.968	1	1	0.333	0.119	0.294	1	0.974
BP::0002474::antigen processing and presentation of peptide antigen via MHC class I	13	GO	-0.47676	-1.0251	0.4544	0.77531	1	0.308	0.192	0.249	0.76522	0.023	1428			BP::0043088::regulation of Cdc42 GTPase activity	3	GO	0.30196	0.49578	0.968	1	1	0.333	0.119	0.294	1	0.974
MF::0005337::nucleoside transmembrane transporter activity	4	GO	-0.54088	-1.0248	0.4368	0.77505	1	0.5	0.158	0.421	0.76418	0.023	1429			BP::0032489::regulation of Cdc42 protein signal transduction	3	GO	0.30196	0.49578	0.968	1	1	0.333	0.119	0.294	1	0.974
BP::0015858::nucleoside transport	4	GO	-0.54088	-1.0248	0.4368	0.77505	1	0.5	0.158	0.421	0.76418	0.023	1430			BP::0032488::Cdc42 protein signal transduction	3	GO	0.30196	0.49578	0.968	1	1	0.333	0.119	0.294	1	0.974
BP::0007243::protein kinase cascade	237	GO	-0.24991	-1.0246	0.393	0.77488	1	0.249	0.219	0.201	0.76475	0.023	1431			MF::0031406::carboxylic acid binding	5	GO	0.2326	0.49538	0.9959	1	1	0.2	0.0917	0.182	1	0.961
MF::0043168::anion binding	40	GO	-0.34699	-1.0241	0.4174	0.775	1	0.175	0.0721	0.163	0.7649	0.023	1432			MF::0031405::lipoic acid binding	5	GO	0.2326	0.49538	0.9959	1	1	0.2	0.0917	0.182	1	0.961
MF::0031404::chloride ion binding	40	GO	-0.34699	-1.0241	0.4174	0.775	1	0.175	0.0721	0.163	0.7649	0.023	1433			MF::0016651::oxidoreductase activity\, acting on NADH or NADPH	39	GO	0.14276	0.49537	0.9794	1	1	1	0.858	0.143	1	0.955
BP::0042552::myelination	18	GO	-0.42035	-1.0233	0.4334	0.7765	1	0.222	0.0697	0.207	0.76661	0.023	1434			MF::0016299::regulator of G-protein signaling activity	4	GO	0.31291	0.49321	0.9811	1	1	1	0.687	0.313	1	0.955
CC::0043005::neuron projection	52	GO	-0.33345	-1.0231	0.4271	0.77632	1	0.327	0.242	0.25	0.76719	0.023	1435			BP::0006367::transcription initiation from RNA polymerase II promoter	20	GO	0.17717	0.49147	0.9808	1	1	1	0.823	0.177	1	0.946
BP::0007618::mating	11	GO	-0.47115	-1.0227	0.4123	0.77677	1	0.273	0.0561	0.258	0.76689	0.023	1436			BP::0008333::endosome to lysosome transport	3	GO	0.28562	0.49113	0.9709	1	1	1	0.714	0.286	1	0.928
MF::0016307::phosphatidylinositol phosphate kinase activity	8	GO	-0.46344	-1.0222	0.4558	0.77733	1	0.125	0.0171	0.123	0.76718	0.023	1437			BP::0042159::lipoprotein catabolic process	3	GO	0.29515	0.48666	0.9842	1	1	0.667	0.291	0.473	1	0.947
MF::0043565::sequence-specific DNA binding	274	GO	-0.2555	-1.0221	0.3996	0.77699	1	0.252	0.22	0.204	0.76715	0.023	1438			BP::0009112::nucleobase metabolic process	14	GO	0.18283	0.48509	0.9979	1	1	0.214	0.126	0.188	1	0.947
BP::0045072::regulation of interferon-gamma biosynthetic process	6	GO	-0.54954	-1.0216	0.458	0.7775	1	0.5	0.175	0.413	0.76745	0.023	1439			MF::0003847::1-alkyl-2-acetylglycerophosphocholine esterase activity	3	GO	0.29253	0.47854	0.9837	1	1	1	0.708	0.293	1	0.971
BP::0009143::nucleoside triphosphate catabolic process	4	GO	-0.55123	-1.0208	0.503	0.77877	1	0.5	0.236	0.382	0.76883	0.024	1440			MF::0004891::glycine-inhibited chloride channel activity	3	GO	0.29323	0.47797	0.9899	1	1	0.333	0.162	0.279	1	0.942
BP::0009056::catabolic process	401	GO	-0.20895	-1.0197	0.3703	0.78078	1	0.217	0.239	0.174	0.77079	0.024	1441			MF::0005237::inhibitory extracellular ligand-gated ion channel activity	3	GO	0.29323	0.47797	0.9899	1	1	0.333	0.162	0.279	1	0.942
MF::0015491::cation\:cation antiporter activity	8	GO	-0.39518	-1.0194	0.443	0.7809	1	0.125	0.0348	0.121	0.77055	0.024	1442			BP::0009185::ribonucleoside diphosphate metabolic process	4	GO	0.2289	0.47067	0.9921	1	1	1	0.771	0.229	1	0.971
BP::0009066::aspartate family amino acid metabolic process	12	GO	-0.42372	-1.0189	0.4396	0.78145	1	0.333	0.261	0.247	0.7711	0.024	1443			BP::0010035::response to inorganic substance	9	GO	0.21597	0.47038	0.9943	1	1	0.222	0.167	0.185	1	0.958
BP::0042060::wound healing	86	GO	-0.35356	-1.0182	0.4156	0.78243	1	0.221	0.111	0.199	0.77197	0.024	1444			MF::0015440::peptide-transporting ATPase activity	3	GO	0.29559	0.46916	0.9812	1	1	1	0.705	0.296	1	0.925
MF::0016836::hydro-lyase activity	32	GO	-0.33503	-1.0176	0.4305	0.78334	1	0.312	0.225	0.243	0.77366	0.024	1445			MF::0015433::peptide antigen-transporting ATPase activity	3	GO	0.29559	0.46916	0.9812	1	1	1	0.705	0.296	1	0.925
BP::0007596::blood coagulation	73	GO	-0.36117	-1.0171	0.4139	0.78291	1	0.219	0.11	0.197	0.77313	0.023	1446			BP::0051402::neuron apoptosis	10	GO	0.21784	0.46608	0.9905	1	1	0.4	0.219	0.313	1	0.922
BP::0003007::heart morphogenesis	5	GO	-0.55949	-1.0171	0.4743	0.7834	1	0.6	0.281	0.432	0.77366	0.023	1447			MF::0017110::nucleoside-diphosphatase activity	6	GO	0.22916	0.46472	0.9785	1	1	0.167	0.107	0.149	1	0.917
BP::0001947::heart looping	5	GO	-0.55949	-1.0171	0.4743	0.7834	1	0.6	0.281	0.432	0.77366	0.023	1448			BP::0001547::antral ovarian follicle growth	3	GO	0.28029	0.46239	0.9804	1	1	0.333	0.146	0.285	1	0.913
MF::0050660::FAD binding	27	GO	-0.36269	-1.0169	0.4484	0.78274	1	0.296	0.265	0.219	0.77274	0.023	1449			MF::0004287::prolyl oligopeptidase activity	3	GO	0.29224	0.4527	0.9942	1	1	0.333	0.161	0.28	1	0.954
BP::0044249::cellular biosynthetic process	527	GO	-0.20106	-1.0166	0.4068	0.78298	1	0.178	0.226	0.148	0.77353	0.023	1450			BP::0000398::nuclear mRNA splicing\, via spliceosome	54	GO	0.13047	0.44982	0.9572	1	1	1	0.87	0.13	1	0.92
MF::0016709::oxidoreductase activity\, acting on paired donors\, with incorporation or reduction of molecular oxygen\, NADH or NADPH as one donor\, and incorporation of one atom of oxygen	18	GO	-0.4103	-1.0158	0.435	0.78414	1	0.278	0.15	0.237	0.77526	0.023	1451			BP::0000375::RNA splicing\, via transesterification reactions	54	GO	0.13047	0.44982	0.9572	1	1	1	0.87	0.13	1	0.92
MF::0004185::serine carboxypeptidase activity	3	GO	-0.63902	-1.0153	0.5231	0.78479	1	0.333	0.0555	0.315	0.77608	0.023	1452			BP::0000377::RNA splicing\, via transesterification reactions with bulged adenosine as nucleophile	54	GO	0.13047	0.44982	0.9572	1	1	1	0.87	0.13	1	0.92
BP::0050796::regulation of insulin secretion	5	GO	-0.57243	-1.0148	0.4959	0.78539	1	0.2	0.0838	0.183	0.77671	0.025	1453			BP::0007386::compartment specification	4	GO	0.25415	0.44633	0.9921	1	1	1	0.746	0.254	1	0.91
BP::0002076::osteoblast development	4	GO	-0.608	-1.0147	0.5031	0.78492	1	0.75	0.244	0.567	0.77617	0.025	1454			BP::0006084::acetyl-CoA metabolic process	24	GO	0.15221	0.44149	0.9883	1	1	1	0.848	0.152	1	0.924
MF::0015145::monosaccharide transmembrane transporter activity	9	GO	-0.46664	-1.0142	0.4298	0.78499	1	0.556	0.286	0.397	0.77636	0.024	1455			MF::0004703::G-protein coupled receptor kinase activity	6	GO	0.20742	0.43562	0.998	1	1	1	0.793	0.207	1	0.941
MF::0015149::hexose transmembrane transporter activity	9	GO	-0.46664	-1.0142	0.4298	0.78499	1	0.556	0.286	0.397	0.77636	0.024	1456			BP::0022407::regulation of cell-cell adhesion	3	GO	0.24827	0.42908	0.9936	1	1	1	0.752	0.248	1	0.949
BP::0035249::synaptic transmission\, glutamatergic	3	GO	-0.61549	-1.0139	0.522	0.78513	1	0.667	0.243	0.505	0.7766	0.024	1457			BP::0007379::segment specification	4	GO	0.24644	0.42892	0.9965	1	1	1	0.754	0.246	1	0.922
BP::0050673::epithelial cell proliferation	10	GO	-0.46982	-1.0135	0.441	0.78556	1	0.6	0.325	0.405	0.77653	0.024	1458			CC::0000178::exosome (RNase complex)	6	GO	0.22151	0.42229	0.994	1	1	1	0.779	0.222	1	0.923
MF::0005085::guanyl-nucleotide exchange factor activity	75	GO	-0.29829	-1.0126	0.4547	0.78707	1	0.347	0.268	0.256	0.77771	0.027	1459			CC::0016328::lateral plasma membrane	3	GO	0.2504	0.41915	0.996	1	1	1	0.75	0.25	1	0.898
BP::0051093::negative regulation of developmental process	35	GO	-0.33399	-1.0125	0.4286	0.78672	1	0.286	0.175	0.237	0.77756	0.025	1460			BP::0018202::peptidyl-histidine modification	5	GO	0.21618	0.41368	1	1	1	0.4	0.23	0.308	1	0.82
BP::0031341::regulation of cell killing	5	GO	-0.60481	-1.0124	0.4949	0.78585	1	0.8	0.29	0.569	0.7765	0.024	1461			BP::0018106::peptidyl-histidine phosphorylation	5	GO	0.21618	0.41368	1	1	1	0.4	0.23	0.308	1	0.82
BP::0001910::regulation of leukocyte mediated cytotoxicity	5	GO	-0.60481	-1.0124	0.4949	0.78585	1	0.8	0.29	0.569	0.7765	0.024	1462			MF::0004523::ribonuclease H activity	5	GO	0.20487	0.40615	0.998	1	1	1	0.795	0.205	1	0.802
BP::0035272::exocrine system development	10	GO	-0.50078	-1.0118	0.4682	0.7867	1	0.7	0.317	0.479	0.77774	0.025	1463			CC::0005955::calcineurin complex	4	GO	0.2343	0.40574	1	1	1	0.5	0.247	0.377	1	0.691
MF::0016740::transferase activity	916	GO	-0.19859	-1.0117	0.3888	0.78649	1	0.24	0.255	0.204	0.77744	0.025	1464			BP::0042474::middle ear morphogenesis	3	GO	0.24442	0.40448	0.998	0.99975	1	0.333	0.164	0.279	1	0.498
BP::0043154::negative regulation of caspase activity	4	GO	-0.52175	-1.0115	0.5041	0.78641	1	0.25	0.0436	0.239	0.77779	0.025	1465			BP::0000245::spliceosome assembly	24	GO	0.12995	0.37252	0.9939	1	1	1	0.87	0.13	1	0.756
MF::0042166::acetylcholine binding	12	GO	-0.42707	-1.0114	0.4412	0.78561	1	0.25	0.142	0.215	0.77681	0.024	1466			CC::0030529::ribonucleoprotein complex	245	GO	0.065713	0.30583	0.998	0.99999	1	0.11	0.198	0.0913	1	0.972
MF::0015464::acetylcholine receptor activity	12	GO	-0.42707	-1.0114	0.4412	0.78561	1	0.25	0.142	0.215	0.77681	0.024	1467
BP::0048771::tissue remodeling	71	GO	-0.33238	-1.009	0.4276	0.78983	1	0.268	0.164	0.226	0.77979	0.028	1468
BP::0048513::organ development	847	GO	-0.26943	-1.009	0.4153	0.79036	1	0.251	0.202	0.226	0.78032	0.028	1469
BP::0042107::cytokine metabolic process	48	GO	-0.32821	-1.0087	0.4064	0.78939	1	0.312	0.175	0.259	0.77969	0.028	1470
BP::0042089::cytokine biosynthetic process	48	GO	-0.32821	-1.0087	0.4064	0.78939	1	0.312	0.175	0.259	0.77969	0.028	1471
BP::0031325::positive regulation of cellular metabolic process	222	GO	-0.2394	-1.0083	0.4004	0.7899	1	0.279	0.246	0.217	0.77962	0.028	1472
BP::0001755::neural crest cell migration	14	GO	-0.41619	-1.008	0.4462	0.78993	1	0.714	0.361	0.457	0.77952	0.028	1473
CC::0042995::cell projection	156	GO	-0.27571	-1.0077	0.4264	0.79015	1	0.301	0.242	0.233	0.78	0.028	1474
MF::0005128::erythropoietin receptor binding	3	GO	-0.61811	-1.0076	0.5087	0.78982	1	0.333	0.0646	0.312	0.77965	0.028	1475
BP::0007389::pattern specification process	121	GO	-0.2808	-1.0075	0.4096	0.78947	1	0.339	0.254	0.257	0.77912	0.028	1476
MF::0004977::melanocortin receptor activity	4	GO	-0.5706	-1.0072	0.4876	0.78953	1	0.75	0.353	0.486	0.77916	0.028	1477
MF::0004936::alpha-adrenergic receptor activity	4	GO	-0.51891	-1.0066	0.5146	0.79041	1	0.5	0.313	0.344	0.78098	0.028	1478
BP::0048255::mRNA stabilization	4	GO	-0.54672	-1.0064	0.4931	0.78969	1	1	0.454	0.547	0.77995	0.027	1479
BP::0043489::RNA stabilization	4	GO	-0.54672	-1.0064	0.4931	0.78969	1	1	0.454	0.547	0.77995	0.027	1480
BP::0043068::positive regulation of programmed cell death	158	GO	-0.25696	-1.0061	0.4184	0.78977	1	0.234	0.22	0.187	0.77942	0.027	1481
MF::0016861::intramolecular oxidoreductase activity\, interconverting aldoses and ketoses	6	GO	-0.47172	-1.0059	0.4875	0.78957	1	0.167	0.0493	0.159	0.77922	0.027	1482
MF::0004887::thyroid hormone receptor activity	6	GO	-0.47834	-1.0057	0.4715	0.7895	1	0.167	0.0186	0.164	0.7798	0.027	1483
BP::0032787::monocarboxylic acid metabolic process	145	GO	-0.27781	-1.0054	0.4229	0.7898	1	0.29	0.266	0.217	0.77957	0.027	1484
BP::0030282::bone mineralization	14	GO	-0.45721	-1.0048	0.4475	0.79054	1	0.286	0.0832	0.262	0.77999	0.027	1485
BP::0050715::positive regulation of cytokine secretion	6	GO	-0.54668	-1.0047	0.4906	0.79036	1	0.667	0.29	0.474	0.77972	0.027	1486
BP::0051017::actin filament bundle formation	15	GO	-0.39121	-1.0046	0.4494	0.78998	1	0.4	0.242	0.304	0.7792	0.027	1487
BP::0050793::regulation of developmental process	134	GO	-0.29805	-1.0038	0.4444	0.79052	1	0.381	0.266	0.285	0.78081	0.026	1488
MF::0004700::atypical protein kinase C activity	3	GO	-0.6157	-1.0038	0.5108	0.79102	1	0.333	0.0515	0.316	0.78133	0.028	1489
BP::0042640::anagen	4	GO	-0.5745	-1.0034	0.4807	0.7909	1	0.5	0.126	0.437	0.78111	0.028	1490
BP::0006752::group transfer coenzyme metabolic process	36	GO	-0.27326	-1.0032	0.466	0.79078	1	0.389	0.36	0.25	0.78113	0.028	1491
BP::0042990::regulation of transcription factor import into nucleus	15	GO	-0.36076	-1.0027	0.442	0.79099	1	0.267	0.202	0.213	0.78123	0.028	1492
BP::0042991::transcription factor import into nucleus	15	GO	-0.36076	-1.0027	0.442	0.79099	1	0.267	0.202	0.213	0.78123	0.028	1493
CC::0042613::MHC class II protein complex	7	GO	-0.60845	-1.0024	0.5735	0.79096	1	0.571	0.229	0.441	0.78095	0.028	1494
BP::0043065::positive regulation of apoptosis	157	GO	-0.25711	-1.0015	0.4289	0.79186	1	0.236	0.22	0.188	0.78236	0.028	1495
BP::0050817::coagulation	75	GO	-0.35613	-1.0015	0.4586	0.79238	1	0.213	0.11	0.192	0.78288	0.028	1496
BP::0009893::positive regulation of metabolic process	237	GO	-0.23522	-1.0011	0.4228	0.79214	1	0.278	0.246	0.217	0.78248	0.027	1497
BP::0019058::viral infectious cycle	20	GO	-0.35213	-1.0004	0.4627	0.79079	1	0.1	0.0243	0.0978	0.78121	0.025	1498
BP::0002757::immune response-activating signal transduction	8	GO	-0.52849	-1.0004	0.4796	0.79128	1	0.625	0.148	0.533	0.78146	0.025	1499
BP::0002429::immune response-activating cell surface receptor signaling pathway	8	GO	-0.52849	-1.0004	0.4796	0.79128	1	0.625	0.148	0.533	0.78146	0.025	1500
BP::0050851::antigen receptor-mediated signaling pathway	8	GO	-0.52849	-1.0004	0.4796	0.79128	1	0.625	0.148	0.533	0.78146	0.025	1501
BP::0002768::immune response-regulating cell surface receptor signaling pathway	8	GO	-0.52849	-1.0004	0.4796	0.79128	1	0.625	0.148	0.533	0.78146	0.025	1502
BP::0002764::immune response-regulating signal transduction	8	GO	-0.52849	-1.0004	0.4796	0.79128	1	0.625	0.148	0.533	0.78146	0.025	1503
BP::0005980::glycogen catabolic process	5	GO	-0.52616	-1.0003	0.4758	0.79041	1	0.2	0.109	0.178	0.78069	0.025	1504
MF::0046934::phosphatidylinositol-4\,5-bisphosphate 3-kinase activity	4	GO	-0.53083	-0.99974	0.5171	0.7911	1	0.25	0.0504	0.238	0.78132	0.026	1505
BP::0045184::establishment of protein localization	353	GO	-0.19615	-0.99969	0.4546	0.79069	1	0.176	0.211	0.145	0.7808	0.025	1506
MF::0016854::racemase and epimerase activity	8	GO	-0.50473	-0.99956	0.4802	0.79045	1	0.25	0.0493	0.238	0.78055	0.025	1507
BP::0045080::positive regulation of chemokine biosynthetic process	3	GO	-0.60887	-0.99881	0.5233	0.79156	1	0.667	0.328	0.448	0.78188	0.026	1508
MF::0017111::nucleoside-triphosphatase activity	311	GO	-0.19965	-0.99809	0.4371	0.7926	1	0.193	0.24	0.153	0.78242	0.026	1509
CC::0000930::gamma-tubulin complex	4	GO	-0.51763	-0.99807	0.5204	0.79211	1	0.25	0.127	0.218	0.78191	0.026	1510
BP::0045664::regulation of neuron differentiation	13	GO	-0.44871	-0.99753	0.4668	0.7928	1	0.308	0.158	0.26	0.78343	0.026	1511
BP::0048699::generation of neurons	187	GO	-0.2955	-0.99645	0.4674	0.79464	1	0.23	0.158	0.199	0.78539	0.028	1512
BP::0031294::lymphocyte costimulation	3	GO	-0.67105	-0.9962	0.5869	0.79414	1	1	0.329	0.671	0.78513	0.027	1513
BP::0031295::T cell costimulation	3	GO	-0.67105	-0.9962	0.5869	0.79414	1	1	0.329	0.671	0.78513	0.027	1514
BP::0001773::myeloid dendritic cell activation	5	GO	-0.49519	-0.99565	0.4822	0.79485	1	0.4	0.107	0.358	0.78569	0.027	1515
BP::0019538::protein metabolic process	1696	GO	-0.18184	-0.99476	0.4508	0.79634	1	0.153	0.175	0.163	0.78658	0.028	1516
CC::0031970::organelle envelope lumen	9	GO	-0.43887	-0.99473	0.4723	0.79589	1	0.778	0.458	0.422	0.7861	0.028	1517
MF::0016278::lysine N-methyltransferase activity	4	GO	-0.56364	-0.99443	0.5122	0.79498	1	0.25	0.0097	0.248	0.78579	0.027	1518
MF::0016279::protein-lysine N-methyltransferase activity	4	GO	-0.56364	-0.99443	0.5122	0.79498	1	0.25	0.0097	0.248	0.78579	0.027	1519
MF::0018024::histone-lysine N-methyltransferase activity	4	GO	-0.56364	-0.99443	0.5122	0.79498	1	0.25	0.0097	0.248	0.78579	0.027	1520
BP::0006164::purine nucleotide biosynthetic process	53	GO	-0.23269	-0.99436	0.4639	0.79463	1	0.396	0.372	0.251	0.78549	0.027	1521
MF::0004926::non-G-protein coupled 7TM receptor activity	7	GO	-0.52827	-0.99411	0.4881	0.79464	1	0.714	0.315	0.49	0.78524	0.028	1522
BP::0017156::calcium ion-dependent exocytosis	10	GO	-0.44932	-0.99349	0.4873	0.7955	1	0.4	0.167	0.334	0.78679	0.028	1523
BP::0042472::inner ear morphogenesis	18	GO	-0.41067	-0.99251	0.4369	0.79708	1	0.389	0.149	0.332	0.78837	0.028	1524
BP::0048489::synaptic vesicle transport	15	GO	-0.42195	-0.9918	0.4689	0.79814	1	0.267	0.0906	0.243	0.78974	0.028	1525
MF::0016462::pyrophosphatase activity	323	GO	-0.19911	-0.99173	0.44	0.79779	1	0.192	0.24	0.152	0.78922	0.028	1526
MF::0017127::cholesterol transporter activity	3	GO	-0.6465	-0.99139	0.6014	0.79797	1	0.667	0.271	0.486	0.78918	0.028	1527
BP::0001505::regulation of neurotransmitter levels	52	GO	-0.31043	-0.99127	0.4705	0.7977	1	0.231	0.167	0.194	0.78866	0.028	1528
BP::0006417::regulation of translation	78	GO	-0.26039	-0.99108	0.4449	0.79758	1	0.256	0.22	0.202	0.78868	0.028	1529
BP::0048565::gut development	3	GO	-0.67451	-0.99075	0.5744	0.79778	1	1	0.326	0.674	0.78898	0.028	1530
MF::0004969::histamine receptor activity	3	GO	-0.55851	-0.99053	0.5462	0.79776	1	0.333	0.138	0.287	0.78914	0.028	1531
BP::0051047::positive regulation of secretion	11	GO	-0.46135	-0.99	0.495	0.7984	1	0.545	0.21	0.431	0.79024	0.028	1532
BP::0048002::antigen processing and presentation of peptide antigen	18	GO	-0.41481	-0.98951	0.49	0.79893	1	0.278	0.192	0.225	0.78989	0.028	1533
MF::0030695::GTPase regulator activity	176	GO	-0.2508	-0.98833	0.4795	0.80108	1	0.273	0.24	0.212	0.79238	0.028	1534
MF::0030280::structural constituent of epidermis	3	GO	-0.51675	-0.98811	0.5184	0.80101	1	1	0.484	0.517	0.79259	0.028	1535
BP::0048246::macrophage chemotaxis	3	GO	-0.62195	-0.98766	0.5593	0.8015	1	0.667	0.309	0.461	0.79291	0.028	1536
CC::0017119::Golgi transport complex	3	GO	-0.50611	-0.98723	0.4925	0.80195	1	1	0.494	0.506	0.79411	0.028	1537
MF::0047555::3'\,5'-cyclic-GMP phosphodiesterase activity	5	GO	-0.55725	-0.98701	0.522	0.80191	1	0.8	0.245	0.605	0.79375	0.029	1538
MF::0046966::thyroid hormone receptor binding	9	GO	-0.42677	-0.98645	0.4862	0.80261	1	0.222	0.177	0.183	0.79445	0.028	1539
MF::0005391::sodium\:potassium-exchanging ATPase activity	8	GO	-0.4806	-0.98615	0.4767	0.80275	1	0.375	0.198	0.301	0.79434	0.029	1540
MF::0001784::phosphotyrosine binding	4	GO	-0.5845	-0.98581	0.5416	0.80297	1	0.5	0.181	0.41	0.79462	0.029	1541
CC::0045259::proton-transporting ATP synthase complex	13	GO	-0.38292	-0.98557	0.485	0.80298	1	0.385	0.36	0.247	0.79481	0.029	1542
BP::0019882::antigen processing and presentation	38	GO	-0.38542	-0.98552	0.5	0.8026	1	0.289	0.192	0.235	0.7943	0.029	1543
BP::0044260::cellular macromolecule metabolic process	1627	GO	-0.17999	-0.98498	0.4786	0.80332	1	0.209	0.238	0.203	0.79442	0.029	1544
BP::0042733::embryonic digit morphogenesis	5	GO	-0.53816	-0.98456	0.5093	0.80367	1	0.2	0.0219	0.196	0.79478	0.029	1545
BP::0042364::water-soluble vitamin biosynthetic process	7	GO	-0.50903	-0.98414	0.4874	0.8041	1	0.714	0.2	0.572	0.79502	0.029	1546
MF::0004620::phospholipase activity	35	GO	-0.33682	-0.984	0.4915	0.80389	1	0.314	0.189	0.256	0.79455	0.029	1547
BP::0030073::insulin secretion	10	GO	-0.46025	-0.98392	0.4771	0.80351	1	0.2	0.0838	0.183	0.79404	0.029	1548
BP::0015800::acidic amino acid transport	7	GO	-0.49699	-0.98267	0.5157	0.80572	1	0.143	0.00864	0.142	0.79704	0.029	1549
BP::0009259::ribonucleotide metabolic process	61	GO	-0.2284	-0.98245	0.479	0.80567	1	0.41	0.36	0.264	0.79696	0.029	1550
BP::0016358::dendrite development	18	GO	-0.37716	-0.98201	0.487	0.80617	1	0.5	0.266	0.368	0.7978	0.029	1551
BP::0007599::hemostasis	77	GO	-0.34412	-0.98187	0.4907	0.80596	1	0.208	0.11	0.187	0.79759	0.029	1552
BP::0006461::protein complex assembly	161	GO	-0.2224	-0.98164	0.4936	0.80596	1	0.286	0.284	0.209	0.79786	0.029	1553
BP::0009058::biosynthetic process	697	GO	-0.18531	-0.98144	0.5099	0.80588	1	0.179	0.228	0.153	0.79749	0.029	1554
CC::0032153::cell division site	4	GO	-0.55065	-0.98117	0.5152	0.8054	1	0.5	0.202	0.399	0.79761	0.029	1555
CC::0032155::cell division site part	4	GO	-0.55065	-0.98117	0.5152	0.8054	1	0.5	0.202	0.399	0.79761	0.029	1556
BP::0051345::positive regulation of hydrolase activity	34	GO	-0.31187	-0.98031	0.4841	0.80668	1	0.441	0.301	0.31	0.79872	0.029	1557
MF::0008900::hydrogen\:potassium-exchanging ATPase activity	3	GO	-0.60128	-0.9801	0.5758	0.80659	1	1	0.399	0.601	0.7984	0.029	1558
MF::0005184::neuropeptide hormone activity	20	GO	-0.37479	-0.98001	0.4606	0.80628	1	0.3	0.151	0.255	0.79842	0.029	1559
BP::0045026::plasma membrane fusion	5	GO	-0.56399	-0.97989	0.4862	0.80551	1	0.4	0.0518	0.38	0.79749	0.029	1560
BP::0007342::fusion of sperm to egg plasma membrane	5	GO	-0.56399	-0.97989	0.4862	0.80551	1	0.4	0.0518	0.38	0.79749	0.029	1561
BP::0006366::transcription from RNA polymerase II promoter	455	GO	-0.2055	-0.97981	0.5	0.80515	1	0.255	0.255	0.202	0.79704	0.029	1562
BP::0008535::respiratory chain complex IV assembly	3	GO	-0.58001	-0.97965	0.5866	0.80503	1	1	0.42	0.58	0.79655	0.028	1563
MF::0030106::MHC class I receptor activity	6	GO	-0.55379	-0.97951	0.5499	0.80483	1	0.333	0.192	0.27	0.79618	0.027	1564
BP::0007215::glutamate signaling pathway	15	GO	-0.38472	-0.97903	0.5101	0.80533	1	0.6	0.423	0.347	0.79697	0.028	1565
BP::0044267::cellular protein metabolic process	1593	GO	-0.17847	-0.979	0.5091	0.80487	1	0.191	0.221	0.189	0.79652	0.027	1566
BP::0046849::bone remodeling	66	GO	-0.32328	-0.97852	0.4903	0.80539	1	0.273	0.164	0.23	0.7971	0.029	1567
BP::0022008::neurogenesis	202	GO	-0.28796	-0.97846	0.4834	0.805	1	0.218	0.158	0.189	0.79671	0.027	1568
BP::0015669::gas transport	5	GO	-0.53367	-0.97841	0.5078	0.80464	1	0.6	0.242	0.455	0.79626	0.027	1569
BP::0007030::Golgi organization and biogenesis	6	GO	-0.46668	-0.97817	0.5132	0.80464	1	0.333	0.126	0.292	0.79713	0.027	1570
BP::0048839::inner ear development	24	GO	-0.36945	-0.97649	0.4928	0.80768	1	0.333	0.158	0.282	0.8007	0.029	1571
BP::0008215::spermine metabolic process	3	GO	-0.58905	-0.97639	0.5714	0.80737	1	0.333	0.0834	0.306	0.80053	0.029	1572
MF::0008172::S-methyltransferase activity	4	GO	-0.5529	-0.9761	0.5271	0.8075	1	0.5	0.261	0.37	0.80046	0.029	1573
MF::0005432::calcium\:sodium antiporter activity	3	GO	-0.55104	-0.97545	0.5571	0.80842	1	1	0.449	0.551	0.80092	0.029	1574
BP::0045408::regulation of interleukin-6 biosynthetic process	5	GO	-0.51366	-0.97488	0.4957	0.80914	1	0.4	0.17	0.332	0.8017	0.029	1575
BP::0006957::complement activation\, alternative pathway	6	GO	-0.5307	-0.97484	0.5011	0.80872	1	0.833	0.312	0.574	0.80119	0.029	1576
BP::0008285::negative regulation of cell proliferation	162	GO	-0.25968	-0.9744	0.5166	0.80915	1	0.296	0.244	0.229	0.80159	0.029	1577
MF::0046914::transition metal ion binding	1055	GO	-0.21047	-0.9743	0.5299	0.80883	1	0.219	0.227	0.197	0.80134	0.029	1578
BP::0030514::negative regulation of BMP signaling pathway	6	GO	-0.47991	-0.9738	0.4957	0.80893	1	0.667	0.218	0.522	0.80095	0.028	1579
BP::0001892::embryonic placenta development	5	GO	-0.51548	-0.9738	0.5391	0.80944	1	0.4	0.166	0.334	0.80146	0.029	1580
BP::0030072::peptide hormone secretion	11	GO	-0.44043	-0.97351	0.489	0.80854	1	0.182	0.0838	0.167	0.80062	0.028	1581
BP::0002790::peptide secretion	11	GO	-0.44043	-0.97351	0.489	0.80854	1	0.182	0.0838	0.167	0.80062	0.028	1582
MF::0008170::N-methyltransferase activity	12	GO	-0.37034	-0.97336	0.4739	0.80783	1	0.333	0.251	0.25	0.79995	0.026	1583
BP::0008209::androgen metabolic process	8	GO	-0.47971	-0.97336	0.5158	0.80833	1	0.25	0.114	0.222	0.80046	0.026	1584
MF::0016782::transferase activity\, transferring sulfur-containing groups	24	GO	-0.36218	-0.97316	0.4923	0.80774	1	0.208	0.124	0.183	0.79993	0.026	1585
MF::0004372::glycine hydroxymethyltransferase activity	4	GO	-0.49146	-0.97312	0.5291	0.80734	1	0.75	0.372	0.472	0.79957	0.026	1586
BP::0016477::cell migration	192	GO	-0.29616	-0.97227	0.486	0.80867	1	0.286	0.202	0.235	0.80118	0.026	1587
BP::0042347::negative regulation of NF-kappaB import into nucleus	6	GO	-0.47036	-0.97179	0.5215	0.80918	1	0.333	0.143	0.286	0.80129	0.026	1588
MF::0008017::microtubule binding	26	GO	-0.28697	-0.97121	0.5151	0.80994	1	0.0769	0.0816	0.0709	0.80213	0.026	1589
MF::0008494::translation activator activity	3	GO	-0.56012	-0.97094	0.5588	0.81003	1	0.667	0.306	0.463	0.80168	0.026	1590
BP::0006067::ethanol metabolic process	4	GO	-0.58272	-0.97093	0.5347	0.80904	1	0.5	0.0934	0.454	0.80067	0.026	1591
BP::0006069::ethanol oxidation	4	GO	-0.58272	-0.97093	0.5347	0.80904	1	0.5	0.0934	0.454	0.80067	0.026	1592
MF::0004889::nicotinic acetylcholine-activated cation-selective channel activity	11	GO	-0.42886	-0.96854	0.4952	0.81361	1	0.273	0.142	0.234	0.8048	0.027	1593
BP::0031326::regulation of cellular biosynthetic process	81	GO	-0.25322	-0.96818	0.5031	0.81386	1	0.247	0.22	0.195	0.80465	0.027	1594
BP::0050789::regulation of biological process	2333	GO	-0.20518	-0.96761	0.5399	0.81464	1	0.246	0.251	0.268	0.80582	0.027	1595
BP::0001662::behavioral fear response	4	GO	-0.54575	-0.9668	0.5385	0.81529	1	0.5	0.167	0.417	0.80707	0.027	1596
BP::0002209::behavioral defense response	4	GO	-0.54575	-0.9668	0.5385	0.81529	1	0.5	0.167	0.417	0.80707	0.027	1597
BP::0045428::regulation of nitric oxide biosynthetic process	6	GO	-0.49909	-0.96616	0.5021	0.81615	1	0.667	0.374	0.418	0.80737	0.028	1598
BP::0001840::neural plate development	16	GO	-0.36773	-0.96588	0.5194	0.81571	1	0.438	0.266	0.322	0.80661	0.027	1599
BP::0001839::neural plate morphogenesis	16	GO	-0.36773	-0.96588	0.5194	0.81571	1	0.438	0.266	0.322	0.80661	0.027	1600
MF::0016846::carbon-sulfur lyase activity	8	GO	-0.42663	-0.96533	0.5239	0.81632	1	0.125	0.0109	0.124	0.80819	0.027	1601
BP::0001508::regulation of action potential	25	GO	-0.36027	-0.96523	0.4893	0.81607	1	0.44	0.256	0.329	0.80784	0.027	1602
CC::0008287::protein serine/threonine phosphatase complex	23	GO	-0.2853	-0.96489	0.4876	0.81631	1	0.087	0.0344	0.0842	0.80779	0.027	1603
BP::0050858::negative regulation of antigen receptor-mediated signaling pathway	3	GO	-0.58303	-0.96468	0.543	0.81523	1	0.667	0.0955	0.603	0.80639	0.027	1604
BP::0050860::negative regulation of T cell receptor signaling pathway	3	GO	-0.58303	-0.96468	0.543	0.81523	1	0.667	0.0955	0.603	0.80639	0.027	1605
BP::0050856::regulation of T cell receptor signaling pathway	3	GO	-0.58303	-0.96468	0.543	0.81523	1	0.667	0.0955	0.603	0.80639	0.027	1606
BP::0007351::tripartite regional subdivision	3	GO	-0.63288	-0.96453	0.5578	0.81404	1	0.333	0.0397	0.32	0.80504	0.027	1607
BP::0008595::determination of anterior/posterior axis\, embryo	3	GO	-0.63288	-0.96453	0.5578	0.81404	1	0.333	0.0397	0.32	0.80504	0.027	1608
BP::0000578::embryonic axis specification	3	GO	-0.63288	-0.96453	0.5578	0.81404	1	0.333	0.0397	0.32	0.80504	0.027	1609
BP::0030503::regulation of cell redox homeostasis	3	GO	-0.59485	-0.9643	0.5575	0.81406	1	0.667	0.296	0.469	0.80506	0.027	1610
BP::0045935::positive regulation of nucleobase\, nucleoside\, nucleotide and nucleic acid metabolic process	185	GO	-0.22497	-0.96427	0.5156	0.81363	1	0.281	0.258	0.214	0.80456	0.027	1611
CC::0030662::coated vesicle membrane	32	GO	-0.2816	-0.96374	0.492	0.81427	1	0.0938	0.0767	0.0869	0.80484	0.027	1612
BP::0009251::glucan catabolic process	6	GO	-0.49297	-0.9635	0.5255	0.81423	1	0.333	0.234	0.256	0.80469	0.026	1613
BP::0007167::enzyme linked receptor protein signaling pathway	201	GO	-0.26861	-0.96274	0.5034	0.8153	1	0.259	0.198	0.213	0.80708	0.027	1614
BP::0007606::sensory perception of chemical stimulus	19	GO	-0.38258	-0.96227	0.4968	0.81581	1	0.526	0.328	0.355	0.8067	0.027	1615
MF::0003707::steroid hormone receptor activity	46	GO	-0.31771	-0.96211	0.5485	0.8157	1	0.348	0.225	0.271	0.80668	0.027	1616
BP::0048858::cell projection morphogenesis	156	GO	-0.2826	-0.96182	0.5109	0.81476	1	0.212	0.158	0.182	0.8056	0.026	1617
BP::0030030::cell projection organization and biogenesis	156	GO	-0.2826	-0.96182	0.5109	0.81476	1	0.212	0.158	0.182	0.8056	0.026	1618
BP::0032990::cell part morphogenesis	156	GO	-0.2826	-0.96182	0.5109	0.81476	1	0.212	0.158	0.182	0.8056	0.026	1619
MF::0016818::hydrolase activity\, acting on acid anhydrides\, in phosphorus-containing anhydrides	325	GO	-0.1939	-0.96146	0.5089	0.81504	1	0.191	0.24	0.152	0.80639	0.026	1620
BP::0007223::Wnt receptor signaling pathway\, calcium modulating pathway	11	GO	-0.41211	-0.96129	0.539	0.8149	1	0.273	0.233	0.209	0.80657	0.026	1621
MF::0008168::methyltransferase activity	40	GO	-0.26694	-0.96125	0.5101	0.81447	1	0.325	0.261	0.242	0.80607	0.026	1622
BP::0007274::neuromuscular synaptic transmission	4	GO	-0.55758	-0.96115	0.5579	0.81419	1	0.75	0.298	0.527	0.80557	0.026	1623
BP::0043367::CD4-positive\, alpha beta T cell differentiation	6	GO	-0.49083	-0.96107	0.5116	0.81386	1	0.5	0.153	0.424	0.80508	0.026	1624
MF::0004428::inositol or phosphatidylinositol kinase activity	24	GO	-0.31418	-0.9603	0.496	0.81507	1	0.125	0.064	0.117	0.80658	0.027	1625
MF::0042162::telomeric DNA binding	6	GO	-0.44779	-0.96017	0.5346	0.81433	1	0.5	0.305	0.348	0.8063	0.027	1626
BP::0035295::tube development	100	GO	-0.29613	-0.96017	0.5254	0.81483	1	0.41	0.278	0.3	0.80679	0.027	1627
MF::0016817::hydrolase activity\, acting on acid anhydrides	326	GO	-0.19315	-0.95996	0.5197	0.81427	1	0.19	0.24	0.151	0.80624	0.027	1628
MF::0016705::oxidoreductase activity\, acting on paired donors\, with incorporation or reduction of molecular oxygen	72	GO	-0.31044	-0.95952	0.5074	0.81469	1	0.194	0.155	0.166	0.80696	0.027	1629
CC::0005843::cytosolic small ribosomal subunit (sensu Eukaryota)	30	GO	-0.39738	-0.9594	0.515	0.81448	1	0.6	0.481	0.313	0.80669	0.027	1630
BP::0001756::somitogenesis	15	GO	-0.41193	-0.95936	0.5154	0.81405	1	0.467	0.296	0.329	0.80634	0.026	1631
BP::0016197::endosome transport	18	GO	-0.33281	-0.95882	0.5345	0.81472	1	0.444	0.306	0.309	0.80635	0.027	1632
MF::0004629::phospholipase C activity	19	GO	-0.38536	-0.95819	0.5064	0.81554	1	0.474	0.248	0.357	0.80687	0.027	1633
MF::0015926::glucosidase activity	9	GO	-0.44324	-0.95702	0.5139	0.81745	1	0.222	0.0893	0.203	0.80878	0.027	1634
MF::0019899::enzyme binding	148	GO	-0.23587	-0.95624	0.5373	0.81867	1	0.23	0.202	0.187	0.81047	0.029	1635
MF::0016801::hydrolase activity\, acting on ether bonds	8	GO	-0.42961	-0.9562	0.5208	0.81827	1	0.375	0.312	0.258	0.80998	0.029	1636
CC::0005682::snRNP U5	3	GO	-0.49282	-0.95615	0.569	0.81738	1	1	0.508	0.493	0.80923	0.027	1637
BP::0042448::progesterone metabolic process	3	GO	-0.59619	-0.95615	0.5437	0.81788	1	0.667	0.155	0.564	0.80973	0.027	1638
BP::0030225::macrophage differentiation	8	GO	-0.45365	-0.95606	0.5232	0.81707	1	0.75	0.409	0.443	0.80912	0.027	1639
BP::0033036::macromolecule localization	406	GO	-0.18367	-0.95562	0.5394	0.81749	1	0.167	0.211	0.14	0.80982	0.028	1640
BP::0000209::protein polyubiquitination	6	GO	-0.4155	-0.95523	0.5357	0.81779	1	0.167	0.0616	0.157	0.80988	0.028	1641
BP::0048169::regulation of long-term neuronal synaptic plasticity	6	GO	-0.49433	-0.95478	0.5268	0.81823	1	0.333	0.167	0.278	0.81147	0.028	1642
BP::0050708::regulation of protein secretion	13	GO	-0.4269	-0.95447	0.5402	0.81837	1	0.462	0.21	0.365	0.81143	0.028	1643
BP::0009967::positive regulation of signal transduction	70	GO	-0.29075	-0.9536	0.5074	0.81971	1	0.243	0.162	0.205	0.81268	0.028	1644
CC::0005770::late endosome	14	GO	-0.38954	-0.95327	0.5386	0.81994	1	0.214	0.123	0.188	0.81326	0.028	1645
MF::0016301::kinase activity	486	GO	-0.19664	-0.95264	0.5898	0.82076	1	0.2	0.209	0.169	0.81373	0.029	1646
MF::0015171::amino acid transmembrane transporter activity	30	GO	-0.32542	-0.95184	0.5073	0.82188	1	0.233	0.182	0.192	0.81463	0.03	1647
BP::0007431::salivary gland development	9	GO	-0.46515	-0.95171	0.5389	0.82165	1	0.667	0.317	0.456	0.81433	0.029	1648
BP::0016032::viral reproduction	26	GO	-0.3148	-0.95163	0.5156	0.82134	1	0.231	0.22	0.181	0.81433	0.029	1649
BP::0042471::ear morphogenesis	20	GO	-0.38351	-0.95147	0.5255	0.8212	1	0.35	0.149	0.299	0.81413	0.029	1650
BP::0009077::histidine family amino acid catabolic process	4	GO	-0.52736	-0.95128	0.578	0.82056	1	0.5	0.224	0.388	0.81399	0.029	1651
BP::0006548::histidine catabolic process	4	GO	-0.52736	-0.95128	0.578	0.82056	1	0.5	0.224	0.388	0.81399	0.029	1652
BP::0008152::metabolic process	4074	GO	-0.17166	-0.95083	0.6235	0.82099	1	0.205	0.229	0.344	0.81349	0.029	1653
MF::0015929::hexosaminidase activity	10	GO	-0.38619	-0.95005	0.518	0.82213	1	0.1	0.000664	0.1	0.81538	0.029	1654
BP::0048519::negative regulation of biological process	703	GO	-0.21385	-0.94995	0.5933	0.82187	1	0.215	0.22	0.185	0.81488	0.029	1655
CC::0005737::cytoplasm	2358	GO	-0.16718	-0.94947	0.6593	0.82239	1	0.163	0.204	0.189	0.81487	0.03	1656
BP::0044247::cellular polysaccharide catabolic process	11	GO	-0.39515	-0.94908	0.5234	0.82225	1	0.364	0.234	0.279	0.81492	0.029	1657
BP::0000272::polysaccharide catabolic process	11	GO	-0.39515	-0.94908	0.5234	0.82225	1	0.364	0.234	0.279	0.81492	0.029	1658
MF::0050662::coenzyme binding	64	GO	-0.28366	-0.94892	0.5088	0.8221	1	0.297	0.275	0.217	0.81452	0.028	1659
BP::0006958::complement activation\, classical pathway	18	GO	-0.38708	-0.9478	0.5112	0.82347	1	0.611	0.316	0.419	0.81627	0.029	1660
BP::0002455::humoral immune response mediated by circulating immunoglobulin	18	GO	-0.38708	-0.9478	0.5112	0.82347	1	0.611	0.316	0.419	0.81627	0.029	1661
BP::0007528::neuromuscular junction development	9	GO	-0.42844	-0.94765	0.5351	0.82326	1	0.444	0.288	0.317	0.81621	0.029	1662
BP::0007178::transmembrane receptor protein serine/threonine kinase signaling pathway	53	GO	-0.30704	-0.94717	0.5341	0.82376	1	0.283	0.169	0.237	0.81634	0.028	1663
BP::0018350::protein amino acid esterification	3	GO	-0.57834	-0.94551	0.6097	0.82686	1	0.333	0.104	0.299	0.81943	0.029	1664
MF::0016835::carbon-oxygen lyase activity	37	GO	-0.29364	-0.94538	0.5402	0.82665	1	0.27	0.225	0.211	0.81911	0.029	1665
BP::0052126::movement in host environment	6	GO	-0.43403	-0.94514	0.5474	0.82325	1	0.333	0.187	0.271	0.81613	0.028	1666
BP::0044409::entry into host	6	GO	-0.43403	-0.94514	0.5474	0.82325	1	0.333	0.187	0.271	0.81613	0.028	1667
BP::0030260::entry into host cell	6	GO	-0.43403	-0.94514	0.5474	0.82325	1	0.333	0.187	0.271	0.81613	0.028	1668
BP::0046718::entry of virus into host cell	6	GO	-0.43403	-0.94514	0.5474	0.82325	1	0.333	0.187	0.271	0.81613	0.028	1669
BP::0052192::movement in environment of other organism during symbiotic interaction	6	GO	-0.43403	-0.94514	0.5474	0.82325	1	0.333	0.187	0.271	0.81613	0.028	1670
BP::0051828::entry into other organism during symbiotic interaction	6	GO	-0.43403	-0.94514	0.5474	0.82325	1	0.333	0.187	0.271	0.81613	0.028	1671
BP::0051806::entry into cell of other organism during symbiotic interaction	6	GO	-0.43403	-0.94514	0.5474	0.82325	1	0.333	0.187	0.271	0.81613	0.028	1672
BP::0019059::initiation of viral infection	6	GO	-0.43403	-0.94514	0.5474	0.82325	1	0.333	0.187	0.271	0.81613	0.028	1673
BP::0032386::regulation of intracellular transport	16	GO	-0.33458	-0.94506	0.4938	0.82193	1	0.25	0.202	0.2	0.81499	0.027	1674
BP::0033157::regulation of intracellular protein transport	16	GO	-0.33458	-0.94506	0.4938	0.82193	1	0.25	0.202	0.2	0.81499	0.027	1675
BP::0042306::regulation of protein import into nucleus	16	GO	-0.33458	-0.94506	0.4938	0.82193	1	0.25	0.202	0.2	0.81499	0.027	1676
MF::0005388::calcium-transporting ATPase activity	8	GO	-0.41498	-0.94432	0.5465	0.82291	1	0.5	0.305	0.348	0.81655	0.027	1677
BP::0046519::sphingoid metabolic process	17	GO	-0.34238	-0.94382	0.5367	0.82294	1	0.294	0.15	0.251	0.81684	0.027	1678
BP::0006672::ceramide metabolic process	17	GO	-0.34238	-0.94382	0.5367	0.82294	1	0.294	0.15	0.251	0.81684	0.027	1679
BP::0001667::ameboidal cell migration	3	GO	-0.61801	-0.94337	0.6234	0.82339	1	0.667	0.289	0.474	0.81729	0.028	1680
BP::0033500::carbohydrate homeostasis	10	GO	-0.41641	-0.94279	0.5362	0.82361	1	0.4	0.227	0.309	0.81764	0.029	1681
BP::0042593::glucose homeostasis	10	GO	-0.41641	-0.94279	0.5362	0.82361	1	0.4	0.227	0.309	0.81764	0.029	1682
BP::0043062::extracellular structure organization and biogenesis	58	GO	-0.3548	-0.94274	0.536	0.82323	1	0.431	0.29	0.309	0.81744	0.028	1683
BP::0042135::neurotransmitter catabolic process	7	GO	-0.45178	-0.94256	0.5259	0.82312	1	0.429	0.219	0.335	0.8172	0.028	1684
BP::0032940::secretion by cell	141	GO	-0.21731	-0.94232	0.5694	0.82311	1	0.206	0.21	0.166	0.81757	0.029	1685
BP::0045941::positive regulation of transcription	181	GO	-0.22113	-0.9418	0.573	0.82367	1	0.282	0.258	0.214	0.81878	0.029	1686
MF::0009055::electron carrier activity	104	GO	-0.24587	-0.94168	0.503	0.82347	1	0.0962	0.0801	0.0897	0.81847	0.028	1687
BP::0048820::hair follicle maturation	5	GO	-0.50449	-0.94117	0.5542	0.82404	1	0.4	0.126	0.35	0.8186	0.028	1688
CC::0005875::microtubule associated complex	54	GO	-0.28302	-0.94116	0.5165	0.82356	1	0.222	0.192	0.181	0.81812	0.028	1689
BP::0031056::regulation of histone modification	3	GO	-0.44929	-0.94089	0.5406	0.82363	1	0.333	0.211	0.263	0.81834	0.027	1690
BP::0007405::neuroblast proliferation	6	GO	-0.44573	-0.94056	0.5567	0.82379	1	0.333	0.158	0.281	0.81786	0.028	1691
BP::0042269::regulation of natural killer cell mediated cytotoxicity	4	GO	-0.57071	-0.94026	0.5642	0.82391	1	0.75	0.29	0.533	0.81862	0.028	1692
BP::0042403::thyroid hormone metabolic process	8	GO	-0.43718	-0.9402	0.5423	0.82355	1	0.25	0.0586	0.236	0.81814	0.028	1693
MF::0030674::protein binding\, bridging	60	GO	-0.28005	-0.94015	0.574	0.82317	1	0.317	0.223	0.248	0.81765	0.028	1694
MF::0030528::transcription regulator activity	801	GO	-0.20738	-0.94002	0.5938	0.82296	1	0.247	0.25	0.208	0.81748	0.027	1695
BP::0009110::vitamin biosynthetic process	8	GO	-0.47023	-0.93951	0.5439	0.82349	1	0.625	0.2	0.5	0.81797	0.028	1696
MF::0042562::hormone binding	12	GO	-0.40734	-0.93897	0.5511	0.82415	1	0.417	0.167	0.347	0.81855	0.026	1697
MF::0008094::DNA-dependent ATPase activity	28	GO	-0.33887	-0.93887	0.5251	0.82385	1	0.179	0.194	0.144	0.81851	0.026	1698
BP::0043583::ear development	26	GO	-0.34741	-0.9388	0.5657	0.8235	1	0.308	0.158	0.26	0.81814	0.026	1699
BP::0030901::midbrain development	6	GO	-0.45423	-0.93814	0.5534	0.82437	1	0.5	0.195	0.403	0.81894	0.026	1700
BP::0009084::glutamine family amino acid biosynthetic process	11	GO	-0.41035	-0.93805	0.5372	0.82411	1	0.455	0.215	0.358	0.8187	0.026	1701
MF::0008296::3'-5'-exodeoxyribonuclease activity	3	GO	-0.55462	-0.93739	0.6021	0.82493	1	0.667	0.427	0.382	0.81966	0.026	1702
CC::0032991::macromolecular complex	1182	GO	-0.16642	-0.93714	0.5784	0.825	1	0.102	0.14	0.104	0.8192	0.026	1703
BP::0009260::ribonucleotide biosynthetic process	56	GO	-0.22511	-0.93706	0.5303	0.8247	1	0.393	0.36	0.253	0.819	0.026	1704
BP::0042219::amino acid derivative catabolic process	13	GO	-0.38844	-0.93664	0.5265	0.82507	1	0.308	0.13	0.268	0.81931	0.026	1705
MF::0004022::alcohol dehydrogenase activity	5	GO	-0.52746	-0.93651	0.5625	0.82484	1	0.4	0.0934	0.363	0.81899	0.025	1706
MF::0005158::insulin receptor binding	12	GO	-0.36222	-0.93642	0.5614	0.82453	1	0.5	0.314	0.344	0.8186	0.025	1707
BP::0046328::regulation of JNK cascade	10	GO	-0.36873	-0.93603	0.5401	0.82485	1	0.3	0.185	0.245	0.81909	0.025	1708
MF::0004707::MAP kinase activity	12	GO	-0.34217	-0.93519	0.5356	0.82611	1	0.25	0.204	0.199	0.82072	0.027	1709
MF::0004033::aldo-keto reductase activity	9	GO	-0.51764	-0.93491	0.5586	0.82623	1	0.333	0.102	0.3	0.82057	0.027	1710
BP::0006869::lipid transport	43	GO	-0.30813	-0.93488	0.5601	0.82581	1	0.14	0.0526	0.133	0.82009	0.027	1711
BP::0022603::regulation of anatomical structure morphogenesis	26	GO	-0.34971	-0.93474	0.569	0.8246	1	0.5	0.262	0.37	0.81866	0.024	1712
BP::0022604::regulation of cell morphogenesis	26	GO	-0.34971	-0.93474	0.569	0.8246	1	0.5	0.262	0.37	0.81866	0.024	1713
BP::0008360::regulation of cell shape	26	GO	-0.34971	-0.93474	0.569	0.8246	1	0.5	0.262	0.37	0.81866	0.024	1714
BP::0042396::phosphagen biosynthetic process	3	GO	-0.62188	-0.93446	0.6283	0.82421	1	0.333	0.0486	0.317	0.81792	0.024	1715
BP::0006599::phosphagen metabolic process	3	GO	-0.62188	-0.93446	0.6283	0.82421	1	0.333	0.0486	0.317	0.81792	0.024	1716
BP::0006775::fat-soluble vitamin metabolic process	13	GO	-0.41553	-0.93342	0.5589	0.82595	1	0.308	0.107	0.275	0.82033	0.026	1717
CC::0030677::ribonuclease P complex	6	GO	-0.42309	-0.93338	0.546	0.82556	1	0.5	0.389	0.306	0.82002	0.024	1718
MF::0008430::selenium binding	8	GO	-0.46456	-0.93336	0.5281	0.82513	1	0.375	0.2	0.3	0.81954	0.024	1719
BP::0009653::anatomical structure morphogenesis	726	GO	-0.24935	-0.93326	0.5754	0.82482	1	0.282	0.241	0.237	0.81921	0.024	1720
BP::0051223::regulation of protein transport	18	GO	-0.31354	-0.93317	0.5399	0.82453	1	0.222	0.202	0.178	0.8192	0.024	1721
BP::0042461::photoreceptor cell development	9	GO	-0.44865	-0.93279	0.5632	0.82425	1	0.333	0.127	0.291	0.81931	0.024	1722
BP::0046530::photoreceptor cell differentiation	9	GO	-0.44865	-0.93279	0.5632	0.82425	1	0.333	0.127	0.291	0.81931	0.024	1723
MF::0005041::low-density lipoprotein receptor activity	6	GO	-0.46447	-0.93272	0.566	0.82343	1	0.167	0.0407	0.16	0.81836	0.023	1724
MF::0030228::lipoprotein receptor activity	6	GO	-0.46447	-0.93272	0.566	0.82343	1	0.167	0.0407	0.16	0.81836	0.023	1725
BP::0007006::mitochondrial membrane organization and biogenesis	7	GO	-0.44048	-0.93256	0.5481	0.82332	1	0.143	0.0093	0.142	0.81835	0.023	1726
CC::0030125::clathrin vesicle coat	18	GO	-0.30803	-0.9325	0.5222	0.8225	1	0.0556	0.00425	0.0555	0.81745	0.022	1727
CC::0030118::clathrin coat	18	GO	-0.30803	-0.9325	0.5222	0.8225	1	0.0556	0.00425	0.0555	0.81745	0.022	1728
BP::0006818::hydrogen transport	47	GO	-0.26286	-0.93226	0.5151	0.82253	1	0.34	0.303	0.239	0.81744	0.021	1729
BP::0007272::ensheathment of neurons	21	GO	-0.36732	-0.93225	0.5453	0.82158	1	0.381	0.205	0.304	0.8165	0.02	1730
BP::0008366::axon ensheathment	21	GO	-0.36732	-0.93225	0.5453	0.82158	1	0.381	0.205	0.304	0.8165	0.02	1731
CC::0044440::endosomal part	3	GO	-0.5842	-0.93152	0.6109	0.82214	1	0.667	0.292	0.472	0.81724	0.02	1732
CC::0010008::endosome membrane	3	GO	-0.5842	-0.93152	0.6109	0.82214	1	0.667	0.292	0.472	0.81724	0.02	1733
BP::0007411::axon guidance	59	GO	-0.3261	-0.93129	0.5724	0.82215	1	0.22	0.131	0.193	0.81698	0.02	1734
MF::0019843::rRNA binding	12	GO	-0.37174	-0.93121	0.5425	0.8218	1	0.0833	0.0608	0.0784	0.81651	0.02	1735
BP::0008286::insulin receptor signaling pathway	27	GO	-0.25865	-0.93085	0.5705	0.82205	1	0.481	0.356	0.311	0.8169	0.02	1736
BP::0001578::microtubule bundle formation	5	GO	-0.51749	-0.93049	0.5907	0.82231	1	0.2	0.0881	0.183	0.81702	0.02	1737
BP::0010033::response to organic substance	14	GO	-0.36765	-0.93024	0.5282	0.82235	1	0.286	0.219	0.224	0.81744	0.02	1738
CC::0030424::axon	31	GO	-0.32187	-0.92917	0.5797	0.82413	1	0.194	0.157	0.164	0.81911	0.021	1739
BP::0046466::membrane lipid catabolic process	12	GO	-0.39203	-0.9287	0.5739	0.82462	1	0.25	0.15	0.213	0.81939	0.021	1740
MF::0005096::GTPase activator activity	93	GO	-0.24746	-0.92707	0.6162	0.82744	1	0.215	0.184	0.178	0.82186	0.022	1741
MF::0016857::racemase and epimerase activity\, acting on carbohydrates and derivatives	5	GO	-0.53827	-0.92695	0.5779	0.82718	1	0.6	0.257	0.446	0.82212	0.022	1742
BP::0006907::pinocytosis	5	GO	-0.48459	-0.92616	0.5743	0.82831	1	0.6	0.299	0.421	0.82306	0.023	1743
BP::0007423::sensory organ development	44	GO	-0.31924	-0.92608	0.5806	0.82802	1	0.273	0.158	0.231	0.82281	0.022	1744
MF::0008276::protein methyltransferase activity	9	GO	-0.39785	-0.9259	0.5703	0.82791	1	0.111	0.0097	0.11	0.82234	0.022	1745
BP::0040007::growth	156	GO	-0.27364	-0.92571	0.6154	0.82781	1	0.192	0.134	0.17	0.82261	0.023	1746
BP::0006072::glycerol-3-phosphate metabolic process	5	GO	-0.49688	-0.92527	0.5576	0.82829	1	0.2	0.151	0.17	0.82348	0.023	1747
MF::0004194::pepsin A activity	4	GO	-0.50464	-0.92458	0.604	0.82925	1	0.5	0.225	0.388	0.82367	0.025	1748
MF::0046870::cadmium ion binding	5	GO	-0.5767	-0.92433	0.6471	0.82927	1	0.8	0.365	0.508	0.82348	0.024	1749
[truncated: 775 more rows]
